# Supplementary material for: Chemical Constituents and Molecular Mechanism of the Yellow Phenotype of Yellow Mushroom (Floccularia luteovirens)
Source: J Fungi (Basel). 2022 Mar 18;8(3):314. doi: 10.3390/jof8030314 (PMC8949800; doi:10.3390/jof8030314)
Supplement: Supplementary file 1 [file jof-08-00314-s001.zip]

Archive with 12 entries (12 files):
- Figure S1.pdf
- Figure S2.png
- Figure S3.png
- Figure S4.png
- Figure S5.png
- Figure S6.png
- Table S1.xlsx
- Table S2.xlsx
- Table S7.xlsx
- Table S8.xls
- Table S9.xlsx
- Tables S3-S6.pdf
