# Supplementary material for: Chemical Constituents and Molecular Mechanism of the Yellow Phenotype of Yellow Mushroom (Floccularia luteovirens)
Source: J Fungi (Basel). 2022 Mar 18;8(3):314. doi: 10.3390/jof8030314 (PMC8949800; doi:10.3390/jof8030314)
Supplement: Supplementary file 1 [file jof-08-00314-s001.zip › Table S1.xlsx]

## Sheet: Sheet1
Table S1 All chemical compounds in yellow and white murshrooms
Index	Q1 (Da)	Q3 (Da)	Rt (min)	Molecular Weight (Da)	Ionization model	KEGG ID	Compounds	Class	物质	物质类别	mix01	mix02	mix03	W-1	W-2	W-3	Y-1	Y-2	Y-3
pma0134	121	93.1	1.16	120.04	[M+H]+	-	D(-)-Threose	Carbohydrates	D(-)-苏阿糖	糖类	82400	73200	74200	52200	102000	52300	76200	67200	92200
pma0294	463.1	301	4.04	462.12	[M+H]+	-	Chrysoeriol 5-O-hexoside	Flavone	金圣草黄素 5-O-己糖苷	黄酮	128000	103000	56400	67000	81800	27000	101000	64900	92900
pma0461	277.2	93.1	8.52	276.22	[M+H]+	-	"14,15-Dehydrocrepenynic acid"	Lipids	"14,15-脱氢还阳参油酸"	脂质	424000	439000	438000	95900	49600	46100	1000000	1280000	666000
pma0634	495.3	275.2	2.43	494.3	[M+H]+	-	"N', N''-di-p-coumaroylspermine"	Phenolamides	二香豆酰精胺	酚胺	42000	43600	49300	55800	53100	79500	12800	38900	23500
pma0675	153	135	2.93	152.05	[M+H]+	-	o-Anisic acid	Organic acids and derivatives	茴香酸(邻甲氧基苯甲酸 )	有机酸及衍生物	61600	68800	58100	35400	39500	13900	85900	18500	180000
pma0948	138.1	121.1	1.26	137.09	[M+H]+	-	Hydroxyphenethylamine	Others	二羟苯乙胺	其它	44100	26900	20900	25900	47300	36600	14400	17800	24600
pma1108	433.1	283.1	3.78	432.11	[M+H]+	-	Apigenin C-glucoside	Flavone	芹菜素 C-葡萄糖苷	黄酮	77900	107000	82700	108000	21700	20400	114000	99200	98400
pma1303	492.3	184	8.43	491.31	[M+H]+	-	LysoPC 16:2	Lipids	溶血磷脂酰胆碱 16:2(2n异构)	脂质	453000	340000	319000	686000	520000	519000	58900	75500	64100
pma1590	463.1	301	2.89	463.12	Protonated	-	Peonidin O-hexoside	Anthocyanins	芍药花青素 O-己糖苷	花青素	240000	185000	285000	125000	185000	157000	253000	222000	161000
pma1840	250	147	2.73	250	Protonated	-	Coumaroyl choline	Alkaloids	香豆酰胆碱	生物碱	173000	194000	142000	364000	267000	346000	119000	93700	82300
pma2987	142.1	83.1	0.62	141.1	[M+H]+	C00860	Histidinol	Alcohols	组氨醇	醇类	85800	82100	125000	56200	66300	61200	150000	87500	122000
pma3101	256.2	124.1	0.84	255.2	[M+H]+	C05841	Nicotinate ribonucleoside	Vitamins and derivatives	烟酸核糖核苷	维生素及衍生物	6780000	7360000	6590000	4670000	4270000	7130000	4560000	5880000	5770000
pma3606	295.2	179.2	9.22	294.2	[M+H]+	-	"9-Hydroxy-(10E,12Z,15Z)-octadecatrienoic acid"	Lipids	"9-羟基-(10E,12Z,15Z)十八碳三烯酸"	脂质	7260000	4540000	4090000	4140000	1970000	2170000	8090000	10400000	7630000
pma3649	132.1	86.1	1.01	131.1	[M+H]+	C00430	5-Aminolevulinate	Organic acids and derivatives	5-氨基酮戊酸盐	有机酸及衍生物	398000	393000	319000	299000	282000	180000	268000	612000	606000
pma6270	258.2	104.2	0.78	258.2	Protonated	C00670	sn-Glycero-3-phosphocholine	Alkaloids	sn-甘油-3-磷酸胆碱	生物碱	30600000	28000000	24300000	13800000	26300000	14600000	20700000	45300000	31500000
pma6281	145.1	101.1	0.75	146.06	[M-H]-	-	Methylglutaric acid	Organic acids and derivatives	甲基戊二酸	有机酸及衍生物	392000	243000	319000	323000	302000	257000	178000	420000	390000
pma6389	345.2	177.2	6.33	344.2	[M+H]+	C04444	Ayanin	Flavonol	阿亚黄素	黄酮醇	51400	55300	39600	103000	87500	64100	9	9	9
pma6455	229	97	0.86	230.02	[M-H]-	C00117	Ribulose-5-phosphate	Carbohydrates	核酮糖-5-磷酸	糖类	329000	333000	319000	310000	485000	283000	316000	320000	233000
pma6496	449.1	299.1	3.45	448.1	[M+H]+	-	Luteolin 6-C-glucoside	Flavone	木犀草素 6-C-葡萄糖苷	黄酮	46700	59700	56400	55100	73000	43800	93700	79600	86500
pma6518	771.2	177.1	4.25	770.21	[M+H]+	-	C-pentosyl-chrysoeriol 7-O-feruloylhexoside	Flavone	C-戊糖基金圣草黄素 7-O-阿魏酰己糖苷	黄酮	13100	14900	12200	4320	7650	1730	3290	8650	2170
pma6576	347	153.2	4.41	346	[M+H]+	-	Spinacetin	Flavone	菠叶素	黄酮	12500	14500	13100	26200	12400	11300	23700	13000	11400
pma6599	207.1	85	3.31	206.1	[M+H]+	-	6-Hydroxymethylherniarin	Phenylpropanoids	6-羟甲基脱肠草素	苯丙素	6000000	5990000	5860000	2130000	2250000	1700000	11800000	7860000	7360000
pma6625	405.1	243.1	4.63	406.13	[M-H]-	-	"E-3,4,5'-Trihydroxy-3'-glucopyranosylstilbene"	Others	"E-3,4,5'-三羟基-3'-二苯乙烯吡喃葡萄糖苷"	其它	19400	18200	13300	9	9	9	36300	35000	32400
pma6639	479.2	317.2	4.17	478.2	[M+H]+	-	Isorhamnetin O-hexoside	Flavonol	异鼠李素 O-己糖苷	黄酮醇	133000	78400	77900	65500	104000	71300	104000	153000	67100
pmb0115	225.1	121	3.71	224.1	[M+H]+	C02794	3-Hydroxykynurenine	Amino acid and derivatives	3-羟基犬尿素	氨基酸及衍生物	78900	89700	61500	41500	81600	82200	99200	47900	117000
pmb0128	213.3	81	4.52	212.3	[M+H]+	-	delta-Tridecalactone	Lipids	十三烷内脂	脂质	75200	84400	82000	9	33800	9	67200	291000	38300
pmb0130	203	144	4.72	202	[M+H]+	-	N-Acetyl tryptamine	Phenolamides	乙酰色胺	酚胺	125000	116000	127000	6400	14200	9	256000	175000	149000
pmb0151	285.3	230.2	6.84	284.3	[M+H]+	-	5-Deoxyquercetin (Fisetin)	Flavonol	漆黄素	黄酮醇	4280	5960	9440	6750	5850	5780	4430	12500	5390
pmb0165	494.3	184.1	8.55	493.3	[M+H]+	-	LysoPC 16:1	Lipids	溶血磷脂酰胆碱 16:1	脂质	10100000	9680000	10500000	11000000	12000000	14900000	10600000	5590000	13000000
pmb0197	298.1	166.3	1.16	297.1	[M+H]+	-	N2-methylguanosine	Nucleotide and derivates	甲基鸟苷	核苷酸及衍生物	3440000	3130000	3340000	2510000	2580000	5060000	3230000	3660000	3150000
pmb0242	310	251	3.08	310	Protonated	C00933	Sinapoylcholine	Alkaloids	芥子酰胆碱	生物碱	272000	356000	373000	169000	133000	115000	61300	191000	55300
pmb0292	387.1	331.1	7.65	386.1	[M+H]+	C00187	Cholesterol	Lipids	胆固醇	脂质	1230000	1170000	1050000	1280000	874000	1260000	1630000	930000	1010000
pmb0449	162.1	97.9	0.8	161.1	[M+H]+	C00956	2-Aminoadipic acid (L-Homoglutamic acid)	Amino acid and derivatives	2-氨基己二酸 (L-高谷氨酸)	氨基酸及衍生物	6870000	8160000	8350000	10000000	10500000	10500000	5740000	8060000	6310000
pmb0464	458.1	116.3	0.81	457.1	[M+H]+	-	Aspartic acid di-O-glucoside	Amino acid and derivatives	天门冬氨酸 二葡糖苷	氨基酸及衍生物	130000	107000	110000	19900	93600	35800	131000	161000	188000
pmb0468	178	161	1.65	177	[M+H]+	C03145	N-formylmethionine	Amino acid and derivatives	N-甲酰蛋氨酸	氨基酸及衍生物	300000	279000	259000	345000	92600	111000	452000	208000	216000
pmb0492	584.2	325	2.42	583.2	[M+H]+	-	"N',N"",N""'-p-coumaroyl-cinnamoyl-caffeoyl spermidine"	Phenolamides	"N',N"",N""'-对香豆酰阿魏酰咖啡酰亚精胺"	酚胺	45800000	48400000	51800000	24800000	25600000	18900000	42600000	29800000	41600000
pmb0493	277.2	147.2	2.58	276.2	[M+H]+	-	N'-p-Coumaroyl agmatine	Phenolamides	N'-对香豆酰基胍丁胺	酚胺	422000	393000	388000	185000	677000	605000	756000	548000	523000
pmb0501	131.1	114.1	0.75	130.1	[M+H]+	C00179	Agmatine	Phenolamides	胍丁胺	酚胺	14400	26100	15900	22700	22200	22000	25800	32500	21100
pmb0505	235.1	147.2	2.38	234.1	[M+H]+	-	N'-p-Coumaroyl putrescine	Phenolamides	N'-对香豆酰基腐胺	酚胺	332000	187000	192000	235000	441000	381000	129000	113000	125000
pmb0508	277.1	147.5	2.43	276.1	[M+H]+	C04498	N-p-Coumaroyl agmatine	Phenolamides	N-对香豆酰丁胺	酚胺	87000	121000	106000	29800	90500	66000	166000	140000	204000
pmb0514	348.1	136.1	0.85	347.1	[M+H]+	C01367	Adenosine 3'-monophosphate	Nucleotide and derivates	腺苷 3'-单磷酸	核苷酸及衍生物	1440000	1520000	1580000	2350000	2140000	2080000	964000	1160000	1040000
pmb0550	449.1	287.3	2.59	449.1	Protonated	C08604	Cyanidin 3-O-glucoside (Kuromanin)	Anthocyanins	矢车菊素 3-O-葡萄糖苷	花青素	189000	138000	208000	567000	210000	331000	9	9	9
pmb0595	479.2	317.2	4.17	478.2	[M+H]+	-	Isorhamnetin 5-O-hexoside	Flavonol	异鼠李素 5-O-己糖苷	黄酮醇	120000	70300	67800	9	107000	88100	80100	179000	77300
pmb0600	609.4	301	4.08	608.4	[M+H]+	-	Chrysoeriol 7-O-rutinoside	Flavone	金圣草黄素 7-O-芸香糖苷	黄酮	278000	189000	222000	221000	246000	143000	213000	177000	228000
pmb0616	743.1	593	2.8	742.1	[M+H]+	-	C-hexosyl-luteolin O-hexosyl-O-pentoside	Flavone	C-己糖基木犀草素 O-己糖基戊糖苷	黄酮	35700	23500	26700	11100	9	9	51400	37700	49800
pmb0624	611.1	431.3	3.09	610.1	[M+H]+	-	6-C-hexosyl-luteolin O-hexoside	Flavone	6-C-己糖基-木犀草素 O-己糖苷	黄酮	103000	91200	85400	40500	16500	12400	25800	47800	17900
pmb0635	933.1	914.8	3.27	932.1	[M+H]+	-	C-hexosyl-apigenin O-feruloylhexoside-O-hexoside	Flavone	C-己糖基-芹菜素 O-己糖苷-O-阿魏酰己糖苷	黄酮	44900	85900	64900	56800	61000	30400	90600	44800	31300
pmb0693	565.1	433.3	3.39	564.1	[M+H]+	-	C-hexosyl-apigenin C-pentoside	Flavone	芹菜素 C-己糖基 C-戊糖苷	黄酮	149000	137000	125000	84000	647000	71200	59900	205000	63900
pmb0701	463.1	313.2	3.89	462.1	[M+H]+	-	Chrysoeriol 8-C-hexoside	Flavone	金圣草黄素 8-C-己糖苷	黄酮	61300	103000	87800	54200	28600	51400	105000	84900	40900
pmb0712	655.2	331.1	3.5	654.2	[M+H]+	-	Tricin 5-O-hexosyl-O-hexoside	Flavone	麦黄酮 5-O-己糖基-O-己糖苷	黄酮	76900	68000	66700	9	9	9	60800	118000	112000
pmb0713	655.2	331.2	3.37	654.2	[M+H]+	-	Tricin 7-O-hexosyl-O-hexoside	Flavone	麦黄酮 7-O-己糖基-O-己糖苷	黄酮	305000	278000	312000	14700	9	9	776000	824000	550000
pmb0716	655.2	330.9	4.16	654.2	[M+H]+	-	Tricin di-O-hexoside	Flavone	麦黄酮 O-二己糖苷	黄酮	29800	13500	14700	12900	5370	11700	16000	10500	11400
pmb0733	639.1	331.4	4.07	638.1	[M+H]+	-	Tricin 5-O-rutinoside	Flavone	麦黄酮 5-O-芸香糖苷	黄酮	1270000	1170000	1030000	1230000	1120000	1150000	1450000	1240000	1360000
pmb0735	507.1	331.2	4.18	506.1	[M+H]+	-	Tricin O-glucuronic acid	Flavone	麦黄酮 O-葡萄糖醛酸	黄酮	155000	155000	157000	86900	24400	33300	192000	215000	208000
pmb0744	435.3	330.8	5.48	434.3	[M+H]+	-	Tricin O-phenylformic acid	Flavone	苯甲酰麦黄酮	黄酮	38900	33700	23500	14900	11100	20900	28600	24900	31700
pmb0745	497.1	331.3	5.75	496.1	[M+H]+	-	Tricin 4'-O-syringyl alcohol	Flavone	麦黄酮 4'-O-丁香醇醚	黄酮	255000	252000	245000	35700	23600	11200	1060000	69400	141000
pmb0746	527.1	331	5.84	526.1	[M+H]+	-	Tricin 4'-O-β-guaiacylglycerol	Flavone	麦黄酮 4'-O-愈创木基甘油醚	黄酮	472000	501000	463000	139000	94500	41900	2060000	125000	132000
pmb0750	355.1	163.1	2.35	354.1	[M+H]+	C17147	Neochlorogenic acid (5-O-Caffeoylquinic acid)	Organic acids and derivatives	新绿原酸	有机酸及衍生物	48900	54700	43800	9	9	31400	9	9	9
pmb0758	491.1	329	3.09	490.1	[M+H]+	-	Anisic acid O-feruloyl hexoside	Organic acids and derivatives	茴香酸O-阿魏酰基己糖苷	有机酸及衍生物	53200	70300	54800	9	13200	18400	21100	21400	9
pmb0767	302.4	60.2	7.25	301.4	[M+H]+	-	D-erythro-Dihydrosphingosine	Alcohols	二氢鞘氨醇	醇类	52600	51800	45000	85100	50200	52200	69600	53100	39900
pmb0774	177.2	160.3	1.63	176.2	[M+H]+	C17203	N-hydroxy tryptamine	Alkaloids	羟基色胺	生物碱	383000	410000	445000	267000	451000	1620000	9	9	9
pmb0782	86.1	69.2	1.19	85.1	[M+H]+	C01746	Piperidine	Alkaloids	哌啶	生物碱	12500	11300	17700	27100	25300	19500	15200	21800	15600
pmb0786	180	162	0.69	179	[M+H]+	C00329	Glucosamine	Carbohydrates	氨基葡萄糖	糖类	353000	150000	413000	63200	89200	153000	463000	369000	366000
pmb0789	332.1	314.3	1.16	331.1	[M+H]+	-	Pyridoxine O-glucoside	Vitamins and derivatives	吡哆醇葡萄糖苷	维生素及衍生物	409000	417000	512000	310000	566000	526000	535000	291000	284000
pmb0802	220.2	202.1	2.15	219.2	[M+H]+	C00864	D-Pantothenic acid	Vitamins and derivatives	泛酸	维生素及衍生物	15000000	15700000	15400000	18400000	16000000	22400000	13200000	13500000	10000000
pmb0818	206.1	147.5	2.39	205.1	[M+H]+	C05660	Methoxyindoleacetic acid	Indole derivatives	甲氧基吲哚乙酸	吲哚及衍生物	29800000	28500000	28800000	27400000	51100000	48300000	14700000	9350000	15700000
pmb0819	157	130	2.39	156	[M+H]+	C02938	3-Indoleacetonitrile	Indole derivatives	3-吲哚乙腈	吲哚及衍生物	105000	95200	98400	132000	141000	199000	48000	28900	46400
pmb0848	494.3	184.2	7.88	493.3	[M+H]+	-	LysoPC 16:1 (2n isomer)	Lipids	溶血磷脂酰胆碱 16:1(2n异构)	脂质	1100000	1190000	1170000	2110000	2150000	2620000	298000	217000	251000
pmb0852	520.3	502.2	8.43	519.3	[M+H]+	-	LysoPC 18:2	Lipids	溶血磷脂酰胆碱 18:2	脂质	15800000	14800000	14300000	20800000	18300000	19300000	11200000	8940000	7870000
pmb0854	518.3	459.3	8.79	517.3	[M+H]+	-	LysoPC 18:3	Lipids	溶血磷脂酰胆碱 18:3	脂质	6230000	5150000	4900000	2280000	1420000	1420000	12500000	8890000	13400000
pmb0855	496.3	184.2	8.8	495.3	[M+H]+	-	LysoPC 16:0	Lipids	溶血磷脂酰胆碱 16:0	脂质	65800000	65700000	65700000	31400000	20600000	19800000	133000000	90500000	139000000
pmb0859	522.4	184	8.91	521.4	[M+H]+	-	LysoPC 18:1 (2n isomer)	Lipids	溶血磷脂酰胆碱 18:1(2n异构)	脂质	1110000	1100000	1130000	1430000	1640000	2000000	1340000	752000	623000
pmb0862	440.1	184.5	6.77	439.1	[M+H]+	-	LysoPC 12:1	Lipids	溶血磷脂酰胆碱 12:1	脂质	32900	30500	29400	22200	16200	17600	44300	41200	36700
pmb0863	492.3	184	7.34	491.3	[M+H]+	-	LysoPC 16:2 (2n isomer)	Lipids	溶血磷脂酰胆碱 16:2	脂质	638000	706000	631000	1890000	1190000	1580000	21900	21600	15600
pmb0864	426.3	285.2	7.69	425.3	[M+H]+	-	LysoPE 14:0	Lipids	溶血磷脂酰乙醇胺 14:0	脂质	234000	249000	224000	372000	268000	267000	254000	204000	272000
pmb0865	518.2	184.1	7.71	517.2	[M+H]+	-	LysoPC 18:3 (2n isomer)	Lipids	溶血磷脂酰胆碱 18:3(2n异构)	脂质	1660000	1690000	1830000	5130000	2680000	3220000	607000	572000	572000
pmb0866	468.1	184.4	7.74	467.1	[M+H]+	-	LysoPC 14:0	Lipids	溶血磷脂酰胆碱 14:0	脂质	266000	347000	306000	443000	274000	294000	318000	201000	300000
pmb0873	520	184.5	8.25	519	[M+H]+	-	LysoPC 18:2 (2n isomer)	Lipids	溶血磷脂酰胆碱 18:2(2n异构)	脂质	3080000	2760000	2560000	4100000	3940000	4250000	1970000	1590000	1510000
pmb0874	478.6	460.6	8.38	477.6	[M+H]+	-	LysoPE 18:2 (2n isomer)	Lipids	溶血磷脂酰乙醇胺 18:2(2n异构)	脂质	10900000	10400000	9900000	15200000	12700000	13800000	11400000	8670000	8830000
pmb0876	454.2	313.3	8.74	453.2	[M+H]+	-	LysoPE 16:0	Lipids	溶血磷脂酰乙醇胺 16:0	脂质	1200000	1260000	1180000	448000	387000	291000	5210000	3140000	5020000
pmb0880	482.1	313.8	8.98	481.1	[M+H]+	-	LysoPE 18:0 (2n isomer)	Lipids	溶血磷脂酰乙醇胺 18:0(2n异构)	脂质	25700	23600	17700	5250	9	8330	67700	51500	50400
pmb0882	522.1	504.2	9.07	521.1	[M+H]+	-	LysoPC 18:1	Lipids	溶血磷脂酰胆碱 18:1	脂质	6500000	7030000	7050000	8410000	10300000	12800000	8760000	5350000	4640000
pmb0883	482.1	341.7	9.86	481.1	[M+H]+	-	LysoPE 18:0	Lipids	溶血磷脂酰乙醇胺 18:0	脂质	163000	120000	94000	84300	78400	59600	1280000	741000	1350000
pmb0889	279.3	95.1	8.96	278.3	[M+H]+	C08364	Punicic acid	Lipids	石榴酸	脂质	3400000	2730000	2630000	309000	161000	143000	4540000	7020000	3600000
pmb0896	265.1	177.5	2.33	264.1	[M+H]+	-	N'-Feruloyl putrescine	Phenolamides	N'-阿魏酰腐胺	酚胺	79200	56700	84200	73900	56600	67300	54900	36700	69300
pmb0962	235.1	118.3	0.8	234.1	[M+H]+	-	Lysine butyrate	Amino acid and derivatives	赖氨酸丁酸	氨基酸及衍生物	897000	750000	772000	2940000	5450000	804000	38300	41000	10600
pmb0964	366.2	204.1	0.8	365.2	[M+H]+	-	iP7G	Nucleotide and derivates	异戊烯基-7-葡糖苷	核苷酸及衍生物	335000	176000	218000	101000	200000	156000	174000	283000	198000
pmb1096	118	91	2.39	117	[M+H]+	C00463	Indole	Indole derivatives	吲哚	吲哚及衍生物	626000	681000	789000	779000	939000	1040000	411000	368000	427000
pmb1452	275.1	213.2	6.23	274.1	[M+H]+	-	N-Lauryldiethanolamine	Others	十二烷基乙醇胺	其它	436000	409000	353000	701000	398000	328000	526000	424000	427000
pmb1530	317.1	137.1	7.34	316.1	[M+H]+	-	Phytocassane D	Terpene	植保素D	萜类	21000	20900	28000	9	9	9	52400	11300	26500
pmb1574	277.2	93	8.21	276.2	[M+H]+	-	Octadecadien-6-ynoic acid	Lipids	十八碳二烯-6-炔酸	脂质	490000	435000	424000	44400	36000	46400	995000	1360000	609000
pmb1587	207.2	165.2	8.41	206.2	[M+H]+	-	"4-Hydroxy-3,5-diisopropylbenzaldehyde"	Organic acids and derivatives	"4-羟基-3,5-二异丙基苯甲醛"	有机酸及衍生物	123000	108000	156000	28200	41200	25400	28200	24100	39000
pmb1605	353.3	261.4	8.45	352.3	[M+H]+	-	MAG (18:3) isomer3	Lipids	单酰甘油酯 (酰基 18:3) 异构3	脂质	662000	635000	569000	1340000	499000	923000	112000	162000	77500
pmb1650	279.2	149.4	9.71	278.2	[M+H]+	-	"Octadeca-11E,13E,15Z-trienoic acid"	Lipids	"十八碳-9E,13E,15Z-三烯酸"	脂质	34300000	23500000	22600000	34800000	20400000	23100000	34400000	25200000	46500000
pmb1652	149	121	9.71	148	[M+H]+	-	Phthalic anhydride	Others	邻苯二甲酸酐	其它	13200	8870	7270	11900	6480	9910	11200	8620	12000
pmb1656	353.1	335.1	9.9	352.1	[M+H]+	-	MAG (18:3) isomer4	Lipids	单酰甘油酯 (酰基 18:3) 异构4	脂质	69500	35400	38900	29500	43000	53300	32700	75100	38500
pmb1754	184	125	0.78	183	[M+H]+	C00588	O-Phosphocholine	Alkaloids	O-磷酸胆碱	生物碱	1830000	1630000	1590000	2230000	2670000	1010000	444000	684000	418000
pmb1912	474.2	327	2.3	473.2	[M+H]+	C00234	10-Formyl-THF	Organic acids and derivatives	甲酰四氢叶酸	有机酸及衍生物	8150000	8120000	8050000	15900000	22200000	11100000	1550000	573000	863000
pmb2211	343.1	240.7	6.59	342.1	[M+H]+	-	Cocamidopropyl betaine	Alkaloids	椰油酰胺丙基甜菜碱	生物碱	8430000	8930000	8450000	8680000	10500000	7420000	6750000	2960000	4780000
pmb2222	319.1	283.7	7.07	318.1	[M+H]+	-	Phytocassane C	Terpene	植保素C	萜类	204000	196000	195000	248000	618000	318000	253000	153000	301000
pmb2228	538.1	184.4	6.84	537.1	[M+H]+	-	LysoPC 19:0	Lipids	溶血磷脂酰胆碱 19:0	脂质	1360000	1390000	1310000	2850000	2380000	1800000	231000	441000	203000
pmb2319	482.3	184.1	8.26	481.3	[M+H]+	-	LysoPC 15:0	Lipids	溶血磷脂酰胆碱 15:0	脂质	332000	375000	359000	482000	376000	377000	246000	426000	220000
pmb2325	353.1	261.8	8.42	352.1	[M+H]+	-	MAG (18:3) isomer2	Lipids	单酰甘油酯 (酰基 18:3) 异构2	脂质	87900	76100	82100	177000	68200	124000	20500	9	9
pmb2388	524.1	184	8.91	523.1	[M+H]+	-	LysoPC 18:0 (2n isomer)	Lipids	溶血磷脂酰胆碱 18:0(2n异构)	脂质	600000	552000	557000	808000	676000	875000	525000	369000	360000
pmb2406	510.1	184.4	9.34	509.1	[M+H]+	-	LysoPC 17:0	Lipids	溶血磷脂酰胆碱 17:0	脂质	398000	346000	337000	793000	473000	530000	361000	193000	245000
pmb2444	353.2	261.3	10.06	352.2	[M+H]+	-	MAG (18:3) isomer1	Lipids	单酰甘油酯 (酰基 18:3) 异构1	脂质	125000	81100	68800	121000	53400	43100	104000	192000	136000
pmb2497	197	153	0.71	198	[M-H]-	C05584	4-Hydroxy-3-methoxymandelate	Organic acids and derivatives	4-羟基-3- 甲氧基扁桃酸	有机酸及衍生物	62000	54400	48300	48500	68000	57400	71100	69700	92100
pmb2507	213.1	97	0.92	214.1	[M-H]-	C00672	2-Deoxyribose 1-phosphate	Others	2-脱氧核糖 1-磷酸	其它	1830000	2600000	1960000	3410000	3000000	2810000	820000	1440000	1610000
pmb2561	190.1	84	2.37	191.1	[M-H]-	C02712	N-Acetylmethionine	Amino acid and derivatives	N-乙酰基蛋氨酸	氨基酸及衍生物	1010000	1020000	1010000	162000	295000	249000	1730000	1760000	1890000
pmb2601	307.1	161.1	4.38	308.1	[M-H]-	-	7-hydroxycoumarin-beta-rhamnoside	Phenylpropanoids	7-羟基香豆素鼠李糖苷	苯丙素	44800	55000	44100	83100	25800	49100	30200	96300	26300
pmb2636	335.1	253.1	6.89	336.1	[M-H]-	-	"8,15-DiHETE"	Lipids	"8,15-二羟基二十碳四烯酸"	脂质	25000	29200	23600	5090	9	9	39400	58000	60800
pmb2640	199	181	9.66	200	[M-H]-	C02679	Lauric acid (C12:0)	Lipids	月桂酸	脂质	372000	322000	291000	511000	285000	318000	318000	253000	346000
pmb2643	225	207	10.05	226	[M-H]-	C08322	Myristoleic acid (C14:1)	Lipids	豆蔻酸	脂质	57900	51100	51600	48100	43400	56000	43100	24100	36300
pmb2648	263.1	146.9	0.74	264.1	[M-H]-	C00378	Thiamine	Vitamins and derivatives	硫胺素	维生素及衍生物	35200	13000	25200	14800	14900	18100	46600	37800	49200
pmb2653	649.1	145	0.76	650.1	[M-H]-	-	D(+)-Melezitose O-rhamnoside	Carbohydrates	松三糖 O-鼠李糖苷	糖类	54500	81400	48300	26300	36200	18700	78100	203000	94900
pmb2654	460.1	117.9	0.78	461.1	[M-H]-	-	Anthranilate O-hexosyl-O-hexoside	Organic acids and derivatives	邻氨基苯甲酸 二己糖苷	有机酸及衍生物	11100000	10700000	9540000	3110000	13200000	4750000	7690000	8210000	11500000
pmb2657	289.1	97.1	0.71	290.1	[M-H]-	C03406	Argininosuccinate	Organic acids and derivatives	精氨琥珀酸盐	有机酸及衍生物	9400000	8970000	8310000	8180000	9630000	13500000	6810000	7820000	4800000
pmb2673	210.1	135.1	1.5	211.1	[M-H]-	-	"3-(6-Hydroxy-3,4-dioxo-1,5-cyclohexadien-1-yl)-L-alanine"	Amino acid and derivatives	"3-(6-羟基-3,4-二氧代-1,5-环己二烯-1-基)-L-丙氨酸"	氨基酸及衍生物	26400	23200	14900	15900	30300	22700	17800	17100	24300
pmb2778	295	277.3	8.96	296	[M-H]-	-	"9,10-EODE"	Lipids	"9,10-环氧十八碳二烯酸"	脂质	2150000	2050000	1980000	3180000	480000	864000	4410000	622000	1510000
pmb2786	293	275	8.42	294	[M-H]-	-	9-HOTrE	Lipids	9-羟基十八碳三烯酸	脂质	67300	72800	72800	117000	9	17000	199000	15200	46300
pmb2787	293.2	275.1	9.19	294.2	[M-H]-	-	9-KODE	Lipids	13-酮十八碳二烯酸	脂质	48200	42500	38400	33400	21300	15700	54100	65100	44600
pmb2791	309.1	209.1	7.55	310.1	[M-H]-	-	9-HpOTrE	Lipids	9-羟基过氧十八碳三烯酸	脂质	26400	27200	24900	56100	22400	39100	28600	33600	24000
pmb2792	293	193.1	7.81	294	[M-H]-	-	13-HOTrE(r)	Lipids	13-羟基十八碳三烯酸2	脂质	317000	332000	344000	771000	333000	407000	268000	231000	307000
pmb2795	177	145	5.5	178	[M-H]-	-	4-Methoxycinnamic acid	Phenylpropanoids	4-甲氧基肉桂酸	苯丙素	31200	33700	14600	13700	9030	40000	38900	49400	29600
pmb2799	295	195.2	9.74	296	[M-H]-	-	"12,13-EODE"	Lipids	"12,13-环氧十八碳二烯酸"	脂质	545000	551000	442000	267000	219000	163000	546000	1370000	479000
pmb2804	311.1	171.3	7.87	312.1	[M-H]-	C04717	13-HPODE	Lipids	13-过氧十八碳二烯酸	脂质	522000	505000	497000	359000	436000	265000	675000	905000	514000
pmb2826	147	87.1	1.03	148	[M-H]-	C00815	Citramalate	Organic acids and derivatives	甲基苹果酸	有机酸及衍生物	4800000	4670000	4550000	4660000	3230000	4690000	6300000	2690000	4510000
pmb2850	329	314	5.73	330	[M-H]-	-	Tricin	Flavone	麦黄酮	黄酮	143000	167000	180000	61300	21000	10100	481000	53400	148000
pmb2855	307	145	0.77	308	[M-H]-	-	L-Glutamine O-hexside	Amino acid and derivatives	L-谷氨酰胺 O-己糖苷	氨基酸及衍生物	183000	165000	214000	112000	191000	35300	363000	708000	514000
pmb2857	308.1	146.1	0.8	309.1	[M-H]-	-	L-Glutamic acid O-glucoside	Amino acid and derivatives	L-谷氨酸 O-己糖苷	氨基酸及衍生物	78100	52600	35900	29900	51900	25100	194000	436000	198000
pmb2873	214.1	134	3.65	215.1	[M-H]-	-	3-(2-Naphthyl)-D-alanine	Amino acid and derivatives	3-(2-萘基)-D-丙氨酸	氨基酸及衍生物	466000	504000	457000	723000	1210000	288000	410000	380000	377000
pmb2893	291.2	119.2	2.46	292.2	[M-H]-	-	N-p-Coumaroyl hydroxyagmatine	Phenolamides	香豆酰羟基胍丁胺	酚胺	113000	110000	113000	27400	47400	38400	146000	155000	167000
pmb2922	565.1	323.1	1.11	566.1	[M-H]-	C00029	Uridine 5'-diphospho-D-glucose	Nucleotide and derivates	尿苷 5'-二磷酸葡萄糖	核苷酸及衍生物	766000	742000	729000	779000	1350000	881000	378000	362000	428000
pmb3007	475.1	284.1	4.18	476.1	[M-H]-	-	Chrysoeriol O-glucuronic acid	Flavone	金圣草黄素 O-葡萄糖醛酸	黄酮	13200	10600	12500	12200	5210	11300	11800	23200	23100
pmb3024	447.1	327.1	3.45	448.1	[M-H]-	-	Luteolin C-hexoside	Flavone	木犀草素 C-己糖苷	黄酮	17700	26500	33600	20300	17500	9	23700	24600	30400
pmb3074	337.1	191.1	3.3	338.1	[M-H]-	-	3-O-p-Coumaroyl quinic acid	Organic acids and derivatives	3-O-对-香豆酰奎尼酸	有机酸及衍生物	71200	73400	82300	85600	10200	8800	286000	24500	37400
pmb3079	300.1	96.9	1.15	301.1	[M-H]-	C04256	N-Acetylglucosamine 1-phosphate	Others	N-乙酰葡萄糖胺 1-磷酸	其它	1660000	1100000	1240000	1020000	955000	1470000	791000	2050000	957000
pmb3081	289.1	97	1.08	290.1	[M-H]-	-	Glucarate O-Phosphoric acid	Others	磷酸葡糖酸	其它	4590000	4580000	4610000	4160000	5020000	5870000	3880000	4090000	2740000
pmb3088	421.1	241.1	0.71	422.1	[M-H]-	C00689	Trehalose 6-phosphate	Carbohydrates	海藻糖 6-磷酸	糖类	471000	441000	444000	140000	367000	262000	661000	515000	598000
pmb3099	153	125	1.56	154	[M-H]-	C06608	Diethyl phosphate	Organic acids and derivatives	磷酸二乙酯	有机酸及衍生物	756000	852000	863000	786000	1150000	1280000	1350000	862000	915000
pmb3101	175.1	115	2.75	176.1	[M-H]-	C02504	2-Isopropylmalate	Organic acids and derivatives	2-异丙基苹果酸	有机酸及衍生物	46700000	54300000	54100000	106000000	28800000	42500000	61000000	47800000	28200000
pmb3107	359.1	182.1	2.26	360.1	[M-H]-	-	Syringic acid O-glucoside	Organic acids and derivatives	丁香酰己糖苷	有机酸及衍生物	158000	181000	128000	6400	9	9	231000	580000	112000
pmb3110	167	108	3.31	168	[M-H]-	C06672	Vanillic acid	Phenylpropanoids	香草酸	苯丙素	208000	233000	213000	9	9	84200	550000	166000	448000
pmb3121	478.1	281.3	9.03	479.1	[M-H]-	-	LysoPE 18:1	Lipids	溶血磷脂酰乙醇胺 18:1	脂质	7600000	7770000	7480000	5320000	6130000	7730000	19200000	13500000	8560000
pmb3132	478.1	281.2	8.86	479.1	[M-H]-	-	LysoPE 18:1 (2n isomer)	Lipids	溶血磷脂酰乙醇胺 18:1(2n异构)	脂质	9610000	9130000	9450000	5780000	7150000	9000000	22000000	15700000	10200000
pmb3894	329.1	229.1	5.91	330.1	[M-H]-	-	Di-O-methylquercetin	Flavonol	"3,7-二氧-甲基槲皮素"	黄酮醇	3720000	3860000	3690000	1330000	1190000	866000	6010000	10200000	3200000
pmb4344	362.1	79.1	1.01	363.1	[M-H]-	C00144	Guanosine 5'-monophosphate	Nucleotide and derivates	鸟苷 5'-单磷酸	核苷酸及衍生物	135000	130000	124000	217000	152000	157000	47000	72400	29200
pmb5304	277.1	241.2	10.62	278.1	[M-H]-	C06427	α-Linolenic acid	Lipids	α-亚麻酸	脂质	2940	2150	2140	3450	3000	2430	2580	2700	2230
pmc0066	333.1	137.1	0.7	332.05	[M+H]+	C06196	2'-Deoxyinosine-5'-monophosphate	Nucleotide and derivates	2'-脱氧肌苷-5'-磷酸	核苷酸及衍生物	5090000	3420000	3630000	8050000	2980000	2440000	5270000	5570000	2790000
pmc0274	167.1	121.1	1.92	166.1	[M+H]+	C16614	6-Methylmercaptopurine	Nucleotide and derivates	6-甲基巯嘌呤	核苷酸及衍生物	27600000	31100000	30200000	25200000	24000000	30600000	33200000	31600000	37800000
pmc0281	400.2	136.1	1.94	399.2	[M+H]+	-	Adenosine O-ribose	Nucleotide and derivates	核糖腺苷酸	核苷酸及衍生物	1760000	1110000	1710000	1440000	764000	794000	1890000	2460000	1570000
pmc0304	384.1	252	2.06	383.12	[M+H]+	-	Succinyladenosine	Nucleotide and derivates	琥珀酰腺苷	核苷酸及衍生物	14300000	14200000	13500000	2220000	1690000	2130000	22800000	23000000	22600000
pmc0682	133.1	105.1	4.32	132.1	[M+H]+	-	4-Aminoindole	Indole derivatives	4-氨基吲哚	吲哚及衍生物	284000	307000	244000	9	145000	74500	183000	161000	197000
pmc0960	544.4	485.2	8.91	543.4	[M+H]+	-	LysoPC 20:4	Lipids	溶血磷脂酰胆碱 20:4	脂质	27800000	20200000	18000000	19200000	19400000	26700000	31300000	22400000	14800000
pmc1990	299.1	223.1	6.78	300.1	[M-H]-	-	"4'-Hydroxy-5,7-dimethoxyflavanone"	Flavanone	"4'-羟基-5,7- 二甲氧基黄酮"	黄烷酮	281000	319000	388000	51500	47700	47600	41700	39800	50500
pmd0017	203	83	0.62	202	[M+H]+	C00750	Spermine	Phenolamides	精胺	酚胺	8200000	7140000	7850000	3030000	5230000	4770000	10100000	8560000	8080000
pmd0130	468.3	184	7.73	467.3	[M+H]+	-	LysoPC 14:0 (2n isomer)	Lipids	溶血磷脂酰胆碱 14:0(2n异构)	脂质	835000	946000	882000	1300000	817000	785000	915000	697000	886000
pmd0132	496.3	184	8.8	495.33	[M+H]+	-	LysoPC 16:0 (2n isomer)	Lipids	溶血磷脂酰胆碱 16:0(2n异构)	脂质	63900000	65100000	64400000	31100000	20200000	19200000	132000000	87100000	138000000
pmd0136	524.4	184	9.91	523.36	[M+H]+	-	LysoPC 18:0	Lipids	溶血磷脂酰胆碱 18:0	脂质	12000000	8010000	7460000	4360000	3860000	3400000	50500000	23900000	35500000
pmd0144	550.4	184	9.96	549.37	[M+H]+	-	LysoPC 20:1 (2n isomer)	Lipids	溶血磷脂酰胆碱 20:1(2n异构)	脂质	16900000	11300000	11400000	29500000	33100000	34300000	2100000	1600000	2130000
pmd0145	550.4	184.1	10	549.37	[M+H]+	-	LysoPC 20:1	Lipids	溶血磷脂酰胆碱 20:1	脂质	17300000	11600000	11700000	31500000	32300000	37200000	2040000	1480000	2100000
pmd0158	424.2	227.2	7.51	425.2	[M-H]-	-	LysoPE 14:0 (2n isomer)	Lipids	溶血磷脂酰乙醇胺 14:0(2n异构)	脂质	154000	164000	156000	235000	188000	176000	134000	105000	144000
pmd0160	452.3	255.2	8.73	453.3	[M-H]-	-	LysoPE 16:0 (2n isomer)	Lipids	溶血磷脂酰乙醇胺 16:0(2n异构)	脂质	16000000	17500000	18200000	4960000	4190000	3460000	56000000	29000000	48200000
pme0001	609.2	301	4.07	610.19	[M-H]-	C09806	Hesperetin 7-O-neohesperidoside (Neohesperidin)	Flavanone	新橙皮苷	黄烷酮	85700	116000	130000	316000	76300	90300	49800	86200	100000
pme0003	188.1	145	0.81	189.11	[M-H]-	C02427	L-Homocitrulline	Amino acid and derivatives	L-高瓜氨酸	氨基酸及衍生物	897000	716000	825000	1570000	889000	779000	937000	1080000	662000
pme0006	116.1	70.1	0.81	115.06	[M+H]+	C00148	L-Proline	Amino acid and derivatives	L-脯氨酸	氨基酸及衍生物	31300000	30500000	29300000	20600000	33800000	37500000	23900000	23300000	35800000
pme0007	174.1	131.1	0.79	175.1	[M-H]-	C00327	L-Citrulline	Amino acid and derivatives	L-瓜氨酸	氨基酸及衍生物	8200000	9170000	7960000	9300000	16800000	29600000	2750000	2530000	3450000
pme0009	104	73.7	0.79	105.04	[M-H]-	C00065	L-Serine	Amino acid and derivatives	L-丝氨酸	氨基酸及衍生物	2260000	2090000	2260000	1300000	1820000	1930000	2750000	2690000	2110000
pme0012	134.1	74	0.8	133.04	[M+H]+	C00049	L-Aspartic acid	Amino acid and derivatives	L-天冬氨酸	氨基酸及衍生物	2190000	2460000	2270000	1260000	3260000	2670000	1860000	2870000	1510000
pme0013	146.1	102	0.75	147.05	[M-H]-	C00025	L-Glutamic acid	Amino acid and derivatives	L-谷氨酸	氨基酸及衍生物	1450000	1370000	1440000	738000	935000	1350000	1600000	2480000	2010000
pme0015	239	62	0.78	240.02	[M-H]-	C00491	L-(-)-Cystine	Amino acid and derivatives	L-(-)-胱氨酸	氨基酸及衍生物	138000	143000	115000	177000	153000	129000	153000	127000	155000
pme0018	130.1	84	1.27	131.09	[M-H]-	C00123	L-Leucine	Amino acid and derivatives	L-亮氨酸	氨基酸及衍生物	970000	1010000	953000	488000	890000	1090000	1200000	1110000	1350000
pme0020	164.1	103	1.92	165.08	[M-H]-	C00079	L-Phenylalanine	Amino acid and derivatives	L-苯丙氨酸	氨基酸及衍生物	164000000	168000000	162000000	126000000	111000000	151000000	190000000	196000000	238000000
pme0022	118	73.9	0.76	119.06	[M-H]-	C00188	L-Threonine	Amino acid and derivatives	L-(-)-苏氨酸	氨基酸及衍生物	5310000	4980000	5190000	9830000	9910000	10800000	1280000	1870000	2270000
pme0024	124	80	0.83	125.02	[M-H]-	C00245	2-Aminoethanesulfonic acid	Organic acids and derivatives	2-氨基乙烷磺酸	有机酸及衍生物	1240000	1190000	988000	612000	704000	984000	1260000	1230000	1200000
pme0025	209.1	146	1.92	208.08	[M+H]+	C00328	L-Kynurenine	Amino acid and derivatives	L-犬尿氨酸	氨基酸及衍生物	2370000	2410000	2250000	1910000	1380000	2130000	3000000	1930000	2920000
pme0030	182.1	136.1	1.16	181.07	[M+H]+	C00082	L-(-)-Tyrosine	Amino acid and derivatives	L-(-)-酪氨酸	氨基酸及衍生物	11000000	11400000	11700000	6580000	14300000	17300000	11200000	14300000	15300000
pme0032	135	92	1.16	136.04	[M-H]-	C00262	Hypoxanthine	Nucleotide and derivates	次黄嘌呤	核苷酸及衍生物	7760000	7510000	8170000	10900000	19000000	13800000	807000	529000	1080000
pme0036	154.1	137	0.72	155.07	[M-H]-	C00135	L-Histidine	Amino acid and derivatives	L-组氨酸	氨基酸及衍生物	10200000	9810000	8930000	7990000	8300000	13000000	6820000	9900000	10800000
pme0038	112	95	0.82	111.04	[M+H]+	C00380	Cytosine	Nucleotide and derivates	胞嘧啶	核苷酸及衍生物	61400	77200	55800	21300	58800	26900	114000	63100	103000
pme0039	118.1	72.1	0.85	117.08	[M+H]+	C00183	L-Valine	Amino acid and derivatives	L-缬氨酸	氨基酸及衍生物	229000	228000	270000	278000	250000	218000	251000	244000	197000
pme0043	175	116	0.73	174.11	[M+H]+	C00062	L-(+)-Arginine	Amino acid and derivatives	L-(+)-精氨酸	氨基酸及衍生物	6020000	6590000	7010000	2090000	4310000	6270000	8700000	7600000	12200000
pme0048	108	64	0.76	109.02	[M-H]-	C00519	2-Aminoethanesulfinic acid	Organic acids and derivatives	2-氨基乙烷亚磺酸	有机酸及衍生物	111000	85800	86000	79400	54800	91200	61800	116000	96300
pme0056	145.1	101	2.57	146.06	[M-H]-	-	"2,3-dimethylsuccinic acid"	Amino acid and derivatives	"2,3-二甲基丁氨酸"	氨基酸及衍生物	9870000	10300000	10200000	21300000	8580000	9600000	10600000	6190000	6600000
pme0066	116.1	74	0.75	117.05	[M-H]-	C00581	Guanidineacetic acid	Amino acid and derivatives	乙酸胍	氨基酸及衍生物	329000	329000	349000	386000	140000	231000	389000	456000	442000
pme0075	188.1	128	1.18	189.06	[M-H]-	C00624	N-Acetyl-L-glutamic acid	Amino acid and derivatives	N-乙酰-L-谷氨酸	氨基酸及衍生物	881000	822000	796000	311000	243000	244000	1050000	1410000	1860000
pme0108	126.1	109	1.16	125.06	[M+H]+	C02376	5-Methylcytosine	Nucleotide and derivates	5-甲基胞嘧啶	核苷酸及衍生物	671000	744000	815000	1040000	365000	1050000	520000	152000	668000
pme0109	212.2	166	1.45	211.08	[M+H]+	C07194	"(-)-3-(3,4-Dihydroxyphenyl)-2-methylalanine"	Amino acid and derivatives	"(-)-3-(3,4-二羟基苯基)-2-甲基丙氨酸"	氨基酸及衍生物	644000	750000	1050000	414000	115000	260000	989000	809000	1290000
pme0113	251.3	84	1.13	250.06	[M+H]+	C00669	γ-Glu-Cys	Amino acid and derivatives	γ-L-谷氨酸-L-半胱氨酸	氨基酸及衍生物	11500000	9910000	10100000	15100000	20800000	16700000	882000	9	9
pme0122	189.2	126	1.14	188.12	[M+H]+	C02727	N6-Acetyl-L-lysine	Amino acid and derivatives	N6-乙酰-L-赖氨酸	氨基酸及衍生物	28400000	26300000	27800000	45100000	29200000	61100000	16000000	12000000	12700000
pme0123	171.2	114	0.85	172.08	[M-H]-	-	Glycyl-L-proline	Amino acid and derivatives	甘氨酰-L-脯氨酸	氨基酸及衍生物	195000	193000	192000	398000	270000	429000	171000	132000	135000
pme0128	159.2	88	0.75	160.08	[M-H]-	C00993	D-Alanyl-D-Alanine	Amino acid and derivatives	D-丙氨酰-D-丙氨酸	氨基酸及衍生物	124000	135000	103000	77500	32200	49100	114000	127000	161000
pme0130	165.1	150	1.85	166.05	[M-H]-	C16357	3-Methylxanthine	Nucleotide and derivates	3-甲基黄嘌呤	核苷酸及衍生物	90100	91600	92500	336000	44500	188000	9	9	9
pme0133	281.3	166	2.37	280.11	[M+H]+	-	Asp-phe	Amino acid and derivatives	天冬氨酸-苯丙氨酸	氨基酸及衍生物	12300000	13000000	12500000	10900000	4270000	6350000	19300000	18100000	17700000
pme0138	189.2	84	1.11	188.08	[M+H]+	-	Nα-Acetyl-L-glutamine	Amino acid and derivatives	N-乙酰-L-谷氨酰胺	氨基酸及衍生物	7410000	7750000	7220000	4360000	7170000	8220000	6760000	6070000	8720000
pme0161	118.1	72	0.75	119.06	[M-H]-	C00263	L-Homoserine	Amino acid and derivatives	同型丝氨酸	氨基酸及衍生物	113000	81600	85300	188000	167000	203000	92400	57200	67100
pme0163	335.1	123	0.8	334.06	[M+H]+	C00455	β-Nicotinamide mononucleotide	Nucleotide and derivates	β-烟酰胺单核苷酸	核苷酸及衍生物	2490000	2480000	2330000	3320000	4060000	3110000	1020000	1720000	1190000
pme0166	167.1	110	1.94	166.05	[M+H]+	C16358	1-Methylxanthine	Nucleotide and derivates	1-甲基黄嘌呤	核苷酸及衍生物	1310000	1280000	1300000	2230000	5180000	571000	85100	77500	75500
pme0170	217.1	158	1.14	216.12	[M+H]+	-	Nα-Acetyl-L-arginine	Amino acid and derivatives	Nα-乙酰-L-精氨酸	氨基酸及衍生物	6450000	5350000	6380000	649000	792000	1090000	13200000	9850000	10700000
pme0177	265.1	130	3.17	264.11	[M+H]+	C04148	Phenylacetyl-L-glutamine	Amino acid and derivatives	N-苯乙酰基-L-谷氨酰胺	氨基酸及衍生物	242000	235000	237000	238000	335000	353000	104000	143000	90000
pme0180	168.1	151.1	0.72	169.09	[M-H]-	C01152	1-Methylhistidine	Amino acid and derivatives	1-甲基组氨酸	氨基酸及衍生物	264000	286000	237000	138000	116000	94900	311000	297000	339000
pme0183	152.1	135	0.86	151.05	[M+H]+	-	2-Hydroxy-6-aminopurine	Nucleotide and derivates	2-羟基-6-氨基嘌呤	核苷酸及衍生物	733000	1300000	1390000	536000	563000	646000	1710000	3770000	1220000
pme0190	187.1	130	1.91	188.12	[M-H]-	C02155	N-Glycyl-L-leucine	Amino acid and derivatives	N-甘氨酰-L-亮氨酸	氨基酸及衍生物	4130000	4440000	4750000	800000	456000	536000	9220000	9950000	11900000
pme0195	120	62	0.77	121.02	[M-H]-	C00097	L-Cysteine	Amino acid and derivatives	L-半胱氨酸	氨基酸及衍生物	4710	9160	7870	10900	12000	15300	8180	7770	10100
pme0197	609.2	301	3.7	610.15	[M-H]-	C05625	Quercetin 3-O-rutinoside (Rutin)	Flavonol	槲皮素 3-O-芸香糖苷 (芦丁)	黄酮醇	103000	103000	104000	277000	70900	103000	49200	112000	81500
pme0200	287	153	5.73	286.05	[M+H]+	C05903	Kaempferol	Flavonol	山奈酚	黄酮醇	36600	42000	46600	52100	46900	57600	9	27000	62600
pme0201	291.1	139	2.99	290.08	[M+H]+	C06562	Catechin	Polyphenol	儿茶素	多酚	428000	415000	447000	945000	69300	131000	861000	291000	140000
pme0207	103	59.1	1.29	104.05	[M-H]-	-	3-Hydroxybutyrate	Organic acids and derivatives	3-羟基丁酸	有机酸及衍生物	508000	492000	683000	439000	1110000	1280000	112000	227000	115000
pme0226	131.1	114	0.78	132.05	[M-H]-	C00152	L-Asparagine	Amino acid and derivatives	L-天冬酰胺	氨基酸及衍生物	3810000	3210000	3540000	2580000	5570000	4530000	3590000	3860000	2460000
pme0230	268.1	136	1.83	267.1	[M+H]+	C00212	Adenosine	Nucleotide and derivates	腺苷	核苷酸及衍生物	21800000	20900000	20800000	12300000	7950000	6860000	25000000	41600000	30100000
pme0231	247.1	130	4.07	246.1	[M+H]+	-	N-(3-Indolylacetyl)-L-alanine	Amino acid and derivatives	N-(3-吲哚乙酰基)-L-丙氨酸	氨基酸及衍生物	89300	80900	133000	64400	84400	141000	224000	114000	116000
pme0233	188	144	2.64	189.04	[M-H]-	C01717	Kynurenic acid	Organic acids and derivatives	犬尿酸	有机酸及衍生物	588000	582000	604000	633000	320000	521000	276000	1550000	659000
pme0240	121	77	4.57	122.04	[M-H]-	C00180	Benzoic acid	Organic acids and derivatives	苯甲酸	有机酸及衍生物	22600000	22300000	22500000	51100000	45700000	30300000	1030000	899000	1550000
pme0243	131	87	1.86	132.04	[M-H]-	C00489	Glutaric acid	Organic acids and derivatives	戊二酸	有机酸及衍生物	12100000	12700000	13200000	24500000	8920000	15900000	10900000	6640000	6230000
pme0247	130.1	84	0.76	131.06	[M-H]-	C01157	trans-4-Hydroxy-L-proline	Amino acid and derivatives	反-4-羟基-L-脯氨酸	氨基酸及衍生物	26200	18000	25700	20200	24400	10400	32000	39300	18200
pme0250	187.1	125	4.47	188.1	[M-H]-	C08261	Azelaic acid	Organic acids and derivatives	壬二酸	有机酸及衍生物	26900000	27300000	27300000	18600000	14900000	11200000	56300000	41600000	18300000
pme0252	172.1	130	3.51	173.11	[M-H]-	C02710	N-Acetyl-l-leucine	Amino acid and derivatives	N-乙酰-L-亮氨酸	氨基酸及衍生物	842000	838000	924000	3670000	703000	1010000	319000	136000	150000
pme0256	151	151	1.19	152.03	[M-H]-	C00385	Xanthine	Nucleotide and derivates	黄嘌呤	核苷酸及衍生物	9140000	9250000	11300000	10600000	26400000	19700000	4880000	7430000	6080000
pme0258	113	70	1.23	112.03	[M+H]+	C00106	Uracil	Nucleotide and derivates	尿嘧啶	核苷酸及衍生物	298000	324000	342000	9	158000	64400	795000	174000	1030000
pme0264	243.1	127	1.99	242.09	[M+H]+	C00214	Thymidine	Nucleotide and derivates	胸苷	核苷酸及衍生物	185000	206000	178000	287000	172000	282000	152000	207000	160000
pme0266	201.1	139	5.06	202.12	[M-H]-	C08277	Sebacate	Organic acids and derivatives	癸二酸	有机酸及衍生物	659000	647000	655000	32700	69300	20700	1170000	1000000	1280000
pme0267	131	87	2.12	132.04	[M-H]-	-	2-Methylsuccinic acid	Organic acids and derivatives	甲基丁二酸	有机酸及衍生物	6940000	7110000	7040000	8520000	3310000	4930000	10200000	7870000	6470000
pme0275	115	97	1.93	116.05	[M-H]-	-	4-Oxopentanoate	Organic acids and derivatives	4-氧代戊酸	有机酸及衍生物	571000	590000	595000	659000	387000	676000	948000	446000	441000
pme0279	189.1	171	0.79	190.1	[M-H]-	C00666	"2,6-Diaminooimelic acid"	Amino acid and derivatives	"2,6-二氨基庚二酸"	氨基酸及衍生物	5930000	5280000	5380000	23600000	13700000	12400000	1120000	1770000	1320000
pme0281	165	121	2.96	166.03	[M-H]-	C06337	Terephthalic acid	Organic acids and derivatives	对苯二甲酸	有机酸及衍生物	25700000	26400000	26200000	26200000	9460000	9210000	42500000	30300000	36800000
pme0282	165	77	2.95	166.03	[M-H]-	C01606	Phthalic acid	Organic acids and derivatives	邻苯二甲酸	有机酸及衍生物	1190000	1100000	1180000	226000	109000	87400	1830000	2330000	2470000
pme0284	144.1	102	0.84	145.09	[M-H]-	C01035	4-Guanidinobutyric acid	Organic acids and derivatives	4-胍基丁酸	有机酸及衍生物	71600	63400	60600	33600	17900	35100	105000	100000	152000
pme0286	131.1	85	3.52	132.08	[M-H]-	-	2-Hydroxyisocaproic acid	Organic acids and derivatives	2-羟基-4-甲基戊酸	有机酸及衍生物	71400	87000	83400	210000	55000	91700	89900	81200	64000
pme0293	197.1	151	3.95	196.07	[M+H]+	-	"(3,4-Dimethoxyphenyl) acetic acid"	Organic acids and derivatives	"3,4-二甲氧基苯乙酸"	有机酸及衍生物	28600	47900	30000	9	18600	42000	29700	19000	13500
pme0299	147.1	77	5.45	148.05	[M-H]-	C00423	trans-Cinnamate	Phenylpropanoids	反式肉桂酸	苯丙素	171000	174000	163000	423000	141000	459000	26800	18300	20900
pme0303	179	135	3.23	180.04	[M-H]-	C01197	Caffeate	Phenylpropanoids	咖啡酸	苯丙素	694000	857000	859000	2960000	650000	2790000	9	73300	9
pme0306	195.1	117	4.07	194.06	[M+H]+	C01494	Ferulic acid	Phenylpropanoids	阿魏酸	苯丙素	22300	23100	21400	29700	48800	37900	9	9	9
pme0309	183	124	3.14	184.04	[M-H]-	-	Methyl gallate	Organic acids and derivatives	没食子酸甲酯	有机酸及衍生物	59200	92000	77900	272000	66800	45500	31700	54100	86600
pme0321	431.1	285	4.94	432.11	[M-H]-	-	Kaempferol 7-O-rhamnoside	Flavonol	山奈酚 7-O-鼠李糖苷	黄酮醇	19700	17900	18000	9810	7840	10100	8360	5150	11000
pme0324	255.1	153	6.95	254.06	[M+H]+	C10028	Chrysin	Flavone	白杨素	黄酮	27700	35400	35100	9	9	33900	9	122000	9
pme0330	579.2	271	4.17	580.18	[M-H]-	C09789	Naringenin 7-O-neohesperidoside (Naringin)	Flavanone	柚皮素 7-O-新橘皮糖苷 (柚皮苷)	黄烷酮	24800	17800	33500	54300	54800	20300	21200	11900	5440
pme0355	255.1	137	4.97	254.06	[M+H]+	C10208	Daidzein	Isoflavone	大豆苷元	异黄酮	240000	202000	190000	108000	80400	60600	241000	321000	269000
pme0359	433.1	271	3.81	432.11	[M+H]+	-	Apigenin 5-O-glucoside	Flavone	芹菜素 5-O-葡萄糖苷	黄酮	113000	58300	70700	127000	55400	27700	35100	81600	38200
pme0369	593.2	285	3.83	594.16	[M-H]-	-	Kaempferol 3-O-rutinoside (Nicotiflorin)	Flavonol	山奈酚 3-O-芸香糖苷	黄酮醇	110000	96700	116000	420000	26800	18600	31100	92900	126000
pme0374	431.1	311	3.79	432.11	[M-H]-	C01714	Isovitexin	Flavone	异牧荆素	黄酮	47600	46300	51500	96900	14700	9	45000	47100	59200
pme0377	273.1	153	5.59	272.07	[M+H]+	C00509	Naringenin	Flavanone	柚皮素	黄烷酮	55900	67100	52100	39700	23500	32800	200000	49500	20000
pme0379	271.1	153	5.63	270.05	[M+H]+	C01477	Apigenin	Flavone	芹菜素	黄酮	51800	37200	37800	22300	23800	35400	58300	61800	14200
pme0388	183.1	137	3.25	182.06	[M+H]+	C05582	Homovanillic acid	Phenylpropanoids	高香草酸	苯丙素	1640000	1290000	1460000	3800000	2570000	2660000	9	9	9
pme0397	173.1	93	0.81	174.05	[M-H]-	C00493	Shikimic acid	Organic acids and derivatives	(-)-莽草酸	有机酸及衍生物	162000	116000	109000	77100	171000	155000	212000	200000	91100
pme0398	353.1	191	2.72	354.1	[M-H]-	C00852	Chlorogenic acid (3-O-Caffeoylquinic acid)	Organic acids and derivatives	绿原酸	有机酸及衍生物	33300	20200	27200	63000	20200	25800	32300	19600	14400
pme0409	199.1	140	3.34	198.05	[M+H]+	C10833	Syringic acid	Phenylpropanoids	丁香酸	苯丙素	136000	160000	202000	36800	31700	43500	186000	202000	287000
pme0413	151	136	4	152.05	[M-H]-	C00755	Vanillin	Organic acids and derivatives	香兰素	有机酸及衍生物	271000	252000	268000	543000	238000	301000	158000	123000	387000
pme0418	165.1	119	3.71	166.06	[M-H]-	C01744	3-(4-Hydroxyphenyl)propionic acid	Phenylpropanoids	对羟基苯丙酸	苯丙素	430000	455000	467000	283000	308000	263000	963000	659000	353000
pme0422	193.1	134	4.08	194.06	[M-H]-	-	3-Hydroxy-4-methoxycinnamic acid	Phenylpropanoids	异阿魏酸	苯丙素	33300	27100	23800	29000	72900	20000	24000	13000	14500
pme0424	133.1	103	5.97	132.06	[M+H]+	C00903	trans-cinnamaldehyde	Phenylpropanoids	反式肉桂醛	苯丙素	32600	40400	42000	92400	43200	117000	10600	10900	7690
pme0428	237.1	103	5.18	238.08	[M-H]-	-	"3,4,5-Trimethoxycinnamic acid"	Phenylpropanoids	"3,4,5-三甲氧基肉桂酸"	苯丙素	10100	9510	11100	11300	9	10100	21300	5180	9240
pme0450	289	245	3.32	290.3	[M-H]-	C09727	L-Epicatechin	Polyphenol	表儿茶素	多酚	508000	514000	529000	1910000	9	9	663000	221000	282000
pme0463	175	84	1.16	174.1	[M+H]+	C01047	L-Theanine	Amino acid and derivatives	L-茶氨酸	氨基酸及衍生物	2350000	2380000	2370000	3880000	3380000	2780000	2220000	1220000	1190000
pme0486	117	73	1.33	118.03	[M-H]-	C02170	Methylmalonic acid	Organic acids and derivatives	甲基丙二酸	有机酸及衍生物	73100000	75700000	72300000	53000000	96400000	79800000	44100000	55000000	47900000
pme0490	124	78	1.16	123	[M+H]+	C00253	Nicotinic acid	Vitamins and derivatives	烟酸	维生素及衍生物	31000000	34100000	34700000	15700000	15900000	13700000	54400000	46400000	50200000
pme0499	181	71	0.76	182.08	[M-H]-	C00794	D-Sorbitol	Alcohols	D-山梨糖醇	醇类	24100000	21900000	21400000	73500000	26000000	65900000	252000	224000	173000
pme0513	151	59	0.77	152.07	[M-H]-	C00379	Xylitol	Alcohols	木糖醇	醇类	85300	83200	77000	148000	143000	71200	84900	92400	63700
pme0516	179.2	87	0.74	180.06	[M-H]-	C00137	Inositol	Alcohols	肌醇	醇类	951000	846000	751000	961000	594000	555000	933000	1510000	1030000
pme0519	341	119	0.8	342.12	[M-H]-	-	D-(+)-Sucrose	Carbohydrates	D-(+)-蔗糖	糖类	8410000	6500000	4920000	1690000	6010000	2060000	9070000	8770000	8330000
pme0524	505.2	163	0.81	504.17	[M+H]+	-	D(+)-Melezitose	Carbohydrates	D(+)-松三糖	糖类	53400	50100	41800	9	29800	12600	61300	73900	69100
pme0534	195.2	74.9	0.63	196.06	[M-H]-	C00257	Gluconic acid	Others	葡萄糖酸	其它	15900000	14300000	15400000	9130000	9490000	8660000	16000000	21300000	21200000
pme0543	160.1	116	4.37	161.05	[M-H]-	-	Indole-5-carboxylic acid	Indole derivatives	吲哚-5-甲酸	吲哚及衍生物	591000	543000	586000	617000	473000	467000	652000	542000	541000
pme1008	216	170	1.91	215.04	[M+H]+	-	3-Chloro-L-tyrosine	Amino acid and derivatives	3-氯-L-酪氨酸	氨基酸及衍生物	632000	593000	576000	997000	854000	1410000	318000	168000	242000
pme1014	445.3	341.3	10.77	444.3	[M+H]+	C00828	Menaquinone (K2)	Vitamins and derivatives	维生素 K2	维生素及衍生物	3390000	2110000	3020000	241000	76500	274000	9	9	514000
pme1018	613.2	484	1.16	612.15	[M+H]+	C00127	Glutathione oxidized	Amino acid and derivatives	氧化谷胱甘肽	氨基酸及衍生物	17300000	22100000	17200000	7450000	26900000	11400000	11500000	16300000	14600000
pme1021	177.1	99	0.86	178.05	[M-H]-	C00198	"D-(+)-Glucono-1,5-lactone"	Carbohydrates	葡糖酸内酯	糖类	252000	221000	262000	204000	222000	298000	240000	276000	189000
pme1063	243.1	110	1.24	244.07	[M-H]-	C00299	Uridine	Nucleotide and derivates	尿嘧啶核苷	核苷酸及衍生物	11400000	11800000	12300000	12600000	20300000	8930000	12500000	13600000	13400000
pme1090	308	233	1.16	307.08	[M+H]+	C00051	Glutathione reduced form	Amino acid and derivatives	谷胱甘肽还原型	氨基酸及衍生物	329000	250000	230000	9	314000	9	1490000	10100000	2830000
pme1097	134.1	107	1.17	135.06	[M-H]-	C00147	Adenine	Nucleotide and derivates	腺嘌呤	核苷酸及衍生物	141000	131000	148000	121000	185000	207000	103000	139000	163000
pme1104	130.1	82	1.26	131.1	[M-H]-	C00407	L-Isoleucine	Amino acid and derivatives	L-异亮氨酸	氨基酸及衍生物	410000	425000	487000	216000	390000	442000	498000	518000	606000
pme1107	150	133	1.32	151.05	[M-H]-	C00242	Guanine	Nucleotide and derivates	鸟嘌呤	核苷酸及衍生物	81500	99800	118000	30900	53400	66900	124000	288000	125000
pme1119	269.1	137	0.83	268.08	[M+H]+	C00294	Inosine	Nucleotide and derivates	肌苷	核苷酸及衍生物	210000	147000	200000	112000	112000	110000	141000	180000	147000
pme1137	140	94	1.47	139.03	[M+H]+	C01020	6-hydroxynicotinic acid	Vitamins and derivatives	6-羟基烟酸	维生素及衍生物	427000	394000	349000	598000	673000	629000	69700	60300	64000
pme1162	169	125	1.74	170.02	[M-H]-	C01424	Gallic acid	Organic acids and derivatives	没食子酸	有机酸及衍生物	369000	357000	279000	259000	174000	9	626000	577000	637000
pme1178	284.1	152	1.52	283.09	[M+H]+	C00387	Guanosine	Nucleotide and derivates	鸟苷	核苷酸及衍生物	27600000	25900000	25400000	11500000	10400000	13900000	30500000	72200000	26900000
pme1184	268.1	152	1.67	267.1	[M+H]+	C00330	Deoxyguanosine	Nucleotide and derivates	2'-脱氧鸟苷	核苷酸及衍生物	305000	294000	285000	210000	321000	285000	199000	471000	211000
pme1187	257.1	124	1.76	258.09	[M-H]-	-	5-Methyluridine	Nucleotide and derivates	5-甲基尿苷	核苷酸及衍生物	40100	47700	49300	48700	86700	106000	13300	21900	19700
pme1194	228	112	1.16	227.09	[M+H]+	C00881	Deoxycytidine	Nucleotide and derivates	脱氧胞苷	核苷酸及衍生物	184000	210000	141000	122000	93500	86200	265000	164000	299000
pme1210	150	61	1.15	149.05	[M+H]+	C00073	L-Methionine	Amino acid and derivatives	L-蛋氨酸	氨基酸及衍生物	36100	64300	43200	43400	56800	62600	69500	58500	47400
pme1218	124	106	1.15	123.03	[M+H]+	C10164	2-Picolinic acid	Organic acids and derivatives	2-吡啶甲酸	有机酸及衍生物	26200000	29900000	29500000	13800000	13200000	11900000	44300000	38800000	42300000
pme1228	221.1	204	1.66	220.09	[M+H]+	C00643	5-Hydroxy-L-tryptophan	Amino acid and derivatives	5-羟基色氨酸	氨基酸及衍生物	1170000	1410000	1500000	2070000	2280000	2200000	715000	525000	586000
pme1242	322.4	130	1.24	321.1	[M+H]+	C11347	S-(methyl)glutathione	Amino acid and derivatives	S-甲基谷胱甘肽	氨基酸及衍生物	2000000	2220000	2330000	410000	487000	387000	4340000	4210000	4370000
pme1261	206.1	76	2.18	205.13	[M+H]+	C05944	Pantothenol	Alcohols	DL-泛酰醇	醇类	132000	150000	131000	91000	339000	22800	48000	37100	236000
pme1283	383	134	1.36	384.12	[M-H]-	C00021	S-(5'-Adenosy)-L-homocysteine	Amino acid and derivatives	S-(5-腺苷)-L-高半胱氨酸	氨基酸及衍生物	37800000	38900000	39200000	79900000	71300000	89800000	12500000	11300000	15100000
pme1296	285.1	153	1.75	284.08	[M+H]+	C01762	Xanthosine	Nucleotide and derivates	黄苷	核苷酸及衍生物	4300000	4200000	4470000	2160000	1970000	2370000	4610000	12000000	4270000
pme1306	250	134	1.23	249.04	[M+H]+	C00627	Pyridoxine 5'-phosphate	Vitamins and derivatives	5-磷酸吡哆醇	维生素及衍生物	209000	179000	139000	130000	143000	107000	161000	133000	82000
pme1313	237.1	192	1.98	236.08	[M+H]+	C02700	N'-Formylkynurenine	Amino acid and derivatives	N’-甲酰基犬尿氨酸	氨基酸及衍生物	829000	703000	715000	178000	304000	285000	717000	1530000	1240000
pme1346	300.1	168	1.59	299.09	[M+H]+	-	8-Hydroxyguanosine	Nucleotide and derivates	8-羟基鸟苷	核苷酸及衍生物	582000	589000	507000	440000	342000	439000	644000	1100000	648000
pme1363	662.1	540.1	1.17	663.11	[M-H]-	C00003	Nicotinic acid adenine dinucleotide	Nucleotide and derivates	烟酰胺腺嘌呤二核苷	核苷酸及衍生物	137000	128000	131000	186000	187000	182000	114000	113000	134000
pme1376	308	112	1.2	307.06	[M+H]+	C00239	2'-Deoxycytidine-5'-monophosphate	Nucleotide and derivates	2'-脱氧胞苷-5'-单磷酸	核苷酸及衍生物	150000	123000	121000	67700	207000	41300	178000	108000	101000
pme1378	282.1	149.6	2.27	281.11	[M+H]+	C02494	1-Methyladenosine	Nucleotide and derivates	1-甲基腺苷	核苷酸及衍生物	112000	107000	127000	86800	83700	111000	142000	102000	116000
pme1383	170.1	134.1	1.16	169.07	[M+H]+	C00314	Pyridoxine	Vitamins and derivatives	吡哆素	维生素及衍生物	6740000	6400000	7140000	11900000	2910000	15600000	2510000	4290000	2100000
pme1408	145.1	109	0.76	146.07	[M-H]-	C00064	L-Glutamine	Amino acid and derivatives	L-谷氨酰胺	氨基酸及衍生物	32900000	30200000	32200000	30900000	32500000	24000000	19300000	42500000	37000000
pme1416	159.2	129	2.74	160.1	[M-H]-	C00398	L-Tryptamine	Alkaloids	色胺	生物碱	40600	51400	47400	49300	109000	93300	29100	21700	31800
pme1419	164	104	1.77	163	[M+H]+	-	L-Methionine methyl ester	Amino acid and derivatives	L-蛋氨酸甲酯	氨基酸及衍生物	62300	98400	85200	78900	145000	126000	64900	96100	108000
pme1422	149.1	105	5.41	150.07	[M-H]-	C05629	Hydrocinnamic acid	Phenylpropanoids	氢化肉桂酸	苯丙素	40300	43800	48500	77400	136000	62900	17900	15600	18500
pme1436	163	119	3.86	164.05	[M-H]-	C00811	p-Coumaric acid	Phenylpropanoids	4-香豆酸	苯丙素	15900000	15500000	15300000	27900000	26500000	51000000	660000	540000	493000
pme1458	229.1	107	4.78	228.08	[M+H]+	C03582	Resveratrol	Phenylpropanoids	白藜芦醇	苯丙素	70300	74200	84800	38200	289000	31300	9	9	9
pme1474	298	136	2.9	297.09	[M+H]+	C00170	5'-Deoxy-5'-(methylthio)adenosine	Nucleotide and derivates	5-脱氧-5-甲硫腺苷	核苷酸及衍生物	17400000	17300000	18000000	19300000	19500000	20000000	13100000	14000000	18100000
pme1486	457.2	169	3.33	458.09	[M-H]-	C09731	Epigallate catechin gallate (EGCG)	Polyphenol	表没食子酸儿茶素没食子酸酯	多酚	7840000	8870000	8480000	33500000	579000	948000	2270000	5340000	6570000
pme1516	307	139	2.76	306	[M+H]+	C12136	Epigallocatechin (EGC)	Polyphenol	表没食子酸儿茶素	多酚	1920000	2210000	2180000	7340000	174000	213000	1070000	679000	3120000
pme1518	403.1	373	7.06	402.13	[M+H]+	C10112	Nobiletin	Flavone	川陈皮素	黄酮	1390000	1440000	1170000	1160000	1850000	1410000	990000	1260000	1020000
pme1537	307	139	2.27	306.07	[M+H]+	C12127	(+)-Gallocatechin (GC)	Polyphenol	没食子儿茶素	多酚	99300	138000	109000	430000	9	9	135000	83700	56300
pme1550	373.1	343	7.54	372.12	[M+H]+	C10190	Tangeretin	Flavone	桔皮素	黄酮	556000	421000	368000	362000	727000	435000	374000	448000	337000
pme1562	441.3	169	3.89	442.3	[M-H]-	-	Epicatechin gallate (ECG)	Polyphenol	表儿茶素没食子酸	多酚	2610000	2800000	2750000	13100000	274000	421000	802000	1640000	1770000
pme1598	463.1	301	3.85	464.13	[M-H]-	-	Hesperetin 5-O-glucoside	Flavanone	橙皮素 5-O-葡萄糖苷	黄烷酮	220000	270000	242000	787000	68400	95900	77800	262000	136000
pme1606	595.2	287	3.76	594.16	[M+H]+	-	Kaempferol 3-O-robinobioside (Biorobin)	Flavonol	山奈酚 3-O-洋槐糖苷	黄酮醇	106000	115000	113000	150000	122000	55300	73200	101000	82300
pme1638	369.1	193	11.9	370.11	[M-H]-	-	sesamolin	Phenylpropanoids	芝麻林素	苯丙素	7160000	6160000	6250000	6260000	6280000	6140000	6520000	6320000	6420000
pme1662	287.1	167	6.96	286.08	[M+H]+	C09833	sakuranetin	Flavone	樱花素	黄酮	12900	18900	11500	9420	9	9	21100	20100	21700
pme1667	595.2	415	3.36	594.16	[M+H]+	C08064	Isovitexin 7-O-glucoside (Saponarin)	Flavonoid	皂草苷	黄酮类	426000	448000	448000	234000	91900	67100	68600	145000	46500
pme1683	477.2	258	2.15	476.17	[M+H]+	C12276	D-Pantothenic dcid	Organic acids and derivatives	D-泛酸	有机酸及衍生物	6300000	5840000	6180000	7840000	7310000	12100000	3670000	4590000	2500000
pme1691	147.1	87.2	0.85	146.12	[M+H]+	C08201	Acetylcholine	Alkaloids	乙酰胆碱	生物碱	2180000	2730000	2640000	5670000	5010000	3980000	114000	236000	197000
pme1692	347	135	1.16	348.05	[M-H]-	C00130	Inosine 5'-monophosphate	Nucleotide and derivates	5'-肌苷酸	核苷酸及衍生物	1450000	1800000	1630000	3030000	6670000	4140000	366000	436000	359000
pme1709	138.1	78	3.73	137.05	[M+H]+	-	Nicotinic Acid Methyl Ester (Methyl Nicotinate)	Vitamins and derivatives	烟酸甲酯	维生素及衍生物	24400	17700	10600	10100	41100	9	9	9	9
pme1711	117.1	59	2.03	118.06	[M-H]-	-	3-Hydroxy-3-methyl butyric acid	Organic acids and derivatives	β-羟基异戊酸	有机酸及衍生物	246000	296000	279000	500000	213000	216000	307000	169000	282000
pme1712	275	257	0.79	276.13	[M-H]-	C00449	L-Saccharopine	Amino acid and derivatives	L-酵母氨酸	氨基酸及衍生物	3210000	3020000	2710000	5650000	4920000	6990000	747000	541000	748000
pme1820	151	106.9	3.21	152.05	[M-H]-	C00642	p–Hydroxyphenyl acetic acid	Organic acids and derivatives	对-羟基苯乙酸	有机酸及衍生物	223000	182000	219000	473000	214000	117000	76300	50100	26400
pme1828	118.1	59	0.79	117.08	[M+H]+	C00719	Betaine	Alkaloids	甜菜碱	生物碱	230000	226000	252000	282000	316000	273000	399000	289000	452000
pme1830	117	73	1.35	118.03	[M-H]-	C00042	Succinic acid	Organic acids and derivatives	琥珀酸	有机酸及衍生物	74300000	71300000	71700000	47800000	92000000	80900000	46400000	53200000	53500000
pme1846	179	71	0.77	180.06	[M-H]-	C00031	D(+)-Glucose	Carbohydrates	D(+)-无水葡萄糖	糖类	819000	704000	721000	881000	482000	703000	1320000	1140000	928000
pme1851	130.1	88	0.81	131.07	[M-H]-	C00300	Creatine	Organic acids and derivatives	肌酸	有机酸及衍生物	39000	33600	39800	89500	19500	17800	16100	14900	17200
pme1936	114.1	86	0.62	113.06	[M+H]+	C00791	Creatinine	Organic acids and derivatives	肌酸酐	有机酸及衍生物	53100	42400	31900	35500	58000	23100	43400	42400	18900
pme1944	183.1	69	0.8	182.08	[M+H]+	C00392	D-Mannitol	Alcohols	D-甘露醇	醇类	2300000	2030000	3800000	6600000	1610000	7340000	9	148000	125000
pme1949	375	255	3.26	376.14	[M-H]-	C00255	Riboflavin	Vitamins and derivatives	核黄素	维生素及衍生物	19900000	20900000	19600000	8800000	9410000	10800000	26200000	27300000	30800000
pme1980	175.1	83	3.86	174.09	[M+H]+	C08278	Suberic acid	Organic acids and derivatives	辛二酸	有机酸及衍生物	373000	398000	330000	754000	255000	347000	505000	277000	203000
pme1987	88	71	0.78	89.05	[M-H]-	C00041	L-Alanine	Amino acid and derivatives	L-丙氨酸	氨基酸及衍生物	29500	33100	23000	14400	33400	19700	42300	26900	39500
pme2009	149	87	1.03	150.02	[M-H]-	-	L-(+)-Tartaric acid	Organic acids and derivatives	L-(+)-酒石酸	有机酸及衍生物	365000	344000	314000	485000	78900	264000	640000	333000	392000
pme2019	149	59	0.81	150.05	[M-H]-	-	DL-Arabinose	Carbohydrates	DL-阿拉伯糖	糖类	860000	695000	757000	808000	231000	427000	1210000	973000	765000
pme2024	177	160	1.63	176.1	[M+H]+	C00780	serotonin	Alkaloids	五羟色胺	生物碱	313000	308000	345000	230000	383000	1390000	9	9	9
pme2033	133	71	0.85	134.02	[M-H]-	C00497	L(-)-Malic acid	Organic acids and derivatives	L-苹果酸	有机酸及衍生物	90300000	82500000	63500000	53400000	64300000	92400000	90600000	109000000	108000000
pme2036	191	85	0.92	192.06	[M-H]-	C00296	Quinic acid	Organic acids and derivatives	奎宁酸	有机酸及衍生物	5580000	5840000	11700000	1970000	4770000	3290000	11000000	25300000	20800000
pme2046	170	96	0.79	169.18	[M+H]+	-	3-N-Methyl-L-histidine	Amino acid and derivatives	3-N-甲基-L-组氨酸	氨基酸及衍生物	228000	590000	518000	467000	719000	827000	400000	254000	83300
pme2049	103	57	1.56	104.05	[M-H]-	C05984	2-Hydroxybutanoic acid	Organic acids and derivatives	2-羟基丁酸	有机酸及衍生物	3250000	3890000	3260000	6670000	892000	4720000	2380000	5290000	2110000
pme2050	191	111	0.86	192.03	[M-H]-	C00158	Citric acid	Organic acids and derivatives	柠檬酸	有机酸及衍生物	396000000	362000000	340000000	134000000	256000000	221000000	455000000	194000000	317000000
pme2054	205.1	146	2.4	204.09	[M+H]+	C00078	L-Tryptophan	Amino acid and derivatives	L-色氨酸	氨基酸及衍生物	15500000	16800000	17100000	14600000	28800000	28800000	7470000	4940000	9740000
pme2108	163	104	0.68	162.11	[M+H]+	C00318	L-Carnitine	Alkaloids	L-肉碱	生物碱	987000	1800000	1910000	1030000	1670000	1390000	2110000	2450000	2470000
pme2111	175	87	0.85	176.12	[M-H]-	C00072	L-ascorbate	Vitamins and derivatives	抗坏血酸	维生素及衍生物	149000	159000	142000	192000	82700	296000	93100	264000	167000
pme2122	112.1	95	0.84	111.08	[M+H]+	C00388	Histamine	Amino acid and derivatives	组胺	氨基酸及衍生物	15700	15500	28900	9	12000	13500	23500	24400	9
pme2129	131.1	85	3.58	132.08	[M-H]-	-	(S)-(-)-2-Hydroxyisocaproic acid	Organic acids and derivatives	羟基异己酸乙酯	有机酸及衍生物	1400000	1550000	1570000	1790000	622000	1010000	1910000	1970000	1910000
pme2131	165.1	106	3.9	166.06	[M-H]-	-	3-(3-hydroxyphenyl)propionate acid	Organic acids and derivatives	3-(3-羟基苯基) 丙酸	有机酸及衍生物	56400	45400	67900	9	9	9	91400	110000	131000
pme2136	123.1	69	0.81	122.06	[M+H]+	-	DL-threitol	Alcohols	苏糖醇	醇类	2580	2780	4530	1960	9	9	9	9	2940
pme2155	181	138	2.23	180	[M+H]+	C07480	Theobromine	Alkaloids	可可碱	生物碱	185000	216000	237000	501000	104000	166000	126000	247000	66800
pme2165	155	111	1.15	156.02	[M-H]-	C00295	Orotic acid	Vitamins and derivatives	乳清酸	维生素及衍生物	888000	806000	882000	288000	363000	523000	1230000	1070000	1470000
pme2169	115	71	1.19	116.01	[M-H]-	C00122	Fumaric acid	Organic acids and derivatives	延胡索酸	有机酸及衍生物	6890000	7180000	9900000	7040000	7240000	8220000	7850000	6600000	8060000
pme2237	181.1	101	0.76	182.08	[M-H]-	C01697	Dulcitol	Alcohols	己六醇	醇类	1110000	1070000	975000	4010000	1470000	3890000	12500	11700	9080
pme2253	177.1	59	0.79	178.05	[M-H]-	C01040	L-Gulonic-γ-lactone	Others	古洛糖酸内酯	其它	658000	613000	675000	842000	640000	699000	554000	553000	508000
pme2256	151.1	71	0.77	152.07	[M-H]-	C01904	D-Arabitol	Alcohols	阿拉伯糖醇	醇类	132000	114000	102000	202000	93700	106000	62800	118000	80500
pme2266	245.1	227	3.37	244.09	[M+H]+	C00120	Biotin	Vitamins and derivatives	D-生物素	维生素及衍生物	3520000	3510000	3160000	1570000	5870000	6800000	1190000	1390000	3380000
pme2268	138	94	0.79	137.05	[M+H]+	C01004	Trigonelline	Alkaloids	葫芦巴碱	生物碱	8590000	10800000	9290000	12600000	20300000	17000000	1620000	1420000	2340000
pme2277	152	108	1.22	153.04	[M-H]-	-	3-Aminosalicylic acid	Organic acids and derivatives	3-氨基水杨酸	有机酸及衍生物	201000	192000	201000	9	9	9	495000	338000	308000
pme2278	362	211	1.17	363.06	[M-H]-	-	Guanosine monophosphate	Nucleotide and derivates	鸟苷单磷酸	核苷酸及衍生物	68100	67200	62500	131000	44700	9	154000	59900	88700
pme2292	89	72	0.64	88.1	[M+H]+	C00134	Putrescine	Phenolamides	腐胺	酚胺	93400	107000	105000	200000	190000	107000	73900	146000	83400
pme2296	369.1	285	7.38	368.13	[M+H]+	C10443	Curcumin	Polyphenol	姜黄素	多酚	14100	15100	9530	9	9	9	30500	28300	15900
pme2344	231.2	149	6.16	230.15	[M+H]+	-	Dodecanedioic aicd	Organic acids and derivatives	十二烷二酸	有机酸及衍生物	17800	20700	19500	25300	16300	15000	29500	9	9
pme2362	151	107	2.89	152.05	[M-H]-	C01984	Mandelic acid	Organic acids and derivatives	扁桃酸	有机酸及衍生物	994000	1050000	1080000	2360000	1490000	2060000	157000	9	9
pme2427	222.1	180	2.61	223.09	[M-H]-	-	N-Acetyl-L-tyrosine	Amino acid and derivatives	N-乙酰-L-酪氨酸	氨基酸及衍生物	256000	286000	272000	142000	819000	561000	112000	96900	162000
pme2433	106	88	0.79	105.08	[M+H]+	C06772	Diethanolamine	Others	二乙醇胺	其它	65000	178000	117000	122000	408000	264000	7400	13000	10200
pme2435	163	59	0.76	164.07	[M-H]-	C01019	L-Fucose	Carbohydrates	L-岩藻糖	糖类	1320000	1140000	1170000	3850000	1450000	3480000	182000	9	9
pme2459	449.1	287.2	3.87	448.1	[M+H]+	C03951	Luteolin 7-O-glucoside (Cynaroside)	Flavone	木犀草苷	黄酮	147000	210000	215000	569000	82800	9	87400	253000	188000
pme2482	139.1	92.8	3.03	138.03	[M+H]+	C16700	Protocatechuic aldehyde	Polyphenol	原儿茶醛	多酚	56700	69100	75500	74700	9	9	66000	100000	49200
pme2527	133	116	0.78	132.16	[M+H]+	C00077	L(+)-Ornithine	Amino acid and derivatives	L-鸟氨酸	氨基酸及衍生物	11700	15000	13600	16800	14100	15700	16400	22900	15500
pme2529	163.2	101	0.75	164.07	[M-H]-	C07326	"1,5-Anhydro-D-glucitol"	Alcohols	"1,5-酐-D-山梨糖醇"	醇类	1030000	860000	1040000	2760000	980000	2550000	9	9	9
pme2541	103	57	1.56	104.05	[M-H]-	-	α-Hydroxyisobutyric acid	Organic acids and derivatives	α-羟基异丁酸	有机酸及衍生物	828000	978000	955000	1750000	240000	1260000	637000	1420000	481000
pme2550	173	137	0.77	174.02	[M-H]-	C00417	Cis-Aconitic acid	Organic acids and derivatives	顺式乌头酸	有机酸及衍生物	24800	27400	27800	29100	18400	9360	32300	21200	12400
pme2555	346	134	1.16	347.06	[M-H]-	C00020	Adenosine 5'-monophosphate	Nucleotide and derivates	腺苷 5'-单磷酸	核苷酸及衍生物	7450000	7810000	8930000	17000000	17500000	14100000	4230000	5200000	4540000
pme2560	176	134	1.27	175.05	[M+H]+	C01042	N-Acetylaspartate	Amino acid and derivatives	N-乙酰天冬氨酸	氨基酸及衍生物	187000	134000	92900	189000	285000	100000	183000	196000	120000
pme2569	219	202	1.16	218.09	[M+H]+	C03740	(5-L-Glutamyl)-L-amino acid	Amino acid and derivatives	5-L-谷氨酰-L-丙氨酸	氨基酸及衍生物	1210000	1170000	1020000	1360000	1380000	915000	842000	1140000	618000
pme2575	225.2	154	0.72	226.11	[M-H]-	C00386	L-Carnosine	Amino acid and derivatives	左旋肌肽	氨基酸及衍生物	16300	11600	14200	7000	4570	7560	26900	22700	14000
pme2589	159.1	87	1.24	160.04	[M-H]-	C00322	Oxoadipic acid	Organic acids and derivatives	2-氧代己二酸	有机酸及衍生物	459000	513000	650000	589000	9	475000	1010000	470000	399000
pme2594	182.1	138	1.66	183.05	[M-H]-	C00847	4-Pyridoxic acid	Alkaloids	4-吡哆酸	生物碱	484000	491000	464000	611000	336000	756000	379000	370000	500000
pme2601	89	59	1.19	90.03	[M-H]-	C01013	3-Hydroxypropanoic acid	Organic acids and derivatives	3-羟基丙酸	有机酸及衍生物	353000	298000	307000	378000	376000	400000	307000	232000	282000
pme2607	192.1	146	3.17	191.06	[M+H]+	C05635	5-Hydroxyindole-3-acetic acid	Indole derivatives	5-羟基吲哚-3-乙酸	吲哚及衍生物	394000	435000	387000	689000	795000	1420000	940000	209000	511000
pme2617	166	102	0.76	165.05	[M+H]+	-	Methionine sulfoxide	Amino acid and derivatives	蛋氨酸亚砜	氨基酸及衍生物	101000	123000	131000	57800	94100	84000	177000	140000	115000
pme2623	158.1	112	3.13	159.13	[M-H]-	-	Dl-2-Aminooctanoic acid	Organic acids and derivatives	DL-2-氨基辛酸	有机酸及衍生物	67800	71000	57500	173000	42400	52000	87400	40900	36800
pme2634	118	72	0.85	117.08	[M+H]+	C01826	Dl-Norvaline	Amino acid and derivatives	缬氨酸	氨基酸及衍生物	187000	186000	189000	176000	265000	199000	174000	161000	265000
pme2670	121	92	3.72	122.04	[M-H]-	C00633	4-Hydroxybenzaldehyde	Organic acids and derivatives	4-羟基苯甲醛	有机酸及衍生物	3060000	2970000	2910000	5320000	4110000	3300000	2170000	2370000	2350000
pme2693	131	114	0.8	130.11	[M+H]+	C02714	N-Acetylputrescine	Phenolamides	N-乙酰丁二胺	酚胺	23700	38500	47700	48000	56000	48300	48500	47700	24900
pme2698	313.4	166	3.62	312.15	[M+H]+	-	Phe-Phe	Amino acid and derivatives	L-苯丙氨酸-L-苯丙氨酸	氨基酸及衍生物	523000	539000	567000	289000	236000	500000	645000	505000	851000
pme2702	144.1	102	1.62	145.07	[M-H]-	C02946	4-Acetamidobutyric acid	Organic acids and derivatives	4-乙酰氨基丁酸	有机酸及衍生物	266000	271000	217000	271000	373000	424000	106000	166000	140000
pme2709	117.1	71	2.3	118.06	[M-H]-	-	2-Hydroxy-2-methyl butyric acid	Organic acids and derivatives	2-羟基-2-甲基丁酸	有机酸及衍生物	42400	47900	59900	137000	16900	81600	30000	12300	9
pme2720	144.1	126	4.53	145.05	[M-H]-	C08493	Indole-3-carboxaldehyde	Indole derivatives	吲哚-3-甲醛	吲哚及衍生物	167000	180000	194000	262000	227000	193000	113000	143000	131000
pme2735	399.2	250	0.77	398.14	[M+H]+	C00019	S-(5'-Adenosyl)-L-methionine	Amino acid and derivatives	S-腺苷蛋氨酸	氨基酸及衍生物	3450000	3730000	3250000	3740000	2870000	5450000	2320000	3770000	3350000
pme2743	194.1	91	3.66	193.07	[M+H]+	C05598	N-Phenylacetylglycine	Amino acid and derivatives	苯乙酰甘氨酸	氨基酸及衍生物	148000	143000	168000	9	9	9	329000	433000	9
pme2746	784.2	437	2.79	785.16	[M-H]-	C00016	Flavin adenine dinucleotide (FAD)	Nucleotide and derivates	黄素腺嘌呤二核苷酸	核苷酸及衍生物	9970000	12100000	12200000	18100000	20500000	23100000	7470000	7120000	6870000
pme2755	222	144	0.62	221.09	[M+H]+	C00140	N-Acetyl-D-glucosamine	Carbohydrates	N-乙酰氨基葡萄糖	糖类	58700	157000	103000	79300	88500	75300	133000	141000	94600
pme2758	162	144	0.73	163.13	[M-H]-	C03079	4-Hydroxy-L-glutamic acid	Amino acid and derivatives	4-羟基-L-谷氨酸	氨基酸及衍生物	2130000	1990000	2150000	1530000	810000	1090000	2840000	2930000	3150000
pme2770	221	134	0.73	222.07	[M-H]-	C02291	L-Cystathionine	Amino acid and derivatives	L-胱硫醚	氨基酸及衍生物	3020000	2870000	2920000	1400000	3000000	1720000	1900000	3600000	5460000
pme2776	253.1	137	1.67	252.09	[M+H]+	C05512	2'-Deoxyinosine	Nucleotide and derivates	2-脱氧肌苷	核苷酸及衍生物	240000	236000	313000	282000	500000	241000	106000	232000	134000
pme2786	219	160	3.32	218.11	[M+H]+	C00978	N-Acetyl-5-hydroxytryptamine	Alkaloids	N-乙酰基五羟色胺	生物碱	1810000	1980000	1600000	1790000	2810000	2180000	1270000	1040000	1910000
pme2801	167	150	1.85	166.05	[M+H]+	C16353	7-Methylxanthine	Nucleotide and derivates	7-甲基黄嘌呤	核苷酸及衍生物	35400	47500	36300	19300	27000	9	61700	48100	56600
pme2827	239	223	6.77	240.25	[M-H]-	C00517	Palmitaldehyde	Lipids	棕榈醛	脂质	65300000	71700000	80800000	13800000	10100000	9930000	9610000	7890000	12700000
pme2828	140	99	0.63	139.03	[M+H]+	C00870	4-Nitrophenol	Others	4-硝基苯酚	其它	88900	100000	97000	107000	99700	105000	98600	105000	109000
pme2830	140	79	0.75	141.02	[M-H]-	-	O-Phosphorylethanolamine	Others	邻磷酰乙醇胺	其它	932000	730000	784000	766000	787000	872000	513000	767000	738000
pme2857	174.1	76	3.96	173.11	[M+H]+	-	Hexanoyl glycine	Amino acid and derivatives	己酰甘氨酸	氨基酸及衍生物	8480	13400	11400	9310	9	9	15100	23900	15300
pme2888	267	134	0.85	268.06	[M-H]-	C01817	L-Homocystine	Amino acid and derivatives	L-高胱氨酸	氨基酸及衍生物	38400	40700	35200	18900	12600	17800	53200	47900	56000
pme2898	321.1	303	3.52	320.05	[M+H]+	C02906	Dihydromyricetin	Flavonol	二氢杨梅素	黄酮醇	209000	205000	221000	530000	405000	682000	9	9	9
pme2914	161	99	1.59	162.05	[M-H]-	C03761	"3-Hydroxy-3-methylpentane-1,5-dioic acid"	Amino acid and derivatives	3-羟基-3-甲基谷氨酸	氨基酸及衍生物	5690000	5950000	4970000	5450000	5890000	5930000	4860000	4790000	4860000
pme2935	115	69	2.05	116.05	[M-H]-	C06255	2-Oxovaleric acid	Organic acids and derivatives	2-戊酮酸	有机酸及衍生物	83400	65600	70600	76500	52800	82300	105000	55200	64400
pme2949	609.2	301	4.08	610.19	[M-H]-	C09755	Hesperetin 7-rutinoside (Hesperidin)	Flavanone	橙皮苷	黄烷酮	51500	47700	47000	126000	101000	51100	42200	26200	7070
pme2960	273.1	153	5.57	272.07	[M+H]+	C06561	Naringenin chalcone	Flavanone	柚皮苷查尔酮	黄烷酮	40000	37300	36000	36200	11600	9	128000	27700	9
pme2982	257.1	153	7.05	256.07	[M+H]+	C09827	Pinocembrin (Dihydrochrysin)	Flavanone	乔松素	黄烷酮	22300	31100	39700	9	9	52200	76900	9	9
pme2984	593	285	5.09	594.2	[M-H]-	C09830	Isosakuranetin-7-neohesperidoside (Poncirin)	Flavanone	枸橘苷	黄烷酮	142000	150000	149000	435000	55000	28700	16100	236000	39200
pme2993	193.1	133	4.16	192.04	[M+H]+	C01752	Scopoletin (7-Hydroxy-5-methoxycoumarin)	Phenylpropanoids	东莨菪内酯	苯丙素	225000	254000	207000	9	9	9	9	1130000	9
pme3007	403	159	0.7	404.16	[M-H]-	C00015	Uridine 5’-diphosphate	Nucleotide and derivates	尿苷5'-二磷酸	核苷酸及衍生物	2380000	2370000	2390000	3450000	1920000	4100000	1520000	1520000	1210000
pme3009	175	99	0.63	174.02	[M+H]+	-	trans-Citridic acid	Organic acids and derivatives	反式乌头酸	有机酸及衍生物	273000	266000	265000	50600	163000	272000	317000	324000	387000
pme3011	104.1	68.8	0.77	103.06	[M+H]+	C00334	γ-aminobutyric acid	Organic acids and derivatives	γ-氨基丁酸	有机酸及衍生物	124000	198000	168000	77200	304000	521000	9060	22500	12800
pme3033	104	86	0.76	103.06	[M+H]+	C01026	"N,N-Dimethylglycine"	Amino acid and derivatives	"N,N-二甲基甘氨酸"	氨基酸及衍生物	1090000	2110000	1850000	1050000	3880000	7050000	111000	143000	82800
pme3034	131	69	1.94	132.04	[M-H]-	-	ethylmalonate	Organic acids and derivatives	乙基丙二酸	有机酸及衍生物	325000	386000	438000	721000	277000	545000	256000	204000	242000
pme3038	130	84	0.85	129.04	[M+H]+	C01879	5-oxoproline	Amino acid and derivatives	5-氧化脯氨酸	氨基酸及衍生物	27600000	31000000	30500000	30300000	32300000	37600000	30300000	20700000	25200000
pme3083	164	120	3.87	165.04	[M-H]-	-	2-(Formylamino)benzoic acid	Organic acids and derivatives	2-(甲酰氨基)苯甲酸	有机酸及衍生物	1940000	1880000	1860000	3040000	3000000	5680000	379000	386000	355000
pme3096	118	74	1.34	119.02	[M-H]-	C00872	Aminomalonic acid	Organic acids and derivatives	氨基丙二酸	有机酸及衍生物	8330000	8460000	7950000	11200000	8850000	10700000	6190000	3350000	5090000
pme3129	463	301	3.86	464.1	[M-H]-	-	Quercetin 4'-O-glucoside (Spiraeoside)	Flavonol	绣线菊甙	黄酮醇	202000	253000	226000	772000	77600	106000	70200	241000	110000
pme3140	175	131	4.11	176.05	[M-H]-	-	6-Hydroxy-4-methylcoumarin	Phenylpropanoids	6-羟基-4-甲基香豆素	苯丙素	109000	109000	98900	9	9	9	184000	177000	143000
pme3146	145.1	102	1.25	146.07	[M-H]-	-	Ureidoisobutyric acid	Organic acids and derivatives	B-脲基异丁酸	有机酸及衍生物	25800	14400	33700	29700	73100	36700	21200	19800	36200
pme3160	259	97	0.71	260.03	[M-H]-	C00092	D-Glucose 6-phosphate	Carbohydrates	D-葡萄糖-6-磷酸	糖类	930000	932000	884000	549000	1500000	1090000	732000	879000	737000
pme3174	324	112	0.83	323.05	[M+H]+	C00055	Cytidine 5'-monophosphate (Cytidylic acid)	Nucleotide and derivates	胞苷-5-单磷酸	核苷酸及衍生物	42500	44900	50100	51800	47000	9	72000	72400	82400
pme3179	179	76	0.86	178.04	[M+H]+	C01419	CYS-GLY	Amino acid and derivatives	半胱氨酰甘氨酸	氨基酸及衍生物	59200	52700	40700	15100	136000	26100	164000	496000	128000
pme3184	332	136	1.17	331.07	[M+H]+	C00360	2'-Deoxyadenosine-5'-monophosphate	Nucleotide and derivates	5'-单磷酸-2'-脱氧腺苷	核苷酸及衍生物	285000	314000	312000	225000	544000	423000	171000	242000	167000
pme3188	323	211	1.18	324.04	[M-H]-	C00105	Uridine 5'-monophosphate	Nucleotide and derivates	5-尿嘧啶核苷酸(5-UMP)	核苷酸及衍生物	1980000	2280000	2310000	4740000	3200000	2330000	1240000	1090000	1120000
pme3194	118	58	1.02	117.04	[M+H]+	-	N-acetylglycine	Amino acid and derivatives	N-乙酰基甘氨酸	氨基酸及衍生物	62700	78500	92600	267000	190000	173000	146000	89900	216000
pme3197	330	136	1.83	329.05	[M+H]+	C00575	Cyclic AMP	Nucleotide and derivates	腺苷-3'-5'-环单磷酸	核苷酸及衍生物	5430000	5240000	5330000	10600000	4970000	9450000	2390000	2550000	2700000
pme3200	74	57	0.71	73.1	[M+H]+	-	1-methylguanidine	Nucleotide and derivates	1-甲基胍	核苷酸及衍生物	121000	117000	139000	132000	127000	115000	121000	134000	107000
pme3207	141	59	0.69	142.03	[M-H]-	-	"trans,trans-Muconic acid"	Organic acids and derivatives	"反,反-粘康酸"	有机酸及衍生物	2550000	2400000	1810000	2680000	2380000	2200000	2100000	2340000	2220000
pme3211	463	301	3.86	464.1	[M-H]-	C05623	Quercetin 3-O-glucoside (Isotrifoliin)	Flavonol	异槲皮甙	黄酮醇	221000	232000	245000	771000	84100	95800	68100	252000	159000
pme3224	577	413	3.67	578.16	[M-H]-	C12628	Vitexin 2''-O-beta-L-rhamnoside	Flavone	牡荆素-2-O-鼠李糖苷	黄酮	30600	30100	29600	130000	9260	8020	9	50400	33900
pme3237	257	137	5.16	256.07	[M+H]+	C09762	Liquiritigenin	Flavanone	甘草素	黄烷酮	199000	141000	131000	43900	54300	32800	176000	269000	191000
pme3268	449	287	3.87	448.1	[M+H]+	C12626	Kaempferol 3-O-galactoside (Trifolin)	Flavonol	三叶豆甙	黄酮醇	189000	198000	212000	610000	46400	44500	66500	231000	192000
pme3282	273	229	3.4	274.08	[M-H]-	C09320	"Afzelechin (3,5,7,4'-Tetrahydroxyflavan)"	Flavanone	阿福豆素	黄烷酮	1040000	1240000	1000000	1600000	616000	880000	999000	1110000	1750000
pme3309	145.1	101	2.58	146.06	[M-H]-	-	2-Methylglutaric acid	Organic acids and derivatives	2-甲基戊二酸	有机酸及衍生物	9710000	9920000	10500000	20700000	8170000	9590000	10400000	5920000	6370000
pme3313	259	97	0.83	260.03	[M-H]-	C00085	D-Fructose 6-phosphate	Carbohydrates	D-果糖-6-磷酸	糖类	12700000	11400000	12000000	6310000	18300000	14600000	10400000	12300000	9970000
pme3336	382	206	2.06	383.11	[M-H]-	-	N6-Succinyl Adenosine	Nucleotide and derivates	N6-琥珀酰腺苷	核苷酸及衍生物	2840000	3000000	2690000	430000	397000	378000	4170000	4810000	4580000
pme3346	131.1	85	2.76	132.08	[M-H]-	-	5-hydroxyhexanoic acid	Organic acids and derivatives	5-羟基己酸	有机酸及衍生物	3660000	4200000	3940000	8110000	2430000	3130000	4540000	3700000	2200000
pme3349	282	192	1.73	283.09	[M-H]-	-	8-Hydroxy-2-deoxyguanosine	Nucleotide and derivates	8-羟基-2-脱氧鸟苷	核苷酸及衍生物	35100	32100	31600	18700	14400	13100	40300	55000	48500
pme3351	144.1	126	0.84	145.07	[M-H]-	C04076	Allysine(6-Oxo DL-Norleucine)	Amino acid and derivatives	烯丙酯	氨基酸及衍生物	192000	120000	165000	296000	173000	156000	189000	154000	120000
pme3384	162	74	1.16	161.07	[M+H]+	-	N-Acetylthreonine	Amino acid and derivatives	N-乙酰基苏氨酸	氨基酸及衍生物	248000	470000	646000	1010000	771000	1070000	368000	270000	226000
pme3387	187	145	0.84	188.13	[M-H]-	C01924	H-HomoArg-OH	Amino acid and derivatives	高精氨酸	氨基酸及衍生物	1320000	1270000	1240000	2170000	1770000	2730000	1040000	608000	899000
pme3419	179	123	3.24	178.03	[M+H]+	C09263	"Esculetin (6,7-dihydroxycoumarin)"	Phenylpropanoids	秦皮乙素	苯丙素	68100	81900	83600	169000	61600	92400	212000	9	135000
pme3425	209.2	149.1	3.56	208.04	[M+H]+	C09265	"6-Methoxy-7,8-DihydroxyCoumarin"	Phenylpropanoids	秦皮素	苯丙素	329000	335000	329000	1100000	519000	701000	103000	9	9
pme3434	211.1	137	4.62	212.07	[M-H]-	-	"Eudesmic acid (3,4,5-trimethoxybenzoic acid)"	Organic acids and derivatives	"3,4,5-三甲氧基苯甲酸"	有机酸及衍生物	89400	85900	89000	9	9	9	145000	29200	279000
pme3442	477.1	301	3.76	478.36	[M-H]-	-	Quercetin 7-O-β-D-Glucuronide	Flavonol	木犀草素7-O-葡糖醛酸	黄酮醇	32100	22000	22500	26300	13200	24100	44900	31000	21500
pme3451	395.1	213	8.09	394.14	[M+H]+	C07593	Rotenone	Isoflavone	鱼藤酮	异黄酮	38100	36400	38300	60300	49100	46600	39400	9	9
pme3478	277.1	146	2.84	278.13	[M-H]-	C00831	Pantetheine	Vitamins and derivatives	泛酰巯基乙胺	维生素及衍生物	2470000	2330000	1900000	9	1550000	9	8670000	8170000	9300000
pme3484	479.1	315.5	3.53	480.09	[M-H]-	-	Myricetin 3-O-galactoside	Flavonol	杨梅酮 3-O-半乳糖苷	黄酮醇	91300	97300	89600	388000	28400	16500	22300	43800	73000
pme3509	255.1	136.8	4.75	254.06	[M+H]+	C12123	"7,4'-Dihydroxyflavone"	Flavone	"7,4'-二羟基黄酮"	黄酮	221000	192000	167000	97700	59700	40100	238000	270000	247000
pme3511	287.1	243	1.21	288.06	[M-H]-	-	Orotidine	Others	乳清苷	其它	205000	200000	177000	441000	413000	358000	65200	103000	71200
pme3553	187	131	5.94	186.03	[M+H]+	C09305	Psoralen	Phenylpropanoids	补骨脂素	苯丙素	33900	19300	33300	67700	23200	69600	9	9	9
pme3705	193.1	73	0.72	194.04	[M-H]-	C00191	D-glucoronic acid	Others	葡萄糖醛酸	其它	1480000	1280000	1330000	1220000	1180000	1200000	1490000	1920000	1690000
pme3719	165.1	75	0.75	166.05	[M-H]-	-	D-Xylonic acid	Organic acids and derivatives	木糖酸	有机酸及衍生物	5580000	6920000	4690000	11900000	2690000	6430000	4670000	3530000	3550000
pme3732	244.1	112	0.83	243.09	[M+H]+	C00475	Cytidine	Nucleotide and derivates	胞苷	核苷酸及衍生物	454000	354000	331000	85000	9	42300	1070000	540000	628000
pme3825	196.2	135	1.16	197.07	[M-H]-	C00355	"3,4-Dihydroxy-DL-phenylalanine"	Amino acid and derivatives	DL-多巴	氨基酸及衍生物	105000	109000	96400	77300	120000	143000	104000	121000	170000
pme3838	346.2	152	1.33	345.05	[M+H]+	C00942	"Guanosine 3',5'-cyclic monophosphate"	Nucleotide and derivates	"鸟苷 3',5'-环一磷酸"	核苷酸及衍生物	240000	232000	237000	236000	316000	135000	151000	115000	189000
pme3960	250	134	1.88	251.1	[M-H]-	C00559	Deoxyadenosine	Nucleotide and derivates	2-脱氧腺苷	核苷酸及衍生物	1280000	1270000	1280000	194000	155000	175000	2080000	2030000	2080000
pme3967	312	180	2.18	311.12	[M+H]+	-	2-(dimethylamino)guanosine	Nucleotide and derivates	二甲基鸟苷	核苷酸及衍生物	8060000	8740000	8800000	6820000	13600000	14800000	6500000	5460000	6950000
pme3968	166	103	1.15	165.07	[M+H]+	C02242	7-methylguanine	Nucleotide and derivates	7-甲基鸟嘌呤	核苷酸及衍生物	17100	13600	17200	8380	15200	22600	17400	25200	12300
pme3970	243	153	1.21	244.07	[M-H]-	C02067	β-Pseudouridine	Nucleotide and derivates	假尿苷	核苷酸及衍生物	605000	629000	491000	703000	812000	1320000	345000	227000	346000
pme3982	267.1	135	1.48	268.08	[M-H]-	-	Hypoxanthine-9-β-D-arabinofuranoside	Nucleotide and derivates	阿糖肌苷	核苷酸及衍生物	11800000	12500000	13200000	12100000	28700000	11400000	10600000	13000000	10200000
pmf0005	579.2	271	4.05	580.53	[M-H]-	C09793	Narirutin	Flavone	芸香柚皮苷	黄酮	19300	35900	28300	63200	55100	26700	17900	11100	7740
pmf0011	593.2	473	3.19	594.16	[M-H]-	-	"Apigenin 6,8-C-diglucoside"	Flavone	芹菜素-6，8-二-C-葡萄糖苷	黄酮	105000	85000	96600	45900	237000	16800	26100	282000	9
pmf0012	595.2	457.2	3.18	594.16	[M+H]+	-	"6,8-di-C-glucoside Apigenine"	Flavone	芹菜素-6，8-二-C-葡萄糖苷	黄酮	182000	219000	201000	51900	504000	21000	55700	584000	19300
pmf0014	355.1	193	3.01	354.31	[M+H]+	C01527	Scopolin	Phenylpropanoids	东莨菪苷	苯丙素	56100	55100	32900	97600	59900	56500	40300	34700	23800
pmf0016	150.1	61	0.87	149.05	[M+H]+	-	DL-Methionine	Amino acid and derivatives	DL-蛋氨酸	氨基酸及衍生物	578000	1060000	979000	637000	871000	1430000	1020000	1120000	1040000
pmf0017	136	118.1	0.87	135.04	[M+H]+	C05330	DL-Homocysteine	Amino acid and derivatives	DL-高半胱氨酸	氨基酸及衍生物	628000	628000	586000	437000	731000	780000	490000	498000	777000
pmf0018	102.1	56	0.76	101.05	[M+H]+	-	1-Aminocyclopropanecarboxylic acid	Amino acid and derivatives	1-氨基环丙烷羧酸	氨基酸及衍生物	24100	56200	50100	25600	26900	30000	29800	9	68600
pmf0032	341.1	179	0.75	342.12	[M-H]-	-	Galactinol	Carbohydrates	肌醇半乳糖苷	糖类	87600000	78800000	75700000	15500000	56200000	28000000	80900000	87100000	84500000
pmf0035	259	97	0.78	260.03	[M-H]-	-	Glucose-1-phosphate	Carbohydrates	葡萄糖-1-磷酸	糖类	967000	900000	906000	527000	1500000	1140000	697000	909000	715000
pmf0059	565.1	322.9	0.8	566.06	[M-H]-	C00029	UDP-α-D-glucose	Nucleotide and derivates	尿苷二磷酸葡萄糖	核苷酸及衍生物	723000	745000	730000	857000	1260000	993000	337000	369000	476000
pmf0070	415.4	119.2	7.75	414.39	[M+H]+	C01753	β-Sitosterol	Sterides	β-谷甾醇	甾体	640000000	608000000	565000000	679000000	777000000	632000000	724000000	648000000	739000000
pmf0073	399.4	235	12.28	400.37	[M-H]-	C01789	Campesterol	Sterides	菜油甾醇	甾体	26000	20100	19400	18100	17500	21700	20600	20500	17700
pmf0079	457.4	375.1	12.32	458.38	[M-H]-	C08980	Soyasapogenol B	Sterides	大豆皂醇B	甾体	5230	4460	5040	7950	4230	4970	4650	5590	5660
pmf0085	427.4	345	12.26	426.39	[M+H]+	C01902	Cycloartenol	Sterides	环阿屯醇	甾体	137000	121000	103000	110000	116000	115000	146000	146000	128000
pmf0091	427.4	345	12.26	426.39	[M+H]+	-	"2,3-Oxidosqualene"	Sterides	2-3-氧鲨烯	甾体	150000	124000	98600	109000	111000	108000	141000	155000	144000
pmf0094	179.1	147.1	5.48	178.18	[M+H]+	-	Methyl p-coumarate	Phenylpropanoids	对香豆酸甲酯	苯丙素	126000	124000	146000	48600	51400	81900	182000	196000	147000
pmf0096	88.9	70.9	1.13	90.03	[M-H]-	C00209	Oxalic acid	Organic acids and derivatives	草酸	有机酸及衍生物	980000	982000	947000	1660000	1930000	1740000	136000	119000	107000
pmf0098	177	145	5.53	178.18	[M-H]-	-	trans-4-Hydroxycinnamic acid Methyl Ester	Phenylpropanoids	反式-4-羟基肉桂酸甲酯	苯丙素	50200	43300	50500	24200	31500	58700	75200	74200	53500
pmf0109	312.9	253	7.13	314.08	[M-H]-	-	3-O-Acetylpinobanksin	Flavonoid	短叶松素-3-乙酸酯	黄酮类	184000	176000	193000	30300	48400	786000	160000	45700	41200
pmf0118	565.1	322.9	0.8	610.02	[M-2Na+H]-	-	Uridine 5'-diphosphoglucose disodium salt	Nucleotide and derivates	尿甘 5’-二磷酸葡萄糖二钠盐	核苷酸及衍生物	762000	744000	733000	855000	1290000	994000	377000	401000	463000
pmf0122	175.1	157	5.4	174.16	[M+H]+	-	"1,10-decanediol"	Alcohols	"1,10-癸二醇"	醇类	85100	64200	122000	53000	70800	93900	100000	44300	53300
pmf0138	179	59	0.87	180.063	[M-H]-	C00159	D-(+)-Mannose	Carbohydrates	甘露糖	糖类	2030000	1530000	1880000	2010000	871000	1390000	2160000	2000000	1960000
pmf0139	179	59	0.67	180.06	[M-H]-	C00124	D-(+)-Galactose	Carbohydrates	D-(+)-半乳糖	糖类	1630000	1630000	1640000	1500000	827000	9	2390000	2250000	2180000
pmf0141	121	76.9	4.58	122.07	[M-H]-	C05853	2-Phenylethanol	Others	苯乙醇	其它	23800000	23600000	24300000	54500000	49400000	32400000	1130000	947000	1580000
pmf0161	541.2	509.2	8.5	540.24	[M+H]+	-	Nimbin	Terpene	印楝素	萜类	14000	14600	8570	12700	6720	15200	19100	15700	20000
pmf0174	157.2	157.2	7.72	158.28	[M-H]-	C01633	1-Decanol	Alcohols	1-癸醇	醇类	17600000	17100000	16700000	30800000	16700000	26800000	15900000	12200000	15000000
pmf0175	157.2	157.2	7.84	158.28	[M-H]-	-	2-Decanol	Alcohols	2-癸醇	醇类	17500000	17000000	16600000	30700000	16800000	26700000	16100000	12400000	14800000
pmf0196	167	78.7	1.09	205.94	[M]-	-	Phosphoenolpyruvic acid	Organic acids and derivatives	磷酸烯醇式丙酮酸	有机酸及衍生物	199000	243000	193000	97300	322000	119000	168000	335000	196000
pmf0204	465.1	303	3.73	464.1	[M+H]+	-	Hyperoside	Flavonoid	金丝桃苷	黄酮类	176000	164000	165000	524000	78100	141000	131000	161000	134000
pmf0208	465.1	303	3.9	464.1	[M+H]+	-	Isoquercitroside	Flavonoid	异槲皮苷	黄酮类	154000	320000	208000	471000	132000	178000	81400	315000	226000
pmf0213	195.1	83	3.14	194.08	[M+H]+	C07481	Caffeine	Alkaloids	咖啡碱	生物碱	4740000	4250000	4370000	18100000	639000	512000	1680000	4390000	1950000
pmf0216	443.1	272.8	3.94	442.09	[M+H]+	-	Catechin gallate，CG	Polyphenol	儿茶素没食子酸酯	多酚	308000	355000	334000	1430000	55000	63000	97200	215000	177000
pmf0217	259	78.9	0.79	304.1	[M-2Na+H]-	-	D-Glucose-6-phosphate disodium salt	Others	6-磷酸葡萄糖二钠	其它	10500000	10100000	9940000	5160000	13000000	11700000	8970000	11700000	8430000
pmf0218	167	78.8	0.84	233.99	[M-3Na+2H]-	-	Phosphoenolpyruvate trisodium salt	Organic acids and derivatives	磷酸烯醇丙酮酸3钠盐	有机酸及衍生物	248000	241000	244000	199000	388000	131000	206000	234000	233000
pmf0220	259	97	0.8	303.99	[M-2Na+H]-	-	D-Fructose 6-phosphate-disodium salt	Carbohydrates	D-果糖-6-磷酸二钠盐	糖类	997000	904000	844000	565000	1530000	1260000	727000	998000	761000
pmf0232	593.1	285	4.92	594.14	[M-H]-	C17140	Tiliroside	Flavonoid	银锻苷	黄酮类	167000	159000	163000	499000	56600	27800	18000	272000	44800
pmf0235	565.2	409.1	3.52	564.15	[M+H]+	-	Isoschaftoside	Flavonoid	异夏佛塔苷	黄酮类	379000	398000	388000	234000	884000	60400	192000	565000	242000
pmf0243	271.1	98.9	12.27	270.11	[M+H]+	-	Benzyl β-D-Glucopyranoside	Others	苄基 β-D-吡喃葡萄糖苷	其它	1920000	1760000	1610000	1660000	1680000	1670000	1990000	1820000	1810000
pmf0247	449.1	299.2	3.46	448.1	[M+H]+	C10114	Orientin	Flavonoid	荭草苷	黄酮类	81300	49100	48300	33000	44000	24500	54800	49100	72900
pmf0248	403.4	373.1	7.1	402.35	[M+H]+	C14151	delta-Tocopherol	Vitamins and derivatives	(+)-δ-生育酚	维生素及衍生物	19400	28200	23800	17500	40400	21600	16100	24100	21100
pmf0249	397.3	147.2	9.04	396.3	[M+H]+	C14156	δ-Tocotrienol	Vitamins and derivatives	D-δ-生育三烯酚	维生素及衍生物	85500	64800	63100	38000	39500	51700	147000	163000	163000
pmf0267	160	115.9	4.37	161.05	[M-H]-	C19837	Indole-3-carboxylic	Alkaloids	吲哚-3-羧酸	生物碱	665000	662000	626000	629000	645000	551000	759000	648000	578000
pmf0271	165	146.8	3.86	164.05	[M+H]+	C00811	(E)-p-coumaric acid	Phenylpropanoids	对羟基肉桂酸	苯丙素	265000	325000	256000	560000	425000	978000	9	28900	53700
pmf0275	303	121.3	5.13	302.04	[M+H]+	-	Herbacetin	Flavonoid	草质素	黄酮类	93900	115000	77400	172000	215000	200000	145000	91900	95200
pmf0282	341.1	113	0.73	342.12	[M-H]-	C05402	Melibiose	Carbohydrates	蜜二糖水合物	糖类	16300000	16200000	19100000	3720000	15300000	7350000	23000000	21200000	30700000
pmf0283	121.1	71	0.81	122.06	[M-H]-	-	Meso-Erythritol	Alcohols	内消旋-赤藓醇	醇类	80900	64500	58800	235000	84200	184000	15300	15700	9590
pmf0286	295.3	195.2	8.95	296.31	[M-H]-	C01389	Phytol	Terpene	植醇	萜类	13100000	12000000	11400000	8720000	6390000	4690000	14200000	22300000	11200000
pmf0287	686.1	339	2.16	687.15	[M-H]-	C00882	3'-dephospho-CoA	Nucleotide and derivates	3'-脱磷酸辅酶A	核苷酸及衍生物	1910000	2150000	1790000	9	1800000	9	7730000	10600000	8600000
pmf0289	336.2	148	4.36	335.16	[M+H]+	C16427	Riboprine	Nucleotide and derivates	利波腺苷	核苷酸及衍生物	48200	56500	57600	23000	9	9	157000	82500	66600
pmf0292	302.3	109.2	7.49	301.3	[M+H]+	C00836	D-erythro-sphinganine	Amino acid and derivatives	刺氨酸	氨基酸及衍生物	199000	233000	181000	141000	204000	359000	129000	97900	153000
pmf0294	271.3	105	12.24	270.29	[M+H]+	V01924	1-Octadecanol	Lipids	十八醇	脂质	394000	340000	178000	208000	270000	252000	413000	386000	273000
pmf0295	325.1	163	2.83	324.08	[M+H]+	-	Skimmin	Phenylpropanoids	茵芋苷	苯丙素	120000	82900	130000	33900	76500	22300	9	9	60800
pmf0297	297.3	183.1	9.29	298.32	[M-H]-	-	1-Eicosanol	Lipids	1-二十醇	脂质	15000000	11900000	11400000	12500000	12000000	15200000	6770000	8920000	6490000
pmf0302	435.1	289.1	4.3	434.12	[M+H]+	-	Engeletin	Flavonoid	黄杞苷	黄酮类	2140000	2180000	2010000	3630000	871000	2150000	1280000	3720000	1100000
pmf0318	159.1	118	4.1	158.08	[M+H]+	C10161	β-Nicotyrine	Alkaloids	β-二烯烟碱	生物碱	116000	130000	143000	9	55300	9	66200	50700	59000
pmf0327	241.1	198	4.46	242.08	[M-H]-	C01727	lumichrome	Alkaloids	"7,8-二甲基咯嗪"	生物碱	2600000	2550000	2440000	2690000	2370000	2770000	1640000	2240000	2150000
pmf0336	160	116	4.39	161.05	[M-H]-	C19837	Indole-3-carboxylic acid	Alkaloids	3-吲哚甲酸	生物碱	679000	706000	664000	601000	556000	551000	739000	675000	554000
pmf0345	275.1	107	3.74	274.08	[M+H]+	C12128	(-)-Epiafzelechin	Polyphenol	(-)-表阿夫儿茶精	多酚	52900	48200	27300	165000	9	9	33600	36800	38900
pmf0346	213.1	122	6.34	214.1	[M-H]-	C10254	Dihydropinosylvin	Others	二氢赤松素	其它	538	800	759	542	1020	361	1610	268	480
pmf0359	325.1	119	2.89	324.08	[M+H]+	-	Skimmine	Phenylpropanoids	茵芋苷	苯丙素	676000	704000	716000	9	9	9	1730000	597000	964000
pmf0371	315.1	300	4.72	316.06	[M-H]-	C10119	Pedalitin	Flavonoid	胡麻黄酮	黄酮类	127000	67700	50100	60800	68800	49700	104000	87400	62200
pmf0373	187.1	132	6.77	186.08	[M+H]+	-	Caulilexin C	Alkaloids	1-甲氧基-3-吲哚乙腈	生物碱	7570	8980	8600	13100	4750	6300	6420	8440	7800
pmf0380	459.1	139	3.45	458.08	[M+H]+	-	Gallocatechin gallate	Polyphenol	没食子儿茶素没食子酸酯	多酚	1380000	1450000	1400000	5720000	182000	259000	648000	1170000	1310000
pmf0381	563.1	353	3.5	564.15	[M-H]-	-	Vicenin-3	Flavonoid	维采宁-3	黄酮类	214000	215000	171000	144000	772000	56800	49100	200000	80400
pmf0383	345.1	284	6.68	344.09	[M+H]+	C19807	"5,7-Dihydroxy-3',4',5'-trimethoxyflavone"	Flavonoid	"5,7-二羟基-3',4',5'-三甲氧基黄酮"	黄酮类	25000	17800	30200	10400	9	9	7660	102000	19100
pmf0384	163.1	130	1.25	162.12	[M+H]+	C00745	Nicotine	Alkaloids	尼古丁	生物碱	72300	135000	131000	253000	166000	97000	190000	77600	44100
pmf0386	235.2	189	8.76	234.16	[M+H]+	-	Prehelminthosporolactone	Others	Prehelminthosporolactone	其它	628000	516000	478000	1090000	142000	588000	354000	361000	853000
pmf0396	281.2	105.1	12.24	280.24	[M+H]+	C01595	Linoleic acid	Lipids	亚油酸(C18:2)	脂质	110000	94400	99900	87800	106000	92800	76000	91900	84300
pmf0397	311.3	183.1	11.1	312.3	[M-H]-	C06425	Arachidic acid	Lipids	花生酸(C20:0)	脂质	4560000	4470000	3760000	4040000	3250000	3100000	4770000	4960000	3370000
pmf0399	309.3	227.3	10.72	310.29	[M-H]-	C16526	cis-Gondoic acid	Lipids	二十碳烯酸(顺-11)(C20:1)	脂质	663000	407000	292000	307000	341000	511000	355000	215000	227000
pmf0402	367.4	285.4	10.84	368.37	[M-H]-	C08320	Lignoceric acid	Lipids	木蜡酸(C24:0)	脂质	227000	213000	120000	342000	361000	331000	9	251000	255000
pmf0415	195.1	137	4.84	194.09	[M+H]+	C17497	Zingerone	Phenylpropanoids	姜酮	苯丙素	123000	113000	105000	290000	177000	116000	9	9	9
pmf0416	193.2	175	9	192.15	[M+H]+	C12286	α-Ionone	Others	α-紫罗酮	其它	131000	154000	159000	9	9	9	229000	318000	250000
pmf0418	237.2	135	8.29	236.18	[M+H]+	C17493	Curdione	Others	莪术二酮	其它	22500	33600	22000	9	9	9	47800	51400	44300
pmf0420	149	74.9	4.37	150.07	[M-H]-	C15513	Benzyl acetate	Organic acids and derivatives	乙酸苄酯	有机酸及衍生物	460000	441000	515000	169000	141000	128000	132000	120000	178000
pmf0425	149	87	0.84	150.02	[M-H]-	C02107	D-tartaric acid	Organic acids and derivatives	D-(-)-酒石酸	有机酸及衍生物	133000	124000	143000	118000	57900	125000	129000	108000	131000
pmf0440	163.1	91.1	6.04	162.07	[M+H]+	C10475	4-Methoxycinna Maldehyde	Phenylpropanoids	4-甲氧基肉桂醛	苯丙素	233000	285000	244000	323000	334000	296000	332000	306000	353000
pmf0441	206.1	147.1	3.84	207.09	[M-H]-	C03519	N-Acetyl-L-phenylalanine	Amino acid and derivatives	N-乙酰基-L-苯丙氨酸	氨基酸及衍生物	946000	883000	945000	421000	874000	1050000	1060000	755000	1260000
pmf0443	249.1	185.1	7.06	248.14	[M+H]+	C07609	Parthenolide	Others	小白菊内酯	其它	24800	37100	36800	77300	50800	36100	9	9	9
pmf0446	379.1	199	3.26	356.11	[M+H]+	C09782	Gentiopicroside	Terpene	龙胆苦苷	萜类	39600	52800	38100	9	9	9	113000	62800	56100
pmf0448	162.1	73.1	1.44	161.05	[M+H]+	C16759	S-Allyl-L-cysteine	Amino acid and derivatives	S-烯丙基-L-半胱氨酸	氨基酸及衍生物	437000	443000	447000	143000	592000	1070000	131000	83600	118000
pmf0455	432.3	415	3.4	431.34	[M+H]+	C10830	Peimine	Alkaloids	贝母甲素	生物碱	3660000	3000000	3480000	3790000	3230000	1670000	1750000	1300000	1560000
pmf0458	295.2	277	7.08	294.18	[M+H]+	C10462	6-Gingerol	Polyphenol	6-姜酚	多酚	4190000	4890000	5180000	19200000	1120000	10100000	9	1350000	9
pmf0460	351.3	137	9.34	350.25	[M+H]+	C17496	10-Gingerol	Phenylpropanoids	10-姜酚	苯丙素	23100	15100	13200	20200	13800	10000	13000	11100	16800
pmf0470	132.1	73	0.79	131.06	[M+H]+	C03440	cis-4-Hydroxy-D-proline	Amino acid and derivatives	顺式-4-羟基-D-脯氨酸	氨基酸及衍生物	462000	282000	266000	311000	276000	380000	361000	334000	298000
pmf0477	529.4	403	10	528.38	[M+H]+	C17044	Pachymic acid	Terpene	茯苓酸	萜类	46700	44000	37600	40200	39100	39100	33700	34900	31400
pmf0494	109.1	92	0.84	108.07	[M+H]+	C17926	2-Picolylamine	Alkaloids	2-氨甲基吡啶	生物碱	10600	15300	24800	21500	29600	17600	16600	18800	15000
pmf0504	275.2	109	6.52	274.19	[M+H]+	C07254	Nandrolone	Others	诺龙	其它	26600	22400	28100	9	9	9	47300	37300	22000
pmf0506	191.1	173.4	8.26	190.1	[M+H]+	C16987	Ligustilide	Others	藁本内酯	其它	132000	145000	124000	128000	148000	139000	151000	130000	263000
pmf0509	153.2	71	12.43	152.12	[M+H]+	C00809	(-)-Camphor	Terpene	(-)-樟脑	萜类	295000	300000	314000	305000	306000	310000	293000	291000	292000
pmf0511	585.4	371	11.29	584.42	[M+H]+	C08584	Capsanthin	Terpene	辣椒红	萜类	1160000	796000	502000	393000	739000	819000	980000	1110000	998000
pmf0514	219.2	111.2	9.4	218.17	[M+H]+	C17090	alpha-Cyperone	Others	α-香附酮	其它	62400	42800	41700	36600	39200	26600	55700	60900	92600
pmf0534	165.1	123	7.13	164.08	[M+H]+	C09904	Hinokitiol	Others	桧木醇	其它	1170000	1100000	1020000	1330000	1320000	1230000	1190000	1320000	1300000
pmf0541	287.1	155	4.87	288.1	[M-H]-	C17412	Shikonin	Quinones	紫草素	醌类	105000	74900	106000	97700	112000	97500	81600	110000	87200
pmf0548	563	353	3.34	596.14	[M-H]-	C10181	Schaftoside	Flavonoid	夏佛塔苷	黄酮类	234000	256000	278000	216000	1090000	69900	78900	270000	99900
pmf0559	217.1	116	2.64	218.11	[M-H]-	C02983	Abrine	Alkaloids	相思豆毒素	生物碱	50400	47900	52900	33300	55000	51100	54100	43900	59300
pmf0562	265.1	245	8.46	266.13	[M-H]-	C10651	Magnolol	Phenylpropanoids	厚朴酚	苯丙素	7020	8750	7870	11000	3300	5000	5420	3270	2930
pmf0565	175	112.9	0.79	176.04	[M-H]-	-	L-Dencichin	Alkaloids	三七素	生物碱	220000	159000	139000	170000	159000	224000	188000	167000	209000
pmf0566	213.1	120	4.84	212.11	[M+H]+	-	"4-phenyldiazenylbenzene-1,3-diamine,hydrochloride"	Alkaloids	"4-苯基偶氮-1,3-苯二胺盐酸盐"	生物碱	9020	6720	11600	26000	10100	26300	9	9	9
pmf0567	299.1	211	5.72	300.06	[M-H]-	C10534	Tectorigenin	Flavonoid	鸢尾黄素	黄酮类	43800	26100	17400	22300	19100	17800	45100	30300	30600
pmf0574	395	359	3.55	396.01	[M-H]-	C12285	Sucralose	Carbohydrates	三氯蔗糖	糖类	303000	274000	288000	92000	51900	56700	529000	381000	513000
pmf0575	644.2	362	0.77	645.25	[M-H]-	C06802	Acarbose	Carbohydrates	阿卡波糖	糖类	55100	68400	47200	131000	78800	98800	10000	25600	14600
pmf0578	191	111	1.18	192.03	[M-H]-	-	Citric acid monohydrate	Organic acids and derivatives	柠檬酸一水合物	有机酸及衍生物	393000000	433000000	340000000	129000000	215000000	229000000	418000000	208000000	360000000
pmf0583	435.1	167	4.36	436.14	[M-H]-	C01604	Phloridzin	Flavonoid	根皮苷	黄酮类	168000	160000	141000	381000	145000	324000	24400	75000	63900
pmf0585	116.1	70	0.79	115.06	[M+H]+	C16435	Proline	Amino acid and derivatives	DL-脯氨酸	氨基酸及衍生物	30000000	30100000	29300000	20800000	34900000	35900000	24300000	22500000	34400000
pmf0587	132	88	0.78	133.04	[M-H]-	C16433	Aspartic acid	Amino acid and derivatives	DL-天冬氨酸	氨基酸及衍生物	1030000	1020000	920000	231000	307000	467000	1700000	1440000	1640000
pmf0589	146	102	0.76	147.05	[M-H]-	-	Glutamic acid	Amino acid and derivatives	DL-谷氨酸	氨基酸及衍生物	1490000	1380000	1290000	592000	813000	1200000	1490000	2480000	2130000
pmf0591	149.2	102.8	5.44	148.16	[M+H]+	C10438	Cinnamic acid	Phenylpropanoids	肉桂酸	苯丙素	31900	32800	32900	98200	39600	129000	9	9	9
pmf0593	118.2	55.1	0.84	117.15	[M+H]+	C06417	D-(-)-Valine	Amino acid and derivatives	D-缬氨酸	氨基酸及衍生物	40100	23000	26400	28700	34600	90000	36100	29000	39400
pmf0594	166.2	77	1.92	165.19	[M+H]+	C02265	D-(+)-Phenylalanine	Amino acid and derivatives	D-苯丙氨酸	氨基酸及衍生物	15600000	16400000	16300000	13100000	12900000	15800000	18400000	18000000	19600000
pmf0598	135.1	99.8	12.49	136.13	[M-H]-	C06306	(+)-alpha-Pinene	Terpene	(1R)-(+)-α-蒎烯	萜类	1560000	1640000	1820000	1740000	1760000	1790000	1700000	1650000	1720000
pmf0604	205.2	149	9.69	204.19	[M+H]+	C09629	β-Caryophyllene	Terpene	β-丁香烯	萜类	60200000	45800000	43400000	37400000	43800000	36000000	63500000	50000000	86500000
pmf0605	355.1	102.8	8.45	354.15	[M+H]+	C17499	Notopterol	Phenylpropanoids	羌活醇	苯丙素	35300	29000	32400	22700	22000	31400	44400	53500	47400
pmf0606	177	133.1	7.19	178.05	[M-H]-	-	Pectin (Technical Grade)	Others	果胶	其它	546000	560000	565000	1490000	473000	858000	422000	396000	409000
pmf0608	161	133.1	4.15	162.03	[M-H]-	C09315	Umbelliferone	Phenylpropanoids	伞花内酯	苯丙素	964000	934000	839000	23000	22700	9	59800	4800000	16500
pmf0611	209.1	76.9	8.45	208.09	[M+H]+	C01484	Chalcone	Flavonoid	查耳酮	黄酮类	189000	187000	189000	260000	41800	84200	403000	54700	120000
pmf0613	155.1	114	12.35	154.14	[M+H]+	C16772	α-Terpineol	Terpene	α-萜品醇	萜类	36200000	37700000	38500000	37800000	39400000	38600000	37900000	37900000	37100000
