# Supplementary material for: Chemical Constituents and Molecular Mechanism of the Yellow Phenotype of Yellow Mushroom (Floccularia luteovirens)
Source: J Fungi (Basel). 2022 Mar 18;8(3):314. doi: 10.3390/jof8030314 (PMC8949800; doi:10.3390/jof8030314)
Supplement: Supplementary file 1 [file jof-08-00314-s001.zip › Table S2.xlsx]

## Sheet: Sheet1
Table S2 The differently-accumulation chemical compounds in yellow and white mushroom
Index	Compounds	Class	White-1	White-2	White-3	Yellow-1	Yellow-2	Yellow-3	VIP	Fold_Change	Log2FC	Type
pme0499	D-Sorbitol	Alcohols	73500000	26000000	65900000	252000	224000	173000	1.38744	0.00392382	-7.99353	down
pme1944	D-Mannitol	Alcohols	6600000	1610000	7340000	9	148000	125000	1.00251	0.0175568	-5.83182	down
pme2237	Dulcitol	Alcohols	4010000	1470000	3890000	12500	11700	9080	1.38807	0.00355176	-8.13725	down
pme2529	1,5-Anhydro-D-glucitol	Alcohols	2760000	980000	2550000	9	9	9	1.39643	4.29253e-06	-17.8297	down
pmf0283	Meso-Erythritol	Alcohols	235000	84200	184000	15300	15700	9590	1.34589	0.0806638	-3.63194	down
pma1840	Coumaroyl choline	Alkaloids	364000	267000	346000	119000	93700	82300	1.35974	0.301945	-1.72764	down
pmb0774	N-hydroxy tryptamine	Alkaloids	267000	451000	1620000	9	9	9	1.39163	1.15483e-05	-16.402	down
pmb1754	O-Phosphocholine	Alkaloids	2230000	2670000	1010000	444000	684000	418000	1.23832	0.261591	-1.93462	down
pme1416	L-Tryptamine	Alkaloids	49300	109000	93300	29100	21700	31800	1.24848	0.328299	-1.60692	down
pme1691	Acetylcholine	Alkaloids	5670000	5010000	3980000	114000	236000	197000	1.38387	0.0373124	-4.7442	down
pme2024	serotonin	Alkaloids	230000	383000	1390000	9	9	9	1.39145	1.34798e-05	-16.1788	down
pme2268	Trigonelline	Alkaloids	12600000	20300000	17000000	1620000	1420000	2340000	1.37513	0.107816	-3.21336	down
pmf0566	4-phenyldiazenylbenzene-1,3-diamine,hydrochloride	Alkaloids	26000	10100	26300	9	9	9	1.39381	0.000432692	-11.1744	down
pmb0962	Lysine butyrate	Amino acid and derivatives	2940000	5450000	804000	38300	41000	10600	1.33228	0.00977812	-6.67623	down
pme0007	L-Citrulline	Amino acid and derivatives	9300000	16800000	29600000	2750000	2530000	3450000	1.29958	0.156732	-2.67362	down
pme0022	L-Threonine	Amino acid and derivatives	9830000	9910000	10800000	1280000	1870000	2270000	1.37285	0.177472	-2.49434	down
pme0113	γ-Glu-Cys	Amino acid and derivatives	15100000	20800000	16700000	882000	9	9	1.13373	0.0167684	-5.89811	down
pme0122	N6-Acetyl-L-lysine	Amino acid and derivatives	45100000	29200000	61100000	16000000	12000000	12700000	1.30016	0.300591	-1.73413	down
pme0123	Glycyl-L-proline	Amino acid and derivatives	398000	270000	429000	171000	132000	135000	1.31398	0.399271	-1.32456	down
pme0161	L-Homoserine	Amino acid and derivatives	188000	167000	203000	92400	57200	67100	1.33348	0.388351	-1.36457	down
pme0177	Phenylacetyl-L-glutamine	Amino acid and derivatives	238000	335000	353000	104000	143000	90000	1.31301	0.363931	-1.45826	down
pme0252	N-Acetyl-l-leucine	Amino acid and derivatives	3670000	703000	1010000	319000	136000	150000	1.21645	0.112391	-3.1534	down
pme0279	2,6-Diaminooimelic acid	Amino acid and derivatives	23600000	13700000	12400000	1120000	1770000	1320000	1.37251	0.0847082	-3.56135	down
pme0463	L-Theanine	Amino acid and derivatives	3880000	3380000	2780000	2220000	1220000	1190000	1.22074	0.461155	-1.11668	down
pme1008	3-Chloro-L-tyrosine	Amino acid and derivatives	997000	854000	1410000	318000	168000	242000	1.33437	0.223244	-2.1633	down
pme1228	5-Hydroxy-L-tryptophan	Amino acid and derivatives	2070000	2280000	2200000	715000	525000	586000	1.38301	0.278779	-1.84281	down
pme1283	S-(5'-Adenosy)-L-homocysteine	Amino acid and derivatives	79900000	71300000	89800000	12500000	11300000	15100000	1.38896	0.161411	-2.63119	down
pme1712	L-Saccharopine	Amino acid and derivatives	5650000	4920000	6990000	747000	541000	748000	1.38543	0.115945	-3.10848	down
pme2046	3-N-Methyl-L-histidine	Amino acid and derivatives	467000	719000	827000	400000	254000	83300	1.06104	0.366269	-1.44902	down
pme2054	L-Tryptophan	Amino acid and derivatives	14600000	28800000	28800000	7470000	4940000	9740000	1.24342	0.306787	-1.70469	down
pme2427	N-Acetyl-L-tyrosine	Amino acid and derivatives	142000	819000	561000	112000	96900	162000	1.02672	0.243693	-2.03687	down
pme3033	N,N-Dimethylglycine	Amino acid and derivatives	1050000	3880000	7050000	111000	143000	82800	1.31827	0.0281135	-5.15259	down
pme3384	N-Acetylthreonine	Amino acid and derivatives	1010000	771000	1070000	368000	270000	226000	1.34306	0.303052	-1.72236	down
pme3387	H-HomoArg-OH	Amino acid and derivatives	2170000	1770000	2730000	1040000	608000	899000	1.29043	0.381859	-1.38889	down
pmf0448	S-Allyl-L-cysteine	Amino acid and derivatives	143000	592000	1070000	131000	83600	118000	1.05571	0.184266	-2.44014	down
pmb0464	Aspartic acid di-O-glucoside	Amino acid and derivatives	19900	93600	35800	131000	161000	188000	1.15834	3.215	1.68482	up
pmb2561	N-Acetylmethionine	Amino acid and derivatives	162000	295000	249000	1730000	1760000	1890000	1.37801	7.6204	2.92987	up
pmb2855	L-Glutamine O-hexside	Amino acid and derivatives	112000	191000	35300	363000	708000	514000	1.18861	4.68519	2.22811	up
pmb2857	L-Glutamic acid O-glucoside	Amino acid and derivatives	29900	51900	25100	194000	436000	198000	1.32422	7.74556	2.95337	up
pme0013	L-Glutamic acid	Amino acid and derivatives	738000	935000	1350000	1600000	2480000	2010000	1.19701	2.01456	1.01046	up
pme0043	L-(+)-Arginine	Amino acid and derivatives	2090000	4310000	6270000	8700000	7600000	12200000	1.09632	2.24941	1.16955	up
pme0075	N-Acetyl-L-glutamic acid	Amino acid and derivatives	311000	243000	244000	1050000	1410000	1860000	1.36457	5.41353	2.43657	up
pme0109	(-)-3-(3,4-Dihydroxyphenyl)-2-methylalanine	Amino acid and derivatives	414000	115000	260000	989000	809000	1290000	1.228	3.91381	1.96858	up
pme0128	D-Alanyl-D-Alanine	Amino acid and derivatives	77500	32200	49100	114000	127000	161000	1.21911	2.53149	1.33998	up
pme0133	Asp-phe	Amino acid and derivatives	10900000	4270000	6350000	19300000	18100000	17700000	1.22906	2.56041	1.35637	up
pme0170	Nα-Acetyl-L-arginine	Amino acid and derivatives	649000	792000	1090000	13200000	9850000	10700000	1.38617	13.3347	3.73711	up
pme0180	1-Methylhistidine	Amino acid and derivatives	138000	116000	94900	311000	297000	339000	1.36268	2.71424	1.44055	up
pme0190	N-Glycyl-L-leucine	Amino acid and derivatives	800000	456000	536000	9220000	9950000	11900000	1.38637	17.3382	4.11588	up
pme1090	Glutathione reduced form	Amino acid and derivatives	9	314000	9	1490000	10100000	2830000	1.11952	45.9209	5.52108	up
pme1242	S-(methyl)glutathione	Amino acid and derivatives	410000	487000	387000	4340000	4210000	4370000	1.39589	10.0623	3.33089	up
pme1313	N'-Formylkynurenine	Amino acid and derivatives	178000	304000	285000	717000	1530000	1240000	1.30874	4.54628	2.18469	up
pme2575	L-Carnosine	Amino acid and derivatives	7000	4570	7560	26900	22700	14000	1.28825	3.32462	1.73319	up
pme2758	4-Hydroxy-L-glutamic acid	Amino acid and derivatives	1530000	810000	1090000	2840000	2930000	3150000	1.30664	2.60058	1.37884	up
pme2857	Hexanoyl glycine	Amino acid and derivatives	9310	9	9	15100	23900	15300	1.04695	5.82118	2.54131	up
pme2888	L-Homocystine	Amino acid and derivatives	18900	12600	17800	53200	47900	56000	1.36181	3.18661	1.67202	up
pme3179	CYS-GLY	Amino acid and derivatives	15100	136000	26100	164000	496000	128000	1.04791	4.44695	2.15282	up
pmf0587	Aspartic acid	Amino acid and derivatives	231000	307000	467000	1700000	1440000	1640000	1.3526	4.75622	2.24982	up
pmf0589	Glutamic acid	Amino acid and derivatives	592000	813000	1200000	1490000	2480000	2130000	1.20826	2.34165	1.22753	up
pmb0550	Cyanidin 3-O-glucoside (Kuromanin)	Anthocyanins	567000	210000	331000	9	9	9	1.39644	2.43682e-05	-15.3246	down
pme2435	L-Fucose	Carbohydrates	3850000	1450000	3480000	182000	9	9	1.13754	0.020731	-5.59207	down
pmf0575	Acarbose	Carbohydrates	131000	78800	98800	10000	25600	14600	1.32785	0.16267	-2.61998	down
pmb0786	Glucosamine	Carbohydrates	63200	89200	153000	463000	369000	366000	1.30949	3.92272	1.97186	up
pmb2653	D(+)-Melezitose O-rhamnoside	Carbohydrates	26300	36200	18700	78100	203000	94900	1.26568	4.63054	2.21118	up
pmb3088	Trehalose 6-phosphate	Carbohydrates	140000	367000	262000	661000	515000	598000	1.17803	2.30689	1.20595	up
pme0519	D-(+)-Sucrose	Carbohydrates	1690000	6010000	2060000	9070000	8770000	8330000	1.15577	2.68135	1.42296	up
pme2019	DL-Arabinose	Carbohydrates	808000	231000	427000	1210000	973000	765000	1.00994	2.01091	1.00785	up
pmf0032	Galactinol	Carbohydrates	15500000	56200000	28000000	80900000	87100000	84500000	1.14806	2.5326	1.34062	up
pmf0282	Melibiose	Carbohydrates	3720000	15300000	7350000	23000000	21200000	30700000	1.14225	2.84035	1.50607	up
pmf0574	Sucralose	Carbohydrates	92000	51900	56700	529000	381000	513000	1.36802	7.09372	2.82654	up
pme0330	Naringenin 7-O-neohesperidoside (Naringin)	Flavanone	54300	54800	20300	21200	11900	5440	1.08301	0.297836	-1.74741	down
pme2949	Hesperetin 7-rutinoside (Hesperidin)	Flavanone	126000	101000	51100	42200	26200	7070	1.08381	0.271377	-1.88163	down
pme3237	Liquiritigenin	Flavanone	43900	54300	32800	176000	269000	191000	1.3579	4.85496	2.27946	up
pmf0005	Narirutin	Flavone	63200	55100	26700	17900	11100	7740	1.23594	0.253379	-1.98063	down
pmb0616	C-hexosyl-luteolin O-hexosyl-O-pentoside	Flavone	11100	9	9	51400	37700	49800	1.10514	12.4933	3.64308	up
pmb0712	Tricin 5-O-hexosyl-O-hexoside	Flavone	9	9	9	60800	118000	112000	1.39671	10770.4	13.3948	up
pmb0713	Tricin 7-O-hexosyl-O-hexoside	Flavone	14700	9	9	776000	824000	550000	1.21758	146.08	7.19061	up
pmb0735	Tricin O-glucuronic acid	Flavone	86900	24400	33300	192000	215000	208000	1.25878	4.25311	2.08852	up
pmb0745	Tricin 4'-O-syringyl alcohol	Flavone	35700	23600	11200	1060000	69400	141000	1.11463	18.0199	4.17152	up
pmb2850	Tricin	Flavone	61300	21000	10100	481000	53400	148000	1.05407	7.38528	2.88465	up
pme1662	sakuranetin	Flavone	9420	9	9	21100	20100	21700	1.06121	6.66455	2.73651	up
pme3509	7,4'-Dihydroxyflavone	Flavone	97700	59700	40100	238000	270000	247000	1.31037	3.82278	1.93462	up
pmf0583	Phloridzin	Flavonoid	381000	145000	324000	24400	75000	63900	1.22732	0.192118	-2.37994	down
pmf0383	5,7-Dihydroxy-3',4',5'-trimethoxyflavone	Flavonoid	10400	9	9	7660	102000	19100	1.04299	12.3594	3.62753	up
pma6389	Ayanin	Flavonol	103000	87500	64100	9	9	9	1.39766	0.000106049	-13.203	down
pme2898	Dihydromyricetin	Flavonol	530000	405000	682000	9	9	9	1.3978	1.66976e-05	-15.87	down
pmb3894	Di-O-methylquercetin	Flavonol	1330000	1190000	866000	6010000	10200000	3200000	1.28333	5.73243	2.51915	up
pmb0818	Methoxyindoleacetic acid	Indole derivatives	27400000	51100000	48300000	14700000	9350000	15700000	1.27503	0.313486	-1.67353	down
pmb0819	3-Indoleacetonitrile	Indole derivatives	132000	141000	199000	48000	28900	46400	1.33671	0.261229	-1.93661	down
pmb1096	Indole	Indole derivatives	779000	939000	1040000	411000	368000	427000	1.36143	0.437273	-1.19339	down
pme3451	Rotenone	Isoflavone	60300	49100	46600	39400	9	9	1.0107	0.252679	-1.98462	down
pme0355	Daidzein	Isoflavone	108000	80400	60600	241000	321000	269000	1.33704	3.33735	1.7387	up
pma1303	LysoPC 16:2	Lipids	686000	520000	519000	58900	75500	64100	1.39033	0.115072	-3.11939	down
pmb0848	LysoPC 16:1 (2n isomer)	Lipids	2110000	2150000	2620000	298000	217000	251000	1.39062	0.111337	-3.16699	down
pmb0852	LysoPC 18:2	Lipids	20800000	18300000	19300000	11200000	8940000	7870000	1.34113	0.479623	-1.06003	down
pmb0863	LysoPC 16:2 (2n isomer)	Lipids	1890000	1190000	1580000	21900	21600	15600	1.39397	0.0126824	-6.30103	down
pmb0865	LysoPC 18:3 (2n isomer)	Lipids	5130000	2680000	3220000	607000	572000	572000	1.36778	0.158749	-2.65518	down
pmb0873	LysoPC 18:2 (2n isomer)	Lipids	4100000	3940000	4250000	1970000	1590000	1510000	1.3737	0.412531	-1.27743	down
pmb1605	MAG (18:3) isomer3	Lipids	1340000	499000	923000	112000	162000	77500	1.31931	0.127263	-2.97412	down
pmb2228	LysoPC 19:0	Lipids	2850000	2380000	1800000	231000	441000	203000	1.35376	0.124467	-3.00617	down
pmb2325	MAG (18:3) isomer2	Lipids	177000	68200	124000	20500	9	9	1.11577	0.0555742	-4.16944	down
pmb2406	LysoPC 17:0	Lipids	793000	473000	530000	361000	193000	245000	1.2066	0.444878	-1.16852	down
pmd0144	LysoPC 20:1 (2n isomer)	Lipids	29500000	33100000	34300000	2100000	1600000	2130000	1.39444	0.0601651	-4.05493	down
pmd0145	LysoPC 20:1	Lipids	31500000	32300000	37200000	2040000	1480000	2100000	1.39327	0.0556436	-4.16764	down
pma0461	14,15-Dehydrocrepenynic acid	Lipids	95900	49600	46100	1000000	1280000	666000	1.3657	15.3758	3.94259	up
pma3606	9-Hydroxy-(10E,12Z,15Z)-octadecatrienoic acid	Lipids	4140000	1970000	2170000	8090000	10400000	7630000	1.28753	3.15459	1.65745	up
pmb0128	delta-Tridecalactone	Lipids	9	33800	9	67200	291000	38300	1.05894	11.7245	3.55146	up
pmb0854	LysoPC 18:3	Lipids	2280000	1420000	1420000	12500000	8890000	13400000	1.36755	6.79492	2.76446	up
pmb0855	LysoPC 16:0	Lipids	31400000	20600000	19800000	133000000	90500000	139000000	1.35648	5.04875	2.33593	up
pmb0862	LysoPC 12:1	Lipids	22200	16200	17600	44300	41200	36700	1.34665	2.18214	1.12575	up
pmb0876	LysoPE 16:0	Lipids	448000	387000	291000	5210000	3140000	5020000	1.37879	11.8739	3.56972	up
pmb0883	LysoPE 18:0	Lipids	84300	78400	59600	1280000	741000	1350000	1.37995	15.1642	3.9226	up
pmb0889	Punicic acid	Lipids	309000	161000	143000	4540000	7020000	3600000	1.37294	24.7308	4.62824	up
pmb1574	Octadecadien-6-ynoic acid	Lipids	44400	36000	46400	995000	1360000	609000	1.38108	23.3754	4.54692	up
pmb2636	8,15-DiHETE	Lipids	5090	9	9	39400	58000	60800	1.17178	30.971	4.95285	up
pmb2787	9-KODE	Lipids	33400	21300	15700	54100	65100	44600	1.22131	2.3267	1.21829	up
pmb2799	12,13-EODE	Lipids	267000	219000	163000	546000	1370000	479000	1.20117	3.69029	1.88374	up
pmb3121	LysoPE 18:1	Lipids	5320000	6130000	7730000	19200000	13500000	8560000	1.14092	2.1512	1.10514	up
pmb3132	LysoPE 18:1 (2n isomer)	Lipids	5780000	7150000	9000000	22000000	15700000	10200000	1.15551	2.18422	1.12712	up
pmd0132	LysoPC 16:0 (2n isomer)	Lipids	31100000	20200000	19200000	132000000	87100000	138000000	1.35219	5.06525	2.34063	up
pmd0136	LysoPC 18:0	Lipids	4360000	3860000	3400000	50500000	23900000	35500000	1.36929	9.45783	3.24151	up
pmd0160	LysoPE 16:0 (2n isomer)	Lipids	4960000	4190000	3460000	56000000	29000000	48200000	1.37271	10.563	3.40095	up
pmb0514	Adenosine 3'-monophosphate	Nucleotide and derivates	2350000	2140000	2080000	964000	1160000	1040000	1.37698	0.481583	-1.05414	down
pmb2922	Uridine 5'-diphospho-D-glucose	Nucleotide and derivates	779000	1350000	881000	378000	362000	428000	1.30661	0.38804	-1.36572	down
pmb4344	Guanosine 5'-monophosphate	Nucleotide and derivates	217000	152000	157000	47000	72400	29200	1.28273	0.28251	-1.82363	down
pme0032	Hypoxanthine	Nucleotide and derivates	10900000	19000000	13800000	807000	529000	1080000	1.37581	0.055286	-4.17694	down
pme0130	3-Methylxanthine	Nucleotide and derivates	336000	44500	188000	9	9	9	1.38812	4.74934e-05	-14.3619	down
pme0163	β-Nicotinamide mononucleotide	Nucleotide and derivates	3320000	4060000	3110000	1020000	1720000	1190000	1.31954	0.374643	-1.41641	down
pme0166	1-Methylxanthine	Nucleotide and derivates	2230000	5180000	571000	85100	77500	75500	1.2945	0.0298334	-5.06693	down
pme0256	Xanthine	Nucleotide and derivates	10600000	26400000	19700000	4880000	7430000	6080000	1.22319	0.324339	-1.62443	down
pme1187	5-Methyluridine	Nucleotide and derivates	48700	86700	106000	13300	21900	19700	1.30495	0.227423	-2.13655	down
pme1692	Inosine 5'-monophosphate	Nucleotide and derivates	3030000	6670000	4140000	366000	436000	359000	1.37131	0.0838873	-3.5754	down
pme2555	Adenosine 5'-monophosphate	Nucleotide and derivates	17000000	17500000	14100000	4230000	5200000	4540000	1.38355	0.287449	-1.79862	down
pme2746	Flavin adenine dinucleotide (FAD)	Nucleotide and derivates	18100000	20500000	23100000	7470000	7120000	6870000	1.38402	0.347812	-1.52362	down
pme2776	2'-Deoxyinosine	Nucleotide and derivates	282000	500000	241000	106000	232000	134000	1.07666	0.461388	-1.11595	down
pme3007	Uridine 5’-diphosphate	Nucleotide and derivates	3450000	1920000	4100000	1520000	1520000	1210000	1.18	0.448786	-1.1559	down
pme3184	2'-Deoxyadenosine-5'-monophosphate	Nucleotide and derivates	225000	544000	423000	171000	242000	167000	1.0571	0.486577	-1.03926	down
pme3188	Uridine 5'-monophosphate	Nucleotide and derivates	4740000	3200000	2330000	1240000	1090000	1120000	1.29991	0.33593	-1.57377	down
pme3197	Cyclic AMP	Nucleotide and derivates	10600000	4970000	9450000	2390000	2550000	2700000	1.29126	0.305356	-1.71144	down
pme3970	β-Pseudouridine	Nucleotide and derivates	703000	812000	1320000	345000	227000	346000	1.28595	0.32381	-1.62678	down
pmf0059	UDP-α-D-glucose	Nucleotide and derivates	857000	1260000	993000	337000	369000	476000	1.33269	0.380064	-1.39568	down
pmf0118	Uridine 5'-diphosphoglucose disodium salt	Nucleotide and derivates	855000	1290000	994000	377000	401000	463000	1.34073	0.395349	-1.3388	down
pmc0304	Succinyladenosine	Nucleotide and derivates	2220000	1690000	2130000	22800000	23000000	22600000	1.39456	11.3245	3.50138	up
pme0038	Cytosine	Nucleotide and derivates	21300	58800	26900	114000	63100	103000	1.151	2.61776	1.38833	up
pme0183	2-Hydroxy-6-aminopurine	Nucleotide and derivates	536000	563000	646000	1710000	3770000	1220000	1.22599	3.83954	1.94093	up
pme0230	Adenosine	Nucleotide and derivates	12300000	7950000	6860000	25000000	41600000	30100000	1.31516	3.56695	1.83469	up
pme1107	Guanine	Nucleotide and derivates	30900	53400	66900	124000	288000	125000	1.20757	3.55159	1.82846	up
pme1178	Guanosine	Nucleotide and derivates	11500000	10400000	13900000	30500000	72200000	26900000	1.23055	3.62011	1.85603	up
pme1194	Deoxycytidine	Nucleotide and derivates	122000	93500	86200	265000	164000	299000	1.2538	2.41299	1.27082	up
pme1296	Xanthosine	Nucleotide and derivates	2160000	1970000	2370000	4610000	12000000	4270000	1.17783	3.21231	1.68361	up
pme3336	N6-Succinyl Adenosine	Nucleotide and derivates	430000	397000	378000	4170000	4810000	4580000	1.39663	11.2531	3.49225	up
pme3349	8-Hydroxy-2-deoxyguanosine	Nucleotide and derivates	18700	14400	13100	40300	55000	48500	1.35735	3.11255	1.6381	up
pme3960	Deoxyadenosine	Nucleotide and derivates	194000	155000	175000	2080000	2030000	2080000	1.39605	11.813	3.5623	up
pmf0287	3'-dephospho-CoA	Nucleotide and derivates	9	1800000	9	7730000	10600000	8600000	1.07535	14.961	3.90313	up
pmf0289	Riboprine	Nucleotide and derivates	23000	9	9	157000	82500	66600	1.09467	13.2983	3.73317	up
pmb1912	10-Formyl-THF	Organic acids and derivatives	15900000	22200000	11100000	1550000	573000	863000	1.35709	0.0606911	-4.04237	down
pme0207	3-Hydroxybutyrate	Organic acids and derivatives	439000	1110000	1280000	112000	227000	115000	1.27081	0.160481	-2.63953	down
pme0240	Benzoic acid	Organic acids and derivatives	51100000	45700000	30300000	1030000	899000	1550000	1.38746	0.0273721	-5.19115	down
pme1683	D-Pantothenic dcid	Organic acids and derivatives	7840000	7310000	12100000	3670000	4590000	2500000	1.24591	0.394862	-1.34058	down
pme1820	p–Hydroxyphenyl acetic acid	Organic acids and derivatives	473000	214000	117000	76300	50100	26400	1.17778	0.19005	-2.39555	down
pme2362	Mandelic acid	Organic acids and derivatives	2360000	1490000	2060000	157000	9	9	1.13277	0.0265682	-5.23416	down
pme2702	4-Acetamidobutyric acid	Organic acids and derivatives	271000	373000	424000	106000	166000	140000	1.30118	0.385768	-1.3742	down
pme3011	γ-aminobutyric acid	Organic acids and derivatives	77200	304000	521000	9060	22500	12800	1.27617	0.0491687	-4.34612	down
pme3034	ethylmalonate	Organic acids and derivatives	721000	277000	545000	256000	204000	242000	1.08736	0.454958	-1.1362	down
pme3083	2-(Formylamino)benzoic acid	Organic acids and derivatives	3040000	3000000	5680000	379000	386000	355000	1.37505	0.0955631	-3.3874	down
pme3096	Aminomalonic acid	Organic acids and derivatives	11200000	8850000	10700000	6190000	3350000	5090000	1.24803	0.475772	-1.07166	down
pmf0096	Oxalic acid	Organic acids and derivatives	1660000	1930000	1740000	136000	119000	107000	1.39538	0.0679174	-3.88007	down
pmb3107	Syringic acid O-glucoside	Organic acids and derivatives	6400	9	9	231000	580000	112000	1.21934	143.814	7.16806	up
pme0250	Azelaic acid	Organic acids and derivatives	18600000	14900000	11200000	56300000	41600000	18300000	1.07289	2.59955	1.37826	up
pme0266	Sebacate	Organic acids and derivatives	32700	69300	20700	1170000	1000000	1280000	1.36946	28.1174	4.81339	up
pme0281	Terephthalic acid	Organic acids and derivatives	26200000	9460000	9210000	42500000	30300000	36800000	1.13906	2.44261	1.28842	up
pme0282	Phthalic acid	Organic acids and derivatives	226000	109000	87400	1830000	2330000	2470000	1.36682	15.696	3.97233	up
pme0284	4-Guanidinobutyric acid	Organic acids and derivatives	33600	17900	35100	105000	100000	152000	1.31694	4.1224	2.04349	up
pme1218	2-Picolinic acid	Organic acids and derivatives	13800000	13200000	11900000	44300000	38800000	42300000	1.39119	3.22365	1.6887	up
pme2036	Quinic acid	Organic acids and derivatives	1970000	4770000	3290000	11000000	25300000	20800000	1.29394	5.69292	2.50917	up
pme2131	3-(3-hydroxyphenyl)propionate acid	Organic acids and derivatives	9	9	9	91400	110000	131000	1.39786	12311.1	13.5877	up
pme2277	3-Aminosalicylic acid	Organic acids and derivatives	9	9	9	495000	338000	308000	1.39778	42259.3	15.367	up
pme3434	Eudesmic acid (3,4,5-trimethoxybenzoic acid)	Organic acids and derivatives	9	9	9	145000	29200	279000	1.38393	16785.2	14.0349	up
pmb2507	2-Deoxyribose 1-phosphate	Others	3410000	3000000	2810000	820000	1440000	1610000	1.26262	0.41974	-1.25243	down
pme2433	Diethanolamine	Others	122000	408000	264000	7400	13000	10200	1.35696	0.038539	-4.69754	down
pme3511	Orotidine	Others	441000	413000	358000	65200	103000	71200	1.37451	0.197525	-2.33989	down
pmf0141	2-Phenylethanol	Others	54500000	49400000	32400000	1130000	947000	1580000	1.38837	0.0268305	-5.21998	down
pmf0443	Parthenolide	Others	77300	50800	36100	9	9	9	1.39659	0.000164434	-12.5702	down
pmf0606	Pectin (Technical Grade)	Others	1490000	473000	858000	422000	396000	409000	1.03565	0.434952	-1.20107	down
pma6625	E-3,4,5'-Trihydroxy-3'-glucopyranosylstilbene	Others	9	9	9	36300	35000	32400	1.39823	3840.74	11.9072	up
pme0534	Gluconic acid	Others	9130000	9490000	8660000	16000000	21300000	21200000	1.35295	2.14443	1.10059	up
pmf0416	α-Ionone	Others	9	9	9	229000	318000	250000	1.39801	29518.5	14.8493	up
pmf0418	Curdione	Others	9	9	9	47800	51400	44300	1.39821	5314.81	12.3758	up
pmf0504	Nandrolone	Others	9	9	9	47300	37300	22000	1.39628	3948.15	11.947	up
pmf0514	alpha-Cyperone	Others	36600	39200	26600	55700	60900	92600	1.2188	2.04297	1.03067	up
pma0634	N', N''-di-p-coumaroylspermine	Phenolamides	55800	53100	79500	12800	38900	23500	1.15091	0.399151	-1.32499	down
pmb0505	N'-p-Coumaroyl putrescine	Phenolamides	235000	441000	381000	129000	113000	125000	1.30593	0.347209	-1.52612	down
pmb0130	N-Acetyl tryptamine	Phenolamides	6400	14200	9	256000	175000	149000	1.04928	28.143	4.81471	up
pmb0508	N-p-Coumaroyl agmatine	Phenolamides	29800	90500	66000	166000	140000	204000	1.18182	2.73752	1.45287	up
pmb2893	N-p-Coumaroyl hydroxyagmatine	Phenolamides	27400	47400	38400	146000	155000	167000	1.36422	4.13428	2.04763	up
pmd0017	Spermine	Phenolamides	3030000	5230000	4770000	10100000	8560000	8080000	1.2579	2.05219	1.03716	up
pme0299	trans-Cinnamate	Phenylpropanoids	423000	141000	459000	26800	18300	20900	1.33971	0.0645161	-3.9542	down
pme0303	Caffeate	Phenylpropanoids	2960000	650000	2790000	9	73300	9	1.16525	0.0114559	-6.44776	down
pme0306	Ferulic acid	Phenylpropanoids	29700	48800	37900	9	9	9	1.39727	0.000231959	-12.0738	down
pme0388	Homovanillic acid	Phenylpropanoids	3800000	2570000	2660000	9	9	9	1.39807	2.99003e-06	-18.3514	down
pme0424	trans-cinnamaldehyde	Phenylpropanoids	92400	43200	117000	10600	10900	7690	1.3373	0.115558	-3.11331	down
pme1422	Hydrocinnamic acid	Phenylpropanoids	77400	136000	62900	17900	15600	18500	1.34137	0.188201	-2.40965	down
pme1436	p-Coumaric acid	Phenylpropanoids	27900000	26500000	51000000	660000	540000	493000	1.38966	0.0160626	-5.96015	down
pme1458	Resveratrol	Phenylpropanoids	38200	289000	31300	9	9	9	1.38041	7.53138e-05	-13.6967	down
pme3425	6-Methoxy-7,8-DihydroxyCoumarin	Phenylpropanoids	1100000	519000	701000	103000	9	9	1.11157	0.0444043	-4.49316	down
pme3553	Psoralen	Phenylpropanoids	67700	23200	69600	9	9	9	1.39364	0.000168224	-12.5373	down
pmf0014	Scopolin	Phenylpropanoids	97600	59900	56500	40300	34700	23800	1.19391	0.461682	-1.11503	down
pmf0415	Zingerone	Phenylpropanoids	290000	177000	116000	9	9	9	1.3964	4.63122e-05	-14.3982	down
pmf0591	Cinnamic acid	Phenylpropanoids	98200	39600	129000	9	9	9	1.39423	0.000101199	-13.2705	down
pma6599	6-Hydroxymethylherniarin	Phenylpropanoids	2130000	2250000	1700000	11800000	7860000	7360000	1.36272	4.44408	2.15188	up
pmb3110	Vanillic acid	Phenylpropanoids	9	9	84200	550000	166000	448000	1.08217	13.8213	3.78882	up
pme0409	Syringic acid	Phenylpropanoids	36800	31700	43500	186000	202000	287000	1.3754	6.02679	2.59139	up
pme0418	3-(4-Hydroxyphenyl)propionic acid	Phenylpropanoids	283000	308000	263000	963000	659000	353000	1.10453	2.31265	1.20954	up
pme3140	6-Hydroxy-4-methylcoumarin	Phenylpropanoids	9	9	9	184000	177000	143000	1.39812	18666.7	14.1882	up
pmf0094	Methyl p-coumarate	Phenylpropanoids	48600	51400	81900	182000	196000	147000	1.32227	2.8862	1.52917	up
pmf0359	Skimmine	Phenylpropanoids	9	9	9	1730000	597000	964000	1.39632	121889	16.8952	up
pmf0458	6-Gingerol	Polyphenol	19200000	1120000	10100000	9	1350000	9	1.0595	0.0443793	-4.49397	down
pme2296	Curcumin	Polyphenol	9	9	9	30500	28300	15900	1.39648	2766.67	11.4339	up
pmb1530	Phytocassane D	Terpene	9	9	9	52400	11300	26500	1.38959	3340.74	11.706	up
pmf0286	Phytol	Terpene	8720000	6390000	4690000	14200000	22300000	11200000	1.18769	2.40909	1.26849	up
pmf0446	Gentiopicroside	Terpene	9	9	9	113000	62800	56100	1.39672	8588.89	13.0683	up
pme1137	6-hydroxynicotinic acid	Vitamins and derivatives	598000	673000	629000	69700	60300	64000	1.39652	0.102105	-3.29187	down
pmb2648	Thiamine	Vitamins and derivatives	14800	14900	18100	46600	37800	49200	1.3702	2.79498	1.48284	up
pme0490	Nicotinic acid	Vitamins and derivatives	15700000	15900000	13700000	54400000	46400000	50200000	1.38993	3.33333	1.73697	up
pme1949	Riboflavin	Vitamins and derivatives	8800000	9410000	10800000	26200000	27300000	30800000	1.38375	2.90589	1.53898	up
pme2165	Orotic acid	Vitamins and derivatives	288000	363000	523000	1230000	1070000	1470000	1.3278	3.21124	1.68313	up
pme3478	Pantetheine	Vitamins and derivatives	9	1550000	9	8670000	8170000	9300000	1.08205	16.8643	4.0759	up
pmf0249	δ-Tocotrienol	Vitamins and derivatives	38000	39500	51700	147000	163000	163000	1.38127	3.66099	1.87223	up
