# Supplementary material for: Chemical Constituents and Molecular Mechanism of the Yellow Phenotype of Yellow Mushroom (Floccularia luteovirens)
Source: J Fungi (Basel). 2022 Mar 18;8(3):314. doi: 10.3390/jof8030314 (PMC8949800; doi:10.3390/jof8030314)
Supplement: Supplementary file 1 [file jof-08-00314-s001.zip › Table S7.xlsx]

## Sheet: Sheet1
Table S7 The expression differences of structural and regulation genes in the riboflavin biosynthesis pathway.
Gene	GeneID	Length	yellow-expression	white-expression	log2FoldChange(W/Y)	Up/Down in white	Time of expression (yellow/white)
ribA	Unigene6446_All	1413	0.01	245.82	14.5853	Up	0.13
	CL4581.Contig2_All	2772	0.01	86.7	13.0818	Up
	CL4581.Contig1_All	2826	0.01	16.46	10.6847	Up
	CL5254.Contig2_All	4737	41.48	0.01	-12.0182	Down
	CL5254.Contig1_All	4627	3.63	0.01	-8.50383	Down
ribD1/D2	CL6925.Contig1_All	2161	0.01	18.06	10.8186	Up	0.42
	CL4481.Contig4_All	1999	0.01	11.24	10.1344	Up
	CL4481.Contig3_All	2276	0.01	7.58	9.56605	Up
	CL4481.Contig2_All	2251	0.01	7.95	9.63481	Up
	CL4481.Contig1_All	2323	0.01	7.1	9.47168	Up
	CL6925.Contig2_All	2225	0.01	5.67	9.1472	Up
	Unigene2365_All	1293	17.48	0.01	-10.7715	Down
	Unigene979_All	4211	6.88	0.01	-9.42626	Down
rib2	Unigene8955_All	2125	0.01	7.03	9.45738	Up	1.88
	CL5612.Contig1_All	2705	0.01	5.27	9.04166	Up
	CL5612.Contig2_All	2654	0.01	4.46	8.8009	Up
	Unigene8767_All	966	0.01	2.06	7.6865	Up
	Unigene1265_All	1931	26.5	0.01	-11.3718	Down
	Unigene9948_All	3758	9.02	0.01	-9.81698	Down
rib3	Unigene2665_All	1666	31.4	0.01	-11.6165	Down	3140
rib4	Unigene2789_All	796	60.62	0.01	-12.5656	Down	6062
ribE	CL4336.Contig5_All	3893	0.01	20.81	11.0231	Up	0.001
	CL4336.Contig4_All	3940	0.01	8.58	9.74483	Up
	CL4336.Contig1_All	5369	0.01	7.92	9.62936	Up
	CL4336.Contig7_All	3934	0.01	7.8	9.60733	Up
	CL4336.Contig2_All	5289	0.01	6.75	9.39874	Up
	CL4336.Contig6_All	3979	0.01	0.49	5.61471	Up
RFK	Unigene6657_All	2396	0.01	27.38	11.4189	Up	1.52
	CL1238.Contig2_All	4239	18.85	0.01	-10.8803	Down
	CL1238.Contig3_All	1892	12.24	0.01	-10.2574	Down
	CL1238.Contig1_All	4302	10.48	0.01	-10.0334	Down
FLAD1	Unigene1369_All	1330	63.1	0.01	-12.6234	Down	3960
	Unigene625_All	2310	16.1	0.01	-10.6528	Down
PUT3	Unigene2188_All	7112	59.19	0.01	-12.5311	Down	5919
PUT2	CL1531.Contig2_All	2040	0.01	158.48	13.952	Up	0.14
	CL1531.Contig1_All	2095	0.01	33.08	11.6917	Up
	CL1531.Contig3_All	2160	0.01	31.79	11.6344	Up
	CL1259.Contig1_All	2438	5.4	0.01	-9.07682	Down
	CL1259.Contig2_All	2383	25.37	0.01	-11.3089	Down
MCH5	CL911.Contig3_All	1947	81.23	0.01	-12.9878	Down	8123
