# Supplementary material for: Chemical Constituents and Molecular Mechanism of the Yellow Phenotype of Yellow Mushroom (Floccularia luteovirens)
Source: J Fungi (Basel). 2022 Mar 18;8(3):314. doi: 10.3390/jof8030314 (PMC8949800; doi:10.3390/jof8030314)
Supplement: Supplementary file 1 [file jof-08-00314-s001.zip › Table S8.xls]

Table S8 The differently-expression unigenes in yellow and white mushrooms
GeneID	Length	Yellow-expression	White-expression	log2FoldChange(Y-1-19-bai/Y-1-R3huang)	Up/Down-Regulation(Y-1-19-bai/Y-1-R3huang)	Nr	Nt	Swissprot	KEGG	KOG	Interpro	GO
CL996.Contig23_All	5927	0.01	37.53	11.87382857	Up	gi|750946684|gb|KIK04580.1|/5.19208e-146/hypothetical protein K443DRAFT_675836 [Laccaria amethystina LaAM-08-1]	NA	sp|A8N8S3|GATA_COPC7/2.73e-135/Glutamyl-tRNA(Gln) amidotransferase subunit A, mitochondrial OS=Coprinopsis cinerea (strain Okayama-7 / 130 / ATCC MYA-4618 / FGSC 9003) GN=CC1G_00798 PE=3 SV=1	psq:PUNSTDRAFT_90992/2.16e-141/amidase signature enzyme; K02433 aspartyl-tRNA(Asn)/glutamyl-tRNA(Gln) amidotransferase subunit A [EC:6.3.5.6 6.3.5.7]	YMR293c/3.45e-74/[J] KOG1211 Amidases	NA	NA
CL7166.Contig2_All	3989	0.01	33.7	11.71853288	Up	gi|750937711|gb|KIJ95781.1|/0/hypothetical protein K443DRAFT_682760 [Laccaria amethystina LaAM-08-1]	NA	sp|Q09825|SAD1_SCHPO/4.95e-28/Spindle pole body-associated protein sad1 OS=Schizosaccharomyces pombe (strain 972 / ATCC 24843) GN=sad1 PE=1 SV=1	lbc:LACBIDRAFT_317978/0.0/hypothetical protein; K19347 SUN domain-containing protein 1/2	Hs14778953/4.68e-23/[D] KOG2687 Spindle pole body protein, contains UNC-84 domain	PTHR12911:SF8/4.9E-67/--	NA
Unigene2937_All	3453	0.01	32.98	11.68737568	Up	gi|630360867|ref|XP_007869708.1|/0/MFS general substrate transporter [Gloeophyllum trabeum ATCC 11539] &gt;gi|521721408|gb|EPQ51815.1| MFS general substrate transporter [Gloeophyllum trabeum ATCC 11539]	NA	sp|Q9P6J0|YHDC_SCHPO/2.41e-52/Uncharacterized transporter C1683.12 OS=Schizosaccharomyces pombe (strain 972 / ATCC 24843) GN=SPBC1683.12 PE=3 SV=1	ani:AN3929.2/2.98e-55/hypothetical protein; K11369 retrograde regulation protein 2	SPBC1683.12/5.82e-52/[G] KOG2533 Permease of the major facilitator superfamily	PF07690/1.3E-36/Major Facilitator Superfamily	NA
CL2878.Contig3_All	3391	0.01	29.35	11.51914479	Up	gi|170095926|ref|XP_001879183.1|/0/predicted protein [Laccaria bicolor S238N-H82] &gt;gi|164645551|gb|EDR09798.1| predicted protein [Laccaria bicolor S238N-H82]	NA	sp|P46996|YJQ3_YEAST/1.05e-10/Uncharacterized membrane protein YJL163C OS=Saccharomyces cerevisiae (strain ATCC 204508 / S288c) GN=YJL163C PE=1 SV=1	afv:AFLA_061480/1.04e-18/tetracycline-efflux transporter, putative; K01772 protoporphyrin/coproporphyrin ferrochelatase [EC:4.99.1.1 4.99.1.9]	YJL163c/2.55e-10/[R] KOG2816 Predicted transporter ADD1 (major facilitator superfamily)	PTHR23507:SF1/2.2E-47/--	NA
CL7052.Contig3_All	3636	0.01	27.48	11.42416629	Up	gi|648167000|gb|KDR80664.1|/0/hypothetical protein GALMADRAFT_222260 [Galerina marginata CBS 339.88]	NA	sp|Q9US07|ARP8_SCHPO/1.84e-65/Probable actin-related protein 8 OS=Schizosaccharomyces pombe (strain 972 / ATCC 24843) GN=SPAC664.02c PE=1 SV=2	lbc:LACBIDRAFT_305360/0.0/ARP16201; actin-related protein; K11673 actin-related protein 8	SPAC664.02c/3.16e-65/[Z] KOG0797 Actin-related protein	PTHR11937/5.0E-130/--	NA
CL2994.Contig5_All	1613	0.01	25.3	11.30492167	Up	gi|170089969|ref|XP_001876207.1|/0/predicted protein [Laccaria bicolor S238N-H82] &gt;gi|164649467|gb|EDR13709.1| predicted protein [Laccaria bicolor S238N-H82]	gi|914969424|ref|XM_013385649.1|/0.0/Tilletiaria anomala UBC 951 hypothetical protein mRNA	sp|P06101|CDC37_YEAST/1.33e-35/Hsp90 co-chaperone Cdc37 OS=Saccharomyces cerevisiae (strain ATCC 204508 / S288c) GN=CDC37 PE=1 SV=2	mrr:Moror_13611/0.0/hsp90 co-chaperone cdc37; K09554 cell division cycle protein 37	YDR168w/3.23e-35/[D] KOG2260 Cell division cycle 37 protein, CDC37	PF08565/1.6E-33/Cdc37 Hsp90 binding domain	molecular_function:GO:0019901//protein kinase binding;
CL6848.Contig1_All	1967	0.01	23.62	11.20579325	Up	gi|170093381|ref|XP_001877912.1|/0/malate synthase [Laccaria bicolor S238N-H82] &gt;gi|164647771|gb|EDR12015.1| malate synthase [Laccaria bicolor S238N-H82]	NA	sp|P28344|MASY_EMENI/1.39e-177/Malate synthase, glyoxysomal OS=Emericella nidulans (strain FGSC A4 / ATCC 38163 / CBS 112.46 / NRRL 194 / M139) GN=acuE PE=3 SV=3	lbc:LACBIDRAFT_314107/0.0/malate synthase; K01638 malate synthase [EC:2.3.3.9]	YNL117w/9.32e-165/[C] KOG1261 Malate synthase	PF01274/9.7E-157/Malate synthase	biological_process:GO:0006099//tricarboxylic acid cycle;GO:0006097//glyoxylate cycle;molecular_function:GO:0004474//malate synthase activity;
CL1867.Contig4_All	5411	0.01	21.79	11.08945048	Up	gi|750950847|gb|KIK08716.1|/0/hypothetical protein K443DRAFT_84347 [Laccaria amethystina LaAM-08-1]	gi|68476330|ref|XM_712722.1|/0.0/Candida albicans SC5314 potential kynurenine 3-monooxygenase (BNA4) mRNA, complete cds &gt;gi|68476519|ref|XM_712628.1| Candida albicans SC5314 potential kynurenine 3-monooxygenase (BNA4) mRNA, complete cds	sp|Q6C9M8|KMO_YARLI/3.16e-113/Kynurenine 3-monooxygenase OS=Yarrowia lipolytica (strain CLIB 122 / E 150) GN=BNA4 PE=3 SV=1	cput:CONPUDRAFT_97613/0.0/FAD/NAD(P)-binding domain-containing protein; K00486 kynurenine 3-monooxygenase [EC:1.14.13.9]	YBL098w/9.95e-98/[CR] KOG2614 Kynurenine 3-monooxygenase and related flavoprotein monooxygenases	PTHR13789:SF205/1.2E-176/--	NA
CL1493.Contig10_All	4122	0.01	19.63	10.93884446	Up	gi|170090187|ref|XP_001876316.1|/2.41036e-116/predicted protein [Laccaria bicolor S238N-H82] &gt;gi|164649576|gb|EDR13818.1| predicted protein [Laccaria bicolor S238N-H82]	NA	sp|P32904|RM06_YEAST/1.81e-30/54S ribosomal protein L6, mitochondrial OS=Saccharomyces cerevisiae (strain ATCC 204508 / S288c) GN=MRPL6 PE=1 SV=2	lbc:LACBIDRAFT_245351/3.33e-99/mitochondrial 54S ribosomal protein YmL16; K02933 large subunit ribosomal protein L6	SPAC12G12.08/5.99e-35/[J] KOG3254 Mitochondrial/chloroplast ribosomal protein L6	PTHR12606/1.2E-31/--	NA
Unigene10619_All	2916	0.01	18.17	10.8273427	Up	gi|568438482|ref|XP_006455299.1|/0/hypothetical protein AGABI2DRAFT_121228 [Agaricus bisporus var. bisporus H97] &gt;gi|426194103|gb|EKV44035.1| hypothetical protein AGABI2DRAFT_121228 [Agaricus bisporus var. bisporus H97]	NA	sp|Q9P6J0|YHDC_SCHPO/4.32e-42/Uncharacterized transporter C1683.12 OS=Schizosaccharomyces pombe (strain 972 / ATCC 24843) GN=SPBC1683.12 PE=3 SV=1	ani:AN3929.2/2.89e-47/hypothetical protein; K11369 retrograde regulation protein 2	SPBC1683.12/1.02e-41/[G] KOG2533 Permease of the major facilitator superfamily	PTHR11662:SF245/2.4E-53/--	NA
CL428.Contig9_All	2956	0.01	16	10.64385619	Up	gi|749840877|gb|KIJ15926.1|/2.57661e-121/hypothetical protein PAXINDRAFT_99282 [Paxillus involutus ATCC 200175]	NA	sp|Q8NK50|DCXR_HYPJE/1.14e-37/L-xylulose reductase OS=Hypocrea jecorina GN=lxr1 PE=2 SV=1	wse:WALSEDRAFT_32727/6.06e-55/NAD(P)-binding protein; K17742 sorbose reductase [EC:1.1.1.289]	SPAC8E11.10/1.09e-32/[R] KOG0725 Reductases with broad range of substrate specificities	NA	biological_process:GO:0008152//metabolic process;
CL1090.Contig3_All	1870	0.01	15	10.55074679	Up	gi|750943418|gb|KIK01354.1|/3.52476e-64/hypothetical protein K443DRAFT_678487 [Laccaria amethystina LaAM-08-1]	NA	NA	abe:ARB_05732/3.06e-09/hypothetical protein; K04487 cysteine desulfurase [EC:2.8.1.7]	NA	PTHR34883/4.6E-30/--	NA
CL1854.Contig4_All	4052	0.01	13.13	10.3586512	Up	gi|648159133|gb|KDR72865.1|/0/hypothetical protein GALMADRAFT_252175 [Galerina marginata CBS 339.88]	gi|597931705|ref|XM_007320135.1|/0.0/Serpula lacrymans var. lacrymans S7.9 hypothetical protein (SERLADRAFT_471513), partial mRNA	sp|P41003|SMC2_SCHPO/3.32e-169/Structural maintenance of chromosomes protein 2 OS=Schizosaccharomyces pombe (strain 972 / ATCC 24843) GN=cut14 PE=1 SV=2	lbc:LACBIDRAFT_191040/0.0/CPC16203; condensin complex subunit SMC2; K06674 structural maintenance of chromosome 2	SPBP4H10.06c/8.03e-169/[BD] KOG0933 Structural maintenance of chromosome protein 2 (chromosome condensation complex Condensin, subunit E)	PTHR18937:SF9/0.0/--	biological_process:GO:0007165//signal transduction;GO:0006281//DNA repair;GO:0007076//mitotic chromosome condensation;GO:0007062//sister chromatid cohesion;GO:0006310//DNA recombination;cellular_component:GO:0005634//nucleus;GO:0000796//condensin complex;molecular_function:GO:0005524//ATP binding;
CL2155.Contig6_All	8955	0.01	12.92	10.33539035	Up	gi|750935552|gb|KIJ93708.1|/0/glycoside hydrolase family 16 protein [Laccaria amethystina LaAM-08-1]	NA	sp|O13941|YEPB_SCHPO/2.26e-107/Uncharacterized beta-glucan synthesis-associated protein C23H3.11c OS=Schizosaccharomyces pombe (strain 972 / ATCC 24843) GN=SPAC23H3.11c PE=3 SV=1	cci:CC1G_11918/1.53e-74/hypothetical protein; K20780 mediator of DNA damage checkpoint protein 1	SPAC23H3.11c/5.47e-107/[MG] TWOG0133 Beta-glucan synthesis-associated protein	PTHR31361:SF3/2.2E-216/--	NA
CL5350.Contig3_All	7041	0.01	12.79	10.32080055	Up	gi|914260329|gb|KNZ75477.1|/0/DNA polymerase V [Termitomyces sp. J132]	NA	sp|A2R1F6|MSH3_ASPNC/0.0/DNA mismatch repair protein msh3 OS=Aspergillus niger (strain CBS 513.88 / FGSC A1513) GN=msh3 PE=3 SV=2	dsq:DICSQDRAFT_135562/0.0/hypothetical protein; K02331 DNA polymerase phi [EC:2.7.7.7]	Hs4505249/7.26e-174/[L] KOG0218 Mismatch repair MSH3	PTHR13213/3.6E-199/--	NA
CL2909.Contig3_All	720	0.01	12.47	10.28424575	Up	gi|763729580|gb|KJA26988.1|/1.48283e-30/hypothetical protein HYPSUDRAFT_978606 [Hypholoma sublateritium FD-334 SS-4]	NA	NA	NA	NA	NA	NA
CL535.Contig3_All	6607	0.01	12.37	10.27262978	Up	gi|750943561|gb|KIK01495.1|/0/hypothetical protein K443DRAFT_678365 [Laccaria amethystina LaAM-08-1]	NA	sp|Q5B4Z3|SEPH_EMENI/2.90e-84/Cytokinesis protein sepH OS=Emericella nidulans (strain FGSC A4 / ATCC 38163 / CBS 112.46 / NRRL 194 / M139) GN=sepH PE=3 SV=2	cal:CAALFM_C205140WA/1.19e-63/CDC15, CaO19.3545; serine/threonine protein kinase; K06683 cell division control protein CDC15 [EC:2.7.11.1]	At3g13530/9.74e-78/[T] KOG0198 MEKK and related serine/threonine protein kinases	PS50021/10.663/Calponin homology domain profile.	molecular_function:GO:0016772//transferase activity, transferring phosphorus-containing groups;
CL56.Contig19_All	5609	0.01	12.33	10.26795708	Up	gi|648169716|gb|KDR83346.1|/3.08621e-163/hypothetical protein GALMADRAFT_1337777, partial [Galerina marginata CBS 339.88]	gi|261198360|ref|XM_002625536.1|/0.0/Ajellomyces dermatitidis SLH14081 RSC complex subunit, mRNA	sp|Q5AW89|ARP4_EMENI/1.45e-59/Actin-related protein 4 OS=Emericella nidulans (strain FGSC A4 / ATCC 38163 / CBS 112.46 / NRRL 194 / M139) GN=arp4 PE=3 SV=1	cci:CC1G_00100/1.73e-138/brg1-associated factor b; K11340 actin-like protein 6A	Hs7705294/1.17e-56/[Z] KOG0679 Actin-related protein - Arp4p/Act3p	NA	NA
CL2004.Contig4_All	1398	0.01	12.21	10.25384748	Up	gi|750933543|gb|KIJ91832.1|/5.12231e-160/hypothetical protein K443DRAFT_652902 [Laccaria amethystina LaAM-08-1]	NA	sp|P39992|YEC3_YEAST/4.32e-13/Uncharacterized protein YEL023C OS=Saccharomyces cerevisiae (strain ATCC 204508 / S288c) GN=YEL023C PE=4 SV=1	NA	NA	PF09994/7.8E-41/Uncharacterized alpha/beta hydrolase domain (DUF2235)	NA
CL530.Contig2_All	2787	0.01	12.14	10.24555271	Up	gi|170087532|ref|XP_001874989.1|/5.13622e-56/laccase, multicopper oxidase, benzenediol:oxygen oxidorectuctase [Laccaria bicolor S238N-H82] &gt;gi|164650189|gb|EDR14430.1| laccase, multicopper oxidase, benzenediol:oxygen oxidorectuctase [Laccaria bicolor S238N-H82] &gt;gi|224472730|gb|ACN49090.1| laccase [Laccaria bicolor]	NA	sp|Q99056|LAC5_TRAVI/1.11e-53/Laccase-5 OS=Trametes villosa GN=LCC5 PE=3 SV=2	dsq:DICSQDRAFT_173305/1.83e-55/Dslcc10; laccase; K19791 iron transport multicopper oxidase	SPAC1F7.08/2.65e-09/[Q] KOG1263 Multicopper oxidases	PTHR38846/2.0E-32/--	NA
CL3557.Contig12_All	7196	0.01	12.01	10.23002044	Up	gi|648165308|gb|KDR78988.1|/0/hypothetical protein GALMADRAFT_63807 [Galerina marginata CBS 339.88]	NA	sp|Q12358|JLP1_YEAST/5.80e-71/Alpha-ketoglutarate-dependent sulfonate dioxygenase OS=Saccharomyces cerevisiae (strain ATCC 204508 / S288c) GN=JLP1 PE=1 SV=1	psq:PUNSTDRAFT_101999/0.0/alpha-ketoglutarate-dependent sulfonate dioxygenase; K19245 sulfonate dioxygenase [EC:1.14.11.-]	Hs19924119/1.91e-11/[L] KOG1433 DNA repair protein RAD51/RHP55	PF16862/4.7E-20/Glycosyl hydrolase family 79 C-terminal beta domain	NA
CL1530.Contig5_All	3135	0.01	11.63	10.18363538	Up	gi|169843700|ref|XP_001828576.1|/1.90571e-90/hypothetical protein CC1G_11228 [Coprinopsis cinerea okayama7#130] &gt;gi|116510351|gb|EAU93246.1| hypothetical protein CC1G_11228 [Coprinopsis cinerea okayama7#130]	NA	NA	NA	NA	PTHR13847:SF188/7.9E-40/--	NA
CL5771.Contig5_All	10367	0.01	11.59	10.17866485	Up	gi|648171782|gb|KDR85398.1|/2.3881e-141/hypothetical protein GALMADRAFT_51774 [Galerina marginata CBS 339.88]	NA	sp|Q4P2Y1|MED7_USTMA/1.17e-08/Mediator of RNA polymerase II transcription subunit 7 OS=Ustilago maydis (strain 521 / FGSC 9021) GN=MED7 PE=3 SV=1	mrr:Moror_426/2.70e-85/mediator subunit med7; K15148 mediator of RNA polymerase II transcription subunit 7	At5g03500_1/1.95e-06/[K] KOG0570 Transcriptional coactivator	PTHR32093/6.5E-26/--	NA
Unigene11509_All	5203	0.01	10.93	10.09407769	Up	gi|752353946|gb|KIO12993.1|/0/hypothetical protein M404DRAFT_705979 [Pisolithus tinctorius Marx 270]	NA	sp|O14098|CTK1_SCHPO/3.30e-126/CTD kinase subunit alpha OS=Schizosaccharomyces pombe (strain 972 / ATCC 24843) GN=lsk1 PE=1 SV=1	psq:PUNSTDRAFT_64873/0.0/Pkinase-domain-containing protein; K00916 CTD kinase subunit alpha [EC:2.7.11.22 2.7.11.23]	SPAC2F3.15/7.97e-126/[D] KOG0600 Cdc2-related protein kinase	PTHR24056:SF39/1.6E-185/--	NA
CL3400.Contig2_All	1340	0.01	10.6	10.04984855	Up	gi|648159514|gb|KDR73242.1|/9.94695e-14/hypothetical protein GALMADRAFT_228344 [Galerina marginata CBS 339.88]	NA	NA	NA	NA	NA	NA
CL1593.Contig3_All	4086	0.01	10.57	10.04575966	Up	gi|750951668|gb|KIK09534.1|/0/hypothetical protein K443DRAFT_671435 [Laccaria amethystina LaAM-08-1]	NA	sp|O59682|LCB1_SCHPO/5.30e-132/Serine palmitoyltransferase 1 OS=Schizosaccharomyces pombe (strain 972 / ATCC 24843) GN=lcb1 PE=3 SV=1	lbc:LACBIDRAFT_184356/0.0/SPT-1; serine palmitoyltransferase; K00654 serine palmitoyltransferase [EC:2.3.1.50]	SPBC18E5.02c/1.28e-131/[O] KOG1358 Serine palmitoyltransferase	PTHR13693/9.0E-240/--	biological_process:GO:0009058//biosynthetic process;molecular_function:GO:0016740//transferase activity;GO:0030170//pyridoxal phosphate binding;
CL628.Contig16_All	9438	0.01	10.46	10.03066714	Up	gi|751686713|gb|KIM36723.1|/4.20722e-116/hypothetical protein M413DRAFT_448868 [Hebeloma cylindrosporum h7]	NA	sp|O74467|SET5_SCHPO/7.40e-14/SET domain-containing protein 5 OS=Schizosaccharomyces pombe (strain 972 / ATCC 24843) GN=set5 PE=1 SV=1	cthr:CTHT_0019350/7.79e-11/mannose-6-phosphate isomerase-like protein; K01809 mannose-6-phosphate isomerase [EC:5.3.1.8]	Hs5031741/1.57e-10/[O] KOG0712 Molecular chaperone (DnaJ superfamily)	PR00625/1.0E-6/DnaJ domain signature	NA
CL1862.Contig1_All	3167	0.01	10.45	10.02928723	Up	gi|597929566|ref|XP_007319127.1|/1.39357e-85/hypothetical protein SERLADRAFT_361820 [Serpula lacrymans var. lacrymans S7.9] &gt;gi|336369430|gb|EGN97771.1| hypothetical protein SERLA73DRAFT_109000 [Serpula lacrymans var. lacrymans S7.3] &gt;gi|336382215|gb|EGO23365.1| hypothetical protein SERLADRAFT_361820 [Serpula lacrymans var. lacrymans S7.9]	NA	NA	fme:FOMMEDRAFT_108875/2.74e-56/proline iminopeptidase protein; K18457 L-proline amide hydrolase [EC:3.5.1.101]	NA	PR00793/2.86E-9/Prolyl aminopeptidase (S33) family signature	NA
CL2699.Contig5_All	2679	0.01	10.18	9.991521846	Up	gi|749856266|gb|KIJ27493.1|/0/glycoside hydrolase family 51 protein [Sphaerobolus stellatus SS14]	NA	sp|Q0CTV2|ABFA_ASPTN/2.39e-93/Probable alpha-L-arabinofuranosidase A OS=Aspergillus terreus (strain NIH 2624 / FGSC A1156) GN=abfA PE=3 SV=1	gtr:GLOTRDRAFT_111463/0.0/glycoside hydrolase; K01209 alpha-N-arabinofuranosidase [EC:3.2.1.55]	NA	PTHR31776/1.9E-156/--	molecular_function:GO:0016787//hydrolase activity;
CL5888.Contig4_All	4125	0.01	10.11	9.981567282	Up	gi|750950621|gb|KIK08491.1|/4.93437e-165/hypothetical protein K443DRAFT_672508 [Laccaria amethystina LaAM-08-1]	gi|630346368|ref|XM_007864294.1|/0.0/Gloeophyllum trabeum ATCC 11539 20S proteasome subunit partial mRNA	sp|O14250|PSA6_SCHPO/8.11e-95/Probable proteasome subunit alpha type-6 OS=Schizosaccharomyces pombe (strain 972 / ATCC 24843) GN=SPAC6G10.04c PE=3 SV=1	lbc:LACBIDRAFT_189531/6.23e-159/20S proteasome subunit; K02725 20S proteasome subunit alpha 6 [EC:3.4.25.1]	SPAC6G10.04c/1.96e-94/[O] KOG0863 20S proteasome, regulatory subunit alpha type PSMA1/PRE5	PF02628/3.4E-107/Cytochrome oxidase assembly protein	biological_process:GO:0006511//ubiquitin-dependent protein catabolic process;cellular_component:GO:0005634//nucleus;GO:0019773//proteasome core complex, alpha-subunit complex;GO:0005737//cytoplasm;molecular_function:GO:0004298//threonine-type endopeptidase activity;
Unigene10724_All	7198	0.01	10.1	9.980139578	Up	gi|568435513|ref|XP_006454317.1|/4.85767e-138/hypothetical protein AGABI2DRAFT_197272 [Agaricus bisporus var. bisporus H97] &gt;gi|426201412|gb|EKV51335.1| hypothetical protein AGABI2DRAFT_197272 [Agaricus bisporus var. bisporus H97]	gi|469647973|gb|KC357677.1|/0.0/Armillaria luteovirens microsatellite SSR18 sequence	sp|O13876|YPT4_SCHPO/3.16e-57/GTP-binding protein ypt4 OS=Schizosaccharomyces pombe (strain 972 / ATCC 24843) GN=ypt4 PE=3 SV=1	shs:STEHIDRAFT_83697/3.16e-134/ras-domain-containing protein; K07880 Ras-related protein Rab-4B	Hs19923260/4.48e-79/[U] KOG0086 GTPase Rab4, small G protein superfamily	NA	biological_process:GO:0007264//small GTPase mediated signal transduction;GO:0015031//protein transport;molecular_function:GO:0005525//GTP binding;
CL118.Contig13_All	1657	0.01	9.89	9.949826711	Up	gi|597912593|ref|XP_007303595.1|/1.54937e-22/kinase-like protein [Stereum hirsutum FP-91666 SS1] &gt;gi|389746149|gb|EIM87329.1| kinase-like protein [Stereum hirsutum FP-91666 SS1]	gi|315045677|ref|XM_003172166.1|/0.0/Arthroderma gypseum CBS 118893 CAMK/RAD53 protein kinase (MGYG_04804) mRNA, complete cds	sp|P06782|SNF1_YEAST/1.80e-11/Carbon catabolite-derepressing protein kinase OS=Saccharomyces cerevisiae (strain ATCC 204508 / S288c) GN=SNF1 PE=1 SV=1	aje:HCAG_05823/3.88e-13/similar to protein kinase C eta b; K08793 serine/threonine kinase 32 [EC:2.7.11.1]	At2g30360/4.02e-12/[T] KOG0583 Serine/threonine protein kinase	PTHR24343/4.8E-18/--	NA
CL900.Contig10_All	5304	0.01	9.49	9.890264277	Up	gi|299739873|ref|XP_002910255.1|/0/other/IKS protein kinase [Coprinopsis cinerea okayama7#130] &gt;gi|298403982|gb|EFI26761.1| other/IKS protein kinase [Coprinopsis cinerea okayama7#130]	NA	sp|P43568|CAK1_YEAST/1.21e-12/Serine/threonine-protein kinase CAK1 OS=Saccharomyces cerevisiae (strain ATCC 204508 / S288c) GN=CAK1 PE=1 SV=1	yli:YALI0D08822g/1.39e-12/YALI0D08822p; K21157 SNF1-activating kinase 1 [EC:2.7.11.1]	CE00972/2.36e-12/[T] KOG1989 ARK protein kinase family	SM00220/5.8E-9/Serine/Threonine protein kinases, catalytic domain	molecular_function:GO:0016301//kinase activity;
CL3557.Contig9_All	7143	0.01	9.43	9.881113961	Up	gi|648165308|gb|KDR78988.1|/0/hypothetical protein GALMADRAFT_63807 [Galerina marginata CBS 339.88]	NA	sp|Q12358|JLP1_YEAST/5.75e-71/Alpha-ketoglutarate-dependent sulfonate dioxygenase OS=Saccharomyces cerevisiae (strain ATCC 204508 / S288c) GN=JLP1 PE=1 SV=1	psq:PUNSTDRAFT_101999/0.0/alpha-ketoglutarate-dependent sulfonate dioxygenase; K19245 sulfonate dioxygenase [EC:1.14.11.-]	Hs19924119/1.89e-11/[L] KOG1433 DNA repair protein RAD51/RHP55	PF16862/4.7E-20/Glycosyl hydrolase family 79 C-terminal beta domain	NA
CL1917.Contig1_All	2199	0.01	9.4	9.876516947	Up	gi|170099924|ref|XP_001881180.1|/0/phosphoglycerate mutase [Laccaria bicolor S238N-H82] &gt;gi|164643859|gb|EDR08110.1| phosphoglycerate mutase [Laccaria bicolor S238N-H82]	NA	NA	lbc:LACBIDRAFT_387516/0.0/phosphoglycerate mutase; K15633 2,3-bisphosphoglycerate-independent phosphoglycerate mutase [EC:5.4.2.12]	CE11302/8.85e-159/[G] KOG4513 Phosphoglycerate mutase	PTHR31637/3.8E-217/--	biological_process:GO:0006007//glucose catabolic process;cellular_component:GO:0005737//cytoplasm;molecular_function:GO:0004619//phosphoglycerate mutase activity;GO:0004082//bisphosphoglycerate mutase activity;GO:0030145//manganese ion binding;
CL157.Contig15_All	1866	0.01	9.24	9.851749041	Up	gi|1000865745|gb|KXN91465.1|/3.71919e-48/Cytochrome c oxidase assembly protein COX16, mitochondrial [Leucoagaricus sp. SymC.cos]	NA	sp|P0CM84|COX16_CRYNJ/1.13e-29/Cytochrome c oxidase assembly protein COX16, mitochondrial OS=Cryptococcus neoformans var. neoformans serotype D (strain JEC21 / ATCC MYA-565) GN=COX16 PE=3 SV=1	mrr:Moror_11741/5.20e-45/hypothetical protein; K18182 cytochrome c oxidase assembly protein subunit 16	NA	NA	NA
CL795.Contig5_All	2750	0.01	9.14	9.836050355	Up	gi|1000847970|gb|KXN88374.1|/5.43742e-115/hypothetical protein AN958_07417 [Leucoagaricus sp. SymC.cos]	NA	NA	bor:COCMIDRAFT_83773/9.83e-07/glycoside hydrolase family 18 protein; K01183 chitinase [EC:3.2.1.14]	NA	NA	NA
CL64.Contig3_All	2680	0.01	9.08	9.826548487	Up	gi|751725867|gb|KIM74233.1|/2.91559e-71/hypothetical protein PILCRDRAFT_828392 [Piloderma croceum F 1598]	NA	sp|P61872|LIP_RHIOR/2.86e-10/Lipase OS=Rhizopus oryzae PE=1 SV=1	afm:AFUA_6G06510/1.83e-08/extracellular triacylglycerol lipase; K01046 triacylglycerol lipase [EC:3.1.1.3]	At5g18630/1.03e-08/[I] KOG4569 Predicted lipase	PF01764/2.1E-24/Lipase (class 3)	NA
CL1256.Contig1_All	7750	0.01	8.96	9.807354922	Up	gi|170092018|ref|XP_001877231.1|/0/predicted protein [Laccaria bicolor S238N-H82] &gt;gi|164648724|gb|EDR12967.1| predicted protein [Laccaria bicolor S238N-H82]	NA	sp|P39969|BOI2_YEAST/1.38e-16/Protein BOI2 OS=Saccharomyces cerevisiae (strain ATCC 204508 / S288c) GN=BOI2 PE=1 SV=1	afm:AFUA_1G13110/4.98e-58/4-coumarate-CoA ligase; K01904 4-coumarate--CoA ligase [EC:6.2.1.12]	7301111/8.67e-54/[I] KOG1176 Acyl-CoA synthetase	PS50105/17.211/SAM domain profile.	molecular_function:GO:0003824//catalytic activity;
CL1244.Contig7_All	2589	0.01	8.95	9.805743872	Up	gi|750941804|gb|KIJ99771.1|/0/hypothetical protein K443DRAFT_679723 [Laccaria amethystina LaAM-08-1]	gi|598038276|ref|XM_007348449.1|/0.0/Auricularia subglabra TFB-10046 SS5 Ca2+-binding actin-bundling protein mRNA	sp|O59945|FIMB_SCHPO/0.0/Fimbrin OS=Schizosaccharomyces pombe (strain 972 / ATCC 24843) GN=fim1 PE=1 SV=1	mrr:Moror_16633/0.0/fimbrin; K17275 plastin-1	SPBC1778.06c/0.0/[Z] KOG0046 Ca2+-binding actin-bundling protein (fimbrin/plastin), EF-Hand protein superfamily	PTHR19961:SF36/0.0/--	NA
CL359.Contig7_All	2419	0.01	8.8	9.781359714	Up	gi|648164558|gb|KDR78243.1|/0/hypothetical protein GALMADRAFT_65411 [Galerina marginata CBS 339.88]	NA	sp|P36029|TPO5_YEAST/5.36e-54/Polyamine transporter TPO5 OS=Saccharomyces cerevisiae (strain ATCC 204508 / S288c) GN=TPO5 PE=1 SV=1	aje:HCAG_05086/7.48e-61/choline transport protein; K19564 choline transport protein	YKL174c/1.30e-53/[E] KOG1289 Amino acid transporters	PF13520/5.9E-46/Amino acid permease	NA
Unigene889_All	5775	0.01	8.71	9.766528909	Up	gi|751690331|gb|KIM40322.1|/0/hypothetical protein M413DRAFT_446507 [Hebeloma cylindrosporum h7]	NA	sp|P05744|RL33A_YEAST/4.74e-42/60S ribosomal protein L33-A OS=Saccharomyces cerevisiae (strain ATCC 204508 / S288c) GN=RPL33A PE=1 SV=3	lbc:LACBIDRAFT_296371/0.0/GCD; glutaryl-CoA dehydrogenase; K00252 glutaryl-CoA dehydrogenase [EC:1.3.8.6]	Hs4503943/1.43e-167/[E] KOG0138 Glutaryl-CoA dehydrogenase	PR00871/1.2E-8/DNA nucleotidylexotransferase (TDT) signature	biological_process:GO:0055114//oxidation-reduction process;molecular_function:GO:0050660//flavin adenine dinucleotide binding;GO:0003995//acyl-CoA dehydrogenase activity;
CL5867.Contig4_All	1231	0.01	8.39	9.712527	Up	gi|527297244|gb|EPS98063.1|/1.29337e-147/hypothetical protein FOMPIDRAFT_152255 [Fomitopsis pinicola FP-58527 SS1]	NA	sp|P40999|PMT1M_SCHPO/3.12e-58/tRNA (cytosine(38)-C(5))-methyltransferase OS=Schizosaccharomyces pombe (strain 972 / ATCC 24843) GN=pmt1 PE=1 SV=1	mrr:Moror_1271/2.28e-132/dna methyltransferase; K15336 tRNA (cytosine38-C5)-methyltransferase [EC:2.1.1.204]	SPBC19C2.02/7.54e-58/[K] KOG0919 C-5 cytosine-specific DNA methylase	PS51679/28.224/C-5 cytosine-specific DNA methylase (Dnmt) domain profile.	NA
CL881.Contig4_All	2831	0.01	8.37	9.709083813	Up	gi|646309840|gb|KDQ30983.1|/5.53588e-176/carbohydrate esterase family 1 protein [Pleurotus ostreatus PC15]	NA	sp|P40363|SFGH_YEAST/8.69e-57/S-formylglutathione hydrolase OS=Saccharomyces cerevisiae (strain ATCC 204508 / S288c) GN=YJL068C PE=1 SV=1	scm:SCHCODRAFT_255629/2.11e-172/carbohydrate esterase family 1 protein; K01070 S-formylglutathione hydrolase [EC:3.1.2.12]	Hs20547663/9.55e-84/[R] KOG3101 Esterase D	PF00756/9.1E-43/Putative esterase	biological_process:GO:0046294//formaldehyde catabolic process;molecular_function:GO:0004091//carboxylesterase activity;GO:0018738//S-formylglutathione hydrolase activity;
CL205.Contig4_All	1433	0.01	8.35	9.705632387	Up	gi|750943436|gb|KIK01372.1|/1.17271e-34/hypothetical protein K443DRAFT_573410 [Laccaria amethystina LaAM-08-1]	NA	sp|B2AWS3|PAN1_PODAN/4.52e-23/Actin cytoskeleton-regulatory complex protein PAN1 OS=Podospora anserina (strain S / ATCC MYA-4624 / DSM 980 / FGSC 10383) GN=PAN1 PE=3 SV=1	mrr:Moror_16712/2.73e-25/hypothetical protein; K20047 actin cytoskeleton-regulatory complex protein PAN1	7298751/9.22e-10/[TU] KOG1029 Endocytic adaptor protein intersectin	NA	NA
CL118.Contig20_All	2761	0.01	8.32	9.700439718	Up	gi|597925528|ref|XP_007317108.1|/8.00741e-29/hypothetical protein SERLADRAFT_360933 [Serpula lacrymans var. lacrymans S7.9] &gt;gi|336372957|gb|EGO01296.1| hypothetical protein SERLA73DRAFT_105962 [Serpula lacrymans var. lacrymans S7.3] &gt;gi|336385788|gb|EGO26935.1| hypothetical protein SERLADRAFT_360933 [Serpula lacrymans var. lacrymans S7.9]	gi|315045677|ref|XM_003172166.1|/0.0/Arthroderma gypseum CBS 118893 CAMK/RAD53 protein kinase (MGYG_04804) mRNA, complete cds	sp|Q12701|KSG1_SCHPO/3.20e-13/Serine/threonine-protein kinase ksg1 OS=Schizosaccharomyces pombe (strain 972 / ATCC 24843) GN=ksg1 PE=1 SV=2	cci:CC1G_00325/8.37e-15/AGC/NDR protein kinase; K08286 protein-serine/threonine kinase [EC:2.7.11.-]	CE14798/5.15e-14/[RT] KOG0598 Ribosomal protein S6 kinase and related proteins	SM00220/6.7E-7/Serine/Threonine protein kinases, catalytic domain	NA
CL5817.Contig1_All	3151	0.01	8.26	9.689997971	Up	gi|750949332|gb|KIK07208.1|/0/hypothetical protein K443DRAFT_673473 [Laccaria amethystina LaAM-08-1]	NA	sp|O13878|UTP17_SCHPO/1.67e-31/U3 small nucleolar RNA-associated protein 17 OS=Schizosaccharomyces pombe (strain 972 / ATCC 24843) GN=utp17 PE=3 SV=3	shs:STEHIDRAFT_117273/0.0/WD40 repeat-like protein; K14552 NET1-associated nuclear protein 1 (U3 small nucleolar RNA-associated protein 17)	Hs17439994/1.84e-53/[R] KOG1963 WD40 repeat protein	PS50294/13.896/Trp-Asp (WD) repeats circular profile.	NA
CL170.Contig10_All	3738	0.01	8.18	9.675957033	Up	gi|170092285|ref|XP_001877364.1|/1.45586e-94/syntaxin-like t-SNARE protein TLG2 [Laccaria bicolor S238N-H82] &gt;gi|164647223|gb|EDR11467.1| syntaxin-like t-SNARE protein TLG2 [Laccaria bicolor S238N-H82]	NA	sp|P0CP11|NAR1_CRYNB/8.14e-46/Cytosolic Fe-S cluster assembly factor NAR1 OS=Cryptococcus neoformans var. neoformans serotype D (strain B-3501A) GN=NAR1 PE=3 SV=1	lbc:LACBIDRAFT_293070/1.31e-95/syntaxin-like t-SNARE protein TLG2; K08489 syntaxin 16	SPAC823.05c/4.82e-33/[U] KOG0809 SNARE protein TLG2/Syntaxin 16	PTHR19957/1.0E-59/--	biological_process:GO:0006886//intracellular protein transport;GO:0016192//vesicle-mediated transport;cellular_component:GO:0016020//membrane;molecular_function:GO:0005484//SNAP receptor activity;
CL1241.Contig10_All	6713	0.01	8.09	9.659995892	Up	gi|646311790|gb|KDQ32931.1|/0/hypothetical protein PLEOSDRAFT_1060621 [Pleurotus ostreatus PC15]	gi|597912634|ref|XM_007303554.1|/0.0/Stereum hirsutum FP-91666 SS1 ATP synthase F1 gamma (STEHIDRAFT_96409), mRNA	sp|O74754|ATPG_SCHPO/8.42e-79/ATP synthase subunit gamma, mitochondrial OS=Schizosaccharomyces pombe (strain 972 / ATCC 24843) GN=atp3 PE=3 SV=1	psq:PUNSTDRAFT_117961/0.0/WD40 repeat-like protein; K10751 chromatin assembly factor 1 subunit B	SPBC1734.13/2.04e-78/[C] KOG1531 F0F1-type ATP synthase, gamma subunit	PS50294/20.066/Trp-Asp (WD) repeats circular profile.	NA
Unigene10740_All	7046	0.01	7.98	9.640244936	Up	gi|750947654|gb|KIK05541.1|/0/hypothetical protein K443DRAFT_675101 [Laccaria amethystina LaAM-08-1]	gi|597964948|ref|XM_007325352.1|/0.0/Agaricus bisporus var. burnettii JB137-S8 hypothetical protein (AGABI1DRAFT_116991), mRNA	sp|P0CP30|NPL4_CRYNJ/2.47e-176/Nuclear protein localization protein 4 OS=Cryptococcus neoformans var. neoformans serotype D (strain JEC21 / ATCC MYA-565) GN=NPL4 PE=3 SV=1	cci:CC1G_13210/0.0/NPL4; K14015 nuclear protein localization protein 4 homolog	YBR170c/1.18e-126/[YU] KOG2834 Nuclear pore complex, rNpl4 component (sc Npl4)	PF11543/1.4E-5/Nuclear pore localisation protein NPL4	cellular_component:GO:0005622//intracellular;molecular_function:GO:0008270//zinc ion binding;
CL1476.Contig2_All	3010	0.01	7.91	9.627533884	Up	gi|170100673|ref|XP_001881554.1|/1.99389e-91/predicted protein [Laccaria bicolor S238N-H82] &gt;gi|164643513|gb|EDR07765.1| predicted protein [Laccaria bicolor S238N-H82]	NA	NA	gtr:GLOTRDRAFT_119845/1.53e-10/hypothetical protein; K11269 chromosome transmission fidelity protein 18	NA	NA	NA
CL2949.Contig2_All	2828	0.01	7.81	9.609178738	Up	gi|751680195|gb|KIM30355.1|/3.84687e-10/hypothetical protein M408DRAFT_297233 [Serendipita vermifera MAFF 305830]	NA	NA	NA	NA	NA	NA
CL118.Contig4_All	1758	0.01	7.78	9.603626345	Up	gi|646311650|gb|KDQ32791.1|/3.07185e-22/hypothetical protein PLEOSDRAFT_153544 [Pleurotus ostreatus PC15]	gi|315045677|ref|XM_003172166.1|/0.0/Arthroderma gypseum CBS 118893 CAMK/RAD53 protein kinase (MGYG_04804) mRNA, complete cds	sp|P06782|SNF1_YEAST/4.48e-11/Carbon catabolite-derepressing protein kinase OS=Saccharomyces cerevisiae (strain ATCC 204508 / S288c) GN=SNF1 PE=1 SV=1	aje:HCAG_05823/1.72e-12/similar to protein kinase C eta b; K08793 serine/threonine kinase 32 [EC:2.7.11.1]	At2g30360/5.85e-11/[T] KOG0583 Serine/threonine protein kinase	PF00069/3.4E-21/Protein kinase domain	NA
Unigene10696_All	5490	0.01	7.64	9.577428828	Up	gi|648165683|gb|KDR79360.1|/1.69587e-125/hypothetical protein GALMADRAFT_243390 [Galerina marginata CBS 339.88]	NA	sp|Q9URY9|YI06_SCHPO/3.00e-24/Uncharacterized hemerythrin-like protein C869.06c OS=Schizosaccharomyces pombe (strain 972 / ATCC 24843) GN=SPAC869.06c PE=3 SV=1	cci:CC1G_15453/1.39e-93/abhydrolase domain-containing protein 12; K13704 abhydrolase domain-containing protein 12 [EC:3.1.1.23]	CE26316/9.07e-19/[R] KOG1552 Predicted alpha/beta hydrolase	NA	NA
CL374.Contig2_All	2305	0.01	7.6	9.569855608	Up	gi|750952451|gb|KIK10315.1|/1.59909e-144/hypothetical protein K443DRAFT_621687 [Laccaria amethystina LaAM-08-1]	gi|636617424|ref|XM_008041656.1|/0.0/Trametes versicolor FP-101664 SS1 pre-mRNA splicing factor partial mRNA	sp|P53863|JJJ1_YEAST/6.64e-29/J protein JJJ1 OS=Saccharomyces cerevisiae (strain ATCC 204508 / S288c) GN=JJJ1 PE=1 SV=1	gtr:GLOTRDRAFT_122048/8.91e-131/DnaJ-domain-containing protein; K09506 DnaJ homolog subfamily A member 5	Hs4506123/2.62e-44/[A] KOG2808 U5 snRNP-associated RNA splicing factor	PTHR24078:SF169/2.1E-21/--	NA
CL118.Contig19_All	2822	0.01	7.59	9.567956075	Up	gi|597925528|ref|XP_007317108.1|/8.24586e-29/hypothetical protein SERLADRAFT_360933 [Serpula lacrymans var. lacrymans S7.9] &gt;gi|336372957|gb|EGO01296.1| hypothetical protein SERLA73DRAFT_105962 [Serpula lacrymans var. lacrymans S7.3] &gt;gi|336385788|gb|EGO26935.1| hypothetical protein SERLADRAFT_360933 [Serpula lacrymans var. lacrymans S7.9]	gi|315045677|ref|XM_003172166.1|/0.0/Arthroderma gypseum CBS 118893 CAMK/RAD53 protein kinase (MGYG_04804) mRNA, complete cds	sp|Q12701|KSG1_SCHPO/3.31e-13/Serine/threonine-protein kinase ksg1 OS=Schizosaccharomyces pombe (strain 972 / ATCC 24843) GN=ksg1 PE=1 SV=2	cci:CC1G_00325/8.66e-15/AGC/NDR protein kinase; K08286 protein-serine/threonine kinase [EC:2.7.11.-]	CE14798/5.31e-14/[RT] KOG0598 Ribosomal protein S6 kinase and related proteins	NA	NA
CL6237.Contig3_All	3298	0.01	7.55	9.560332834	Up	gi|750950490|gb|KIK08360.1|/0/hypothetical protein K443DRAFT_672386 [Laccaria amethystina LaAM-08-1]	gi|629675707|ref|XM_007801160.1|/0.0/Eutypa lata UCREL1 putative pre-mrna-processing atp-dependent rna helicase prp5 protein mRNA	sp|Q4PFD9|PRP5_USTMA/0.0/Pre-mRNA-processing ATP-dependent RNA helicase PRP5 OS=Ustilago maydis (strain 521 / FGSC 9021) GN=PRP5 PE=3 SV=1	cci:CC1G_00430/0.0/pre-mRNA-processing ATP-dependent RNA helicase PRP5; K12811 ATP-dependent RNA helicase DDX46/PRP5 [EC:3.6.4.13]	SPCC10H11.01/0.0/[A] KOG0334 RNA helicase	PF00271/3.4E-26/Helicase conserved C-terminal domain	NA
CL917.Contig12_All	4075	0.01	7.47	9.544964433	Up	gi|763732697|gb|KJA30098.1|/0/hypothetical protein HYPSUDRAFT_32171 [Hypholoma sublateritium FD-334 SS-4]	gi|327298931|ref|XM_003234111.1|/0.0/Trichophyton rubrum CBS 118892 3-isopropylmalate dehydratase (TERG_04753) mRNA, complete cds	sp|P18250|LEUC_PHYB8/0.0/3-isopropylmalate dehydratase OS=Phycomyces blakesleeanus (strain ATCC 8743b / FGSC 10004 / NBRC 33097 / NRRL 1555) GN=leu1 PE=3 SV=2	mrr:Moror_17609/0.0/3-isopropylmalate dehydratase; K01702 3-isopropylmalate dehydratase [EC:4.2.1.33]	SPAC9E9.03/2.35e-170/[E] KOG0454 3-isopropylmalate dehydratase (aconitase superfamily)	NA	NA
CL1018.Contig16_All	4787	0.01	7.34	9.519636253	Up	gi|568449868|ref|XP_006459080.1|/3.30752e-137/hypothetical protein AGABI2DRAFT_191149, partial [Agaricus bisporus var. bisporus H97] &gt;gi|426199069|gb|EKV48994.1| hypothetical protein AGABI2DRAFT_191149, partial [Agaricus bisporus var. bisporus H97]	NA	sp|O74335|RGA5_SCHPO/1.54e-55/Rho-GTPase-activating protein 5 OS=Schizosaccharomyces pombe (strain 972 / ATCC 24843) GN=rga5 PE=4 SV=2	lbc:LACBIDRAFT_399441/5.87e-133/rho GTPase-activating protein; K19845 GTPase-activating protein SAC7	SPBC17F3.01c/1.54e-55/[TZ] KOG2710 Rho GTPase-activating protein	PF00620/8.4E-39/RhoGAP domain	NA
CL3605.Contig1_All	2612	0.01	7.23	9.497851837	Up	gi|169860569|ref|XP_001836919.1|/0/homoisocitrate dehydrogenase [Coprinopsis cinerea okayama7#130] &gt;gi|116501641|gb|EAU84536.1| homoisocitrate dehydrogenase [Coprinopsis cinerea okayama7#130]	NA	sp|O14104|LYS12_SCHPO/6.78e-133/Homoisocitrate dehydrogenase OS=Schizosaccharomyces pombe (strain 972 / ATCC 24843) GN=lys12 PE=1 SV=1	cci:CC1G_00055/0.0/homoisocitrate dehydrogenase; K05824 homoisocitrate dehydrogenase [EC:1.1.1.87]	SPAC31G5.04/1.64e-132/[E] KOG0785 Isocitrate dehydrogenase, alpha subunit	PTHR11835:SF48/1.9E-194/--	biological_process:GO:0055114//oxidation-reduction process;molecular_function:GO:0000287//magnesium ion binding;GO:0016616//oxidoreductase activity, acting on the CH-OH group of donors, NAD or NADP as acceptor;GO:0051287//NAD binding;
CL535.Contig5_All	6669	0.01	7.12	9.475733431	Up	gi|750943561|gb|KIK01495.1|/0/hypothetical protein K443DRAFT_678365 [Laccaria amethystina LaAM-08-1]	NA	sp|Q5B4Z3|SEPH_EMENI/2.96e-84/Cytokinesis protein sepH OS=Emericella nidulans (strain FGSC A4 / ATCC 38163 / CBS 112.46 / NRRL 194 / M139) GN=sepH PE=3 SV=2	cal:CAALFM_C205140WA/1.20e-63/CDC15, CaO19.3545; serine/threonine protein kinase; K06683 cell division control protein CDC15 [EC:2.7.11.1]	At3g13530/9.92e-78/[T] KOG0198 MEKK and related serine/threonine protein kinases	NA	biological_process:GO:0009987//cellular process;molecular_function:GO:0016301//kinase activity;GO:0005488//binding;
Unigene1633_All	3109	0.01	7.09	9.469641817	Up	gi|751696991|gb|KIM46969.1|/3.45265e-50/hypothetical protein M413DRAFT_440526 [Hebeloma cylindrosporum h7]	NA	sp|O13877|RPAB5_SCHPO/5.43e-30/DNA-directed RNA polymerases I, II, and III subunit RPABC5 OS=Schizosaccharomyces pombe (strain 972 / ATCC 24843) GN=rpb10 PE=1 SV=2	mrr:Moror_7782/3.36e-39/dna-directed rna polymerase ii subunit l; K03007 DNA-directed RNA polymerases I, II, and III subunit RPABC5	SPAC1B3.12c/1.31e-29/[K] KOG3497 DNA-directed RNA polymerase, subunit RPB10	NA	NA
CL3001.Contig3_All	11451	0.01	6.93	9.436711542	Up	gi|648171720|gb|KDR85336.1|/0/hypothetical protein GALMADRAFT_234158 [Galerina marginata CBS 339.88]	gi|758984490|ref|XM_011393140.1|/0.0/Ustilago maydis 521 putative 60S ribosome biogenesis protein partial mRNA	sp|O74925|PEP3_SCHPO/1.30e-104/Vacuolar membrane protein pep3 OS=Schizosaccharomyces pombe (strain 972 / ATCC 24843) GN=pep3 PE=3 SV=1	cci:CC1G_01727/0.0/DigA protein; K20181 vacuolar protein sorting-associated protein 18	HsM17978485/5.46e-136/[U] KOG2034 Vacuolar sorting protein PEP3/VPS18	PTHR23323:SF26/0.0/--	NA
CL1757.Contig8_All	5452	0.01	6.87	9.424166289	Up	gi|648161225|gb|KDR74936.1|/0/hypothetical protein GALMADRAFT_70497 [Galerina marginata CBS 339.88]	NA	sp|P22219|VPS15_YEAST/4.76e-156/Serine/threonine-protein kinase VPS15 OS=Saccharomyces cerevisiae (strain ATCC 204508 / S288c) GN=VPS15 PE=1 SV=4	cci:CC1G_08691/0.0/other/VPS15 protein kinase; K08333 phosphoinositide-3-kinase, regulatory subunit 4 [EC:2.7.11.1]	At4g29380/2.06e-155/[T] KOG1240 Protein kinase containing WD40 repeats	PTHR17583/0.0/--	NA
CL81.Contig12_All	9855	0.01	6.87	9.424166289	Up	gi|750945572|gb|KIK03479.1|/0/hypothetical protein K443DRAFT_653311 [Laccaria amethystina LaAM-08-1]	NA	sp|O13415|AREA_ASPOR/5.05e-28/Nitrogen regulatory protein areA OS=Aspergillus oryzae (strain ATCC 42149 / RIB 40) GN=areA PE=4 SV=1	cci:CC1G_14145/8.82e-165/transcription factor ScGATA-6; K09184 GATA-binding protein, other eukaryote	SPAC11E3.11c/2.52e-27/[U] KOG0929 Guanine nucleotide exchange factor	PTHR10071/1.8E-29/--	NA
CL818.Contig25_All	1228	0.01	6.81	9.411510988	Up	gi|242209706|ref|XP_002470699.1|/9.24619e-31/predicted protein [Postia placenta Mad-698-R] &gt;gi|220730276|gb|EED84136.1| predicted protein [Postia placenta Mad-698-R]	NA	NA	NA	NA	NA	NA
CL633.Contig8_All	1649	0.01	6.77	9.403012024	Up	gi|750938310|gb|KIJ96361.1|/7.34538e-171/hypothetical protein K443DRAFT_10697 [Laccaria amethystina LaAM-08-1]	NA	sp|B8NHY4|ORDA_ASPFN/4.87e-59/O-methylsterigmatocystin oxidoreductase OS=Aspergillus flavus (strain ATCC 200026 / FGSC A1120 / NRRL 3357 / JCM 12722 / SRRC 167) GN=ordA PE=2 SV=1	fme:FOMMEDRAFT_143001/3.60e-80/cytochrome P450 oxidoreductase OrdA-like protein; K21295 multifunctional cytochrome P450 monooxygenase	Hs4503201/2.51e-31/[Q] KOG0156 Cytochrome P450 CYP2 subfamily	PR00385/1.6E-8/P450 superfamily signature	molecular_function:GO:0005488//binding;GO:0016491//oxidoreductase activity;
CL3608.Contig4_All	3331	0.01	6.75	9.398743692	Up	gi|1000842495|gb|KXN83969.1|/0/Mannan endo-1,6-alpha-mannosidase DCW1 [Leucoagaricus sp. SymC.cos]	NA	sp|P0CP92|CWC27_CRYNJ/1.09e-79/Peptidyl-prolyl isomerase CWC27 OS=Cryptococcus neoformans var. neoformans serotype D (strain JEC21 / ATCC MYA-565) GN=CWC27 PE=3 SV=1	mrr:Moror_14652/1.60e-134/peptidyl-prolyl cis-trans isomerase cwc27-like protein; K12737 peptidyl-prolyl cis-trans isomerase SDCCAG10 [EC:5.2.1.8]	At4g33060/2.62e-50/[O] KOG0885 Peptidyl-prolyl cis-trans isomerase	PR00153/2.5E-6/Cyclophilin peptidyl-prolyl cis-trans isomerase signature	NA
CL3656.Contig2_All	1396	0.01	6.63	9.37286506	Up	gi|630190574|ref|XP_007848397.1|/4.09173e-105/purine nucleoside phosphorylase [Moniliophthora roreri MCA 2997] &gt;gi|554910826|gb|ESK92261.1| purine nucleoside phosphorylase [Moniliophthora roreri MCA 2997]	NA	sp|Q05788|PNPH_YEAST/5.13e-49/Purine nucleoside phosphorylase OS=Saccharomyces cerevisiae (strain ATCC 204508 / S288c) GN=PNP1 PE=1 SV=1	mrr:Moror_4659/3.80e-106/purine nucleoside phosphorylase; K03783 purine-nucleoside phosphorylase [EC:2.4.2.1]	YLR209c/1.20e-48/[F] KOG3984 Purine nucleoside phosphorylase	PTHR11904:SF9/2.2E-43/--	biological_process:GO:0006139//nucleobase-containing compound metabolic process;molecular_function:GO:0016757//transferase activity, transferring glycosyl groups;
CL2958.Contig3_All	1503	0.01	6.36	9.312882955	Up	gi|648170284|gb|KDR83914.1|/9.33557e-31/hypothetical protein GALMADRAFT_55557 [Galerina marginata CBS 339.88]	NA	NA	mrr:Moror_8118/3.22e-27/pre-mrna branch site protein p14; K12833 pre-mRNA branch site protein p14	7298932/5.19e-06/[R] KOG3346 Phosphatidylethanolamine binding protein	NA	NA
CL252.Contig12_All	3075	0.01	6.28	9.294620749	Up	gi|648166329|gb|KDR80002.1|/1.95078e-131/hypothetical protein GALMADRAFT_222927 [Galerina marginata CBS 339.88]	NA	NA	pfj:MYCFIDRAFT_62451/1.62e-91/hypothetical protein; K00505 tyrosinase [EC:1.14.18.1]	NA	PF00652/4.0E-21/Ricin-type beta-trefoil lectin domain	NA
CL1615.Contig3_All	10206	0.01	6.24	9.285402219	Up	gi|170094750|ref|XP_001878596.1|/0/predicted protein [Laccaria bicolor S238N-H82] &gt;gi|164647050|gb|EDR11295.1| predicted protein [Laccaria bicolor S238N-H82]	NA	sp|P15732|UBC5_YEAST/1.07e-42/Ubiquitin-conjugating enzyme E2-16 kDa OS=Saccharomyces cerevisiae (strain ATCC 204508 / S288c) GN=UBC5 PE=1 SV=1	scm:SCHCODRAFT_70582/1.17e-44/ubiquitin-conjugating enzyme E2; K06689 ubiquitin-conjugating enzyme E2 D [EC:2.3.2.23]	YDR059c/2.59e-42/[O] KOG0417 Ubiquitin-protein ligase	NA	NA
CL2150.Contig13_All	14165	0.01	6.21	9.278449458	Up	gi|750938765|gb|KIJ96802.1|/0/hypothetical protein K443DRAFT_682027 [Laccaria amethystina LaAM-08-1]	gi|597971578|ref|XM_007327425.1|/0.0/Agaricus bisporus var. burnettii JB137-S8 hypothetical protein (AGABI1DRAFT_111889), mRNA	sp|Q9Y7U6|RGF1_SCHPO/6.43e-89/Rho1 guanine nucleotide exchange factor 1 OS=Schizosaccharomyces pombe (strain 972 / ATCC 24843) GN=rgf1 PE=1 SV=1	cci:CC1G_00791/0.0/signal transducer; K19842 RHO1 GDP-GTP exchange protein 1/2	SPCC645.07/1.56e-88/[T] KOG4305 RhoGEF GTPase	PTHR12673:SF128/1.8E-219/--	molecular_function:GO:0005083//small GTPase regulator activity;
CL1186.Contig29_All	2926	0.01	6.14	9.262094845	Up	gi|750945306|gb|KIK03216.1|/0/hypothetical protein K443DRAFT_95549 [Laccaria amethystina LaAM-08-1]	NA	sp|O13345|ORDA_ASPPA/3.66e-68/O-methylsterigmatocystin oxidoreductase OS=Aspergillus parasiticus GN=ordA PE=1 SV=1	fme:FOMMEDRAFT_143001/1.03e-101/cytochrome P450 oxidoreductase OrdA-like protein; K21295 multifunctional cytochrome P450 monooxygenase	Hs18491008/2.85e-33/[Q] KOG0156 Cytochrome P450 CYP2 subfamily	PR00385/4.3E-6/P450 superfamily signature	biological_process:GO:0055114//oxidation-reduction process;molecular_function:GO:0009055//electron carrier activity;GO:0016705//oxidoreductase activity, acting on paired donors, with incorporation or reduction of molecular oxygen;GO:0020037//heme binding;GO:0005506//iron ion binding;GO:0004497//monooxygenase activity;
CL770.Contig8_All	6152	0.01	6.13	9.259743264	Up	gi|648169996|gb|KDR83626.1|/0/hypothetical protein GALMADRAFT_235921 [Galerina marginata CBS 339.88]	gi|630346308|ref|XM_007864264.1|/0.0/Gloeophyllum trabeum ATCC 11539 hypothetical protein partial mRNA	sp|P27526|PHR_NEUCR/8.50e-122/Deoxyribodipyrimidine photo-lyase OS=Neurospora crassa (strain ATCC 24698 / 74-OR23-1A / CBS 708.71 / DSM 1257 / FGSC 987) GN=phr PE=3 SV=2	mrr:Moror_8044/0.0/deoxyribodipyrimidine photo-lyase; K01669 deoxyribodipyrimidine photo-lyase [EC:4.1.99.3]	7297544/1.22e-98/[J] KOG2869 Meiotic cell division protein Pelota/DOM34	PTHR11455/2.0E-181/--	NA
CL2503.Contig1_All	1176	0.01	6.1	9.252665432	Up	gi|170092585|ref|XP_001877514.1|/2.3528e-52/predicted protein [Laccaria bicolor S238N-H82] &gt;gi|164647373|gb|EDR11617.1| predicted protein [Laccaria bicolor S238N-H82]	NA	NA	NA	NA	NA	NA
CL138.Contig6_All	2394	0.01	5.97	9.221587121	Up	gi|648169472|gb|KDR83112.1|/0/hypothetical protein GALMADRAFT_238934 [Galerina marginata CBS 339.88]	NA	sp|Q02959|HOS3_YEAST/9.55e-69/Histone deacetylase HOS3 OS=Saccharomyces cerevisiae (strain ATCC 204508 / S288c) GN=HOS3 PE=1 SV=1	lbc:LACBIDRAFT_312055/0.0/HDA16206; histone deacetylase complex protein; K11484 histone deacetylase HOS3 [EC:3.5.1.98]	YPL116w/2.31e-68/[B] KOG1343 Histone deacetylase complex, catalytic component HDA1	PTHR10625/4.4E-58/--	molecular_function:GO:0016787//hydrolase activity;
CL1639.Contig2_All	416	0.01	5.76	9.169925001	Up	NA	NA	NA	NA	NA	NA	NA
CL949.Contig5_All	4100	0.01	5.71	9.157346935	Up	gi|646393793|gb|KDQ58250.1|/2.35702e-170/hypothetical protein JAAARDRAFT_193672 [Jaapia argillacea MUCL 33604]	NA	NA	lbc:LACBIDRAFT_318160/2.23e-28/hypothetical protein; K08292 elongation factor 2 kinase [EC:2.7.11.20]	NA	NA	NA
Unigene9636_All	1031	0.01	5.65	9.142107057	Up	gi|648172313|gb|KDR85929.1|/9.4179e-133/hypothetical protein GALMADRAFT_109453 [Galerina marginata CBS 339.88]	NA	NA	NA	NA	NA	NA
CL2004.Contig3_All	1331	0.01	5.59	9.126704473	Up	gi|750933543|gb|KIJ91832.1|/2.29941e-160/hypothetical protein K443DRAFT_652902 [Laccaria amethystina LaAM-08-1]	NA	sp|P39992|YEC3_YEAST/3.79e-13/Uncharacterized protein YEL023C OS=Saccharomyces cerevisiae (strain ATCC 204508 / S288c) GN=YEL023C PE=4 SV=1	NA	NA	PF09994/7.8E-41/Uncharacterized alpha/beta hydrolase domain (DUF2235)	NA
CL2483.Contig1_All	2535	0.01	5.55	9.116343961	Up	gi|751696541|gb|KIM46520.1|/0/hypothetical protein M413DRAFT_441613 [Hebeloma cylindrosporum h7]	NA	sp|Q10295|PAP_SCHPO/0.0/Poly(A) polymerase pla1 OS=Schizosaccharomyces pombe (strain 972 / ATCC 24843) GN=pla1 PE=1 SV=1	gtr:GLOTRDRAFT_113801/0.0/poly A polymerase; K14376 poly(A) polymerase [EC:2.7.7.19]	SPBC646.04/0.0/[A] KOG2245 Poly(A) polymerase and related nucleotidyltransferases	PF04926/9.5E-53/Poly(A) polymerase predicted RNA binding domain	NA
CL1766.Contig1_All	3953	0.01	5.31	9.052568051	Up	gi|170090039|ref|XP_001876242.1|/0/protein kinase C1 [Laccaria bicolor S238N-H82] &gt;gi|164649502|gb|EDR13744.1| protein kinase C1 [Laccaria bicolor S238N-H82]	gi|628836756|ref|XM_007770492.1|/0.0/Coniophora puteana RWD-64-598 SS2 hypothetical protein mRNA	sp|Q00078|KPC1_ASPNG/0.0/Protein kinase C-like OS=Aspergillus niger GN=pkcA PE=3 SV=1	lbc:LACBIDRAFT_309070/0.0/LbPKC1; protein kinase C1; K02677 classical protein kinase C alpha type [EC:2.7.11.13]	SPBC12D12.04c/1.08e-166/[T] KOG0694 Serine/threonine protein kinase	PF00130/6.9E-12/Phorbol esters/diacylglycerol binding domain (C1 domain)	biological_process:GO:0006468//protein phosphorylation;GO:0035556//intracellular signal transduction;cellular_component:GO:0005622//intracellular;molecular_function:GO:0046872//metal ion binding;GO:0004674//protein serine/threonine kinase activity;GO:0005524//ATP binding;
CL193.Contig4_All	554	0.01	5.27	9.041659152	Up	gi|215469925|gb|EEB97693.1|/7.80919e-38/hypothetical protein MPER_02938 [Moniliophthora perniciosa FA553]	NA	sp|O42634|DMC1_SCHPO/7.22e-19/Meiotic recombination protein dmc1 OS=Schizosaccharomyces pombe (strain 972 / ATCC 24843) GN=dmc1 PE=1 SV=2	mrr:Moror_391/3.99e-36/family atpase dmc1; K10872 meiotic recombination protein DMC1	SPAC8E11.03c/1.75e-18/[DL] KOG1434 Meiotic recombination protein Dmc1	NA	biological_process:GO:0007131//reciprocal meiotic recombination;GO:0006281//DNA repair;cellular_component:GO:0005634//nucleus;molecular_function:GO:0003677//DNA binding;GO:0005524//ATP binding;GO:0008094//DNA-dependent ATPase activity;
CL3986.Contig1_All	2008	0.01	5.26	9.038918989	Up	gi|750952238|gb|KIK10102.1|/0/hypothetical protein K443DRAFT_670733 [Laccaria amethystina LaAM-08-1]	NA	sp|O13768|ERCC3_SCHPO/0.0/Probable DNA repair helicase ercc3 OS=Schizosaccharomyces pombe (strain 972 / ATCC 24843) GN=ercc3 PE=1 SV=1	cput:CONPUDRAFT_163404/0.0/DNA helicase; K10843 DNA excision repair protein ERCC-3 [EC:3.6.4.12]	SPAC17A5.06/0.0/[KL] KOG1123 RNA polymerase II transcription initiation/nucleotide excision repair factor TFIIH, 3'-5' helicase subunit SSL2	PF13625/2.1E-42/Helicase conserved C-terminal domain	NA
CL81.Contig29_All	9596	0.01	5.18	9.016808288	Up	gi|750945572|gb|KIK03479.1|/0/hypothetical protein K443DRAFT_653311 [Laccaria amethystina LaAM-08-1]	NA	sp|O13415|AREA_ASPOR/4.30e-28/Nitrogen regulatory protein areA OS=Aspergillus oryzae (strain ATCC 42149 / RIB 40) GN=areA PE=4 SV=1	cci:CC1G_14145/1.86e-173/transcription factor ScGATA-6; K09184 GATA-binding protein, other eukaryote	SPAC11E3.11c/2.44e-27/[U] KOG0929 Guanine nucleotide exchange factor	PR00619/3.0E-10/Transcription factor GATA zinc finger signature	NA
CL3627.Contig1_All	1615	0.01	5.14	9.005624549	Up	gi|597976157|ref|XP_007328596.1|/4.0292e-163/hypothetical protein AGABI1DRAFT_84021 [Agaricus bisporus var. burnettii JB137-S8] &gt;gi|409080728|gb|EKM81088.1| hypothetical protein AGABI1DRAFT_84021 [Agaricus bisporus var. burnettii JB137-S8]	NA	NA	NA	NA	PTHR16631/9.7E-28/--	NA
CL531.Contig1_All	3342	0.01	5.1	8.994353437	Up	gi|648162613|gb|KDR76312.1|/1.04174e-82/hypothetical protein GALMADRAFT_247681 [Galerina marginata CBS 339.88]	NA	NA	NA	NA	NA	NA
CL156.Contig6_All	351	0.01	5.01	8.968666793	Up	gi|750951331|gb|KIK09198.1|/4.03882e-18/hypothetical protein K443DRAFT_671684 [Laccaria amethystina LaAM-08-1]	NA	NA	mrr:Moror_6372/2.40e-14/37s ribosomal protein mrp17; K02990 small subunit ribosomal protein S6	NA	PF01250/1.7E-6/Ribosomal protein S6	NA
Unigene1527_All	6535	0.01	4.97	8.957102042	Up	gi|646399446|gb|KDQ63581.1|/4.41415e-125/hypothetical protein JAAARDRAFT_53778 [Jaapia argillacea MUCL 33604]	gi|469647973|gb|KC357677.1|/0.0/Armillaria luteovirens microsatellite SSR18 sequence	sp|O13876|YPT4_SCHPO/3.53e-34/GTP-binding protein ypt4 OS=Schizosaccharomyces pombe (strain 972 / ATCC 24843) GN=ypt4 PE=3 SV=1	shs:STEHIDRAFT_83697/1.39e-85/ras-domain-containing protein; K07880 Ras-related protein Rab-4B	Hs19923260/3.55e-50/[U] KOG0086 GTPase Rab4, small G protein superfamily	NA	NA
CL1439.Contig9_All	6488	0.01	4.96	8.95419631	Up	gi|648159148|gb|KDR72880.1|/0/hypothetical protein GALMADRAFT_158535 [Galerina marginata CBS 339.88]	gi|630216261|ref|XM_007858548.1|/0.0/Moniliophthora roreri MCA 2997 camk camkl kin1 protein kinase partial mRNA	sp|P22987|KIN1_SCHPO/1.16e-131/Protein kinase kin1 OS=Schizosaccharomyces pombe (strain 972 / ATCC 24843) GN=kin1 PE=1 SV=3	cci:CC1G_02698/0.0/CAMK/CAMKL/Kin1 protein kinase; K19852 serine/threonine protein kinase KIN1/2 [EC:2.7.11.1]	SPBC4F6.06/2.81e-131/[T] KOG0583 Serine/threonine protein kinase	PTHR24343:SF108/5.1E-241/--	molecular_function:GO:0016301//kinase activity;
CL6123.Contig1_All	3471	0.01	4.96	8.95419631	Up	gi|648162666|gb|KDR76365.1|/0/hypothetical protein GALMADRAFT_478461 [Galerina marginata CBS 339.88]	gi|170099400|ref|XM_001880884.1|/0.0/Laccaria bicolor S238N-H82 hypothetical protein partial mRNA	sp|Q9HGM7|NPRL3_SCHPO/5.71e-21/Nitrogen permease regulator 3-like protein OS=Schizosaccharomyces pombe (strain 972 / ATCC 24843) GN=SPBC543.04 PE=3 SV=1	mrr:Moror_8/0.0/protein rmd11; K20406 nitrogen permease regulator 3-like protein	SPBC543.04/1.38e-20/[S] KOG3830 Uncharacterized conserved protein	PTHR13153/5.7E-56/--	NA
CL2004.Contig2_All	2158	0.01	4.93	8.945443836	Up	gi|750933543|gb|KIJ91832.1|/0/hypothetical protein K443DRAFT_652902 [Laccaria amethystina LaAM-08-1]	NA	sp|P39992|YEC3_YEAST/1.08e-39/Uncharacterized protein YEL023C OS=Saccharomyces cerevisiae (strain ATCC 204508 / S288c) GN=YEL023C PE=4 SV=1	NA	NA	PTHR33840/1.9E-91/--	NA
CL170.Contig14_All	4472	0.01	4.91	8.939579214	Up	gi|750943495|gb|KIK01430.1|/0/hypothetical protein K443DRAFT_678433 [Laccaria amethystina LaAM-08-1]	NA	sp|P0CP11|NAR1_CRYNB/1.91e-122/Cytosolic Fe-S cluster assembly factor NAR1 OS=Cryptococcus neoformans var. neoformans serotype D (strain B-3501A) GN=NAR1 PE=3 SV=1	lbc:LACBIDRAFT_293070/1.59e-95/syntaxin-like t-SNARE protein TLG2; K08489 syntaxin 16	Hs11968051/2.42e-91/[Y] KOG2439 Nuclear architecture related protein	PTHR11615/2.4E-105/--	NA
CL199.Contig2_All	597	0.01	4.89	8.933690655	Up	gi|750940927|gb|KIJ98912.1|/5.8584e-37/hypothetical protein K443DRAFT_680353 [Laccaria amethystina LaAM-08-1]	NA	NA	bze:COCCADRAFT_25891/1.86e-12/hypothetical protein; K05302 N-lysine methyltransferase SETD6 [EC:2.1.1.-]	Hs13376288/5.63e-09/[S] KOG1338 Uncharacterized conserved protein	PTHR13271/4.7E-19/--	NA
CL6650.Contig2_All	845	0.01	4.86	8.924812504	Up	gi|751685668|gb|KIM35692.1|/5.7534e-133/hypothetical protein M413DRAFT_449632 [Hebeloma cylindrosporum h7]	gi|170109194|ref|XM_001885770.1|/0.0/Laccaria bicolor S238N-H82 hypothetical protein partial mRNA	sp|Q9P6N2|PTF1_SCHPO/9.04e-62/Pdp3-interacting factor 1 OS=Schizosaccharomyces pombe (strain 972 / ATCC 24843) GN=ptf1 PE=1 SV=1	hir:HETIRDRAFT_157309/2.13e-10/hypothetical protein; K15791 probable 2-oxoglutarate dehydrogenase E1 component DHKTD1 [EC:1.2.4.2]	NA	PF12710/1.4E-7/haloacid dehalogenase-like hydrolase	biological_process:GO:0016311//dephosphorylation;molecular_function:GO:0016791//phosphatase activity;
CL384.Contig12_All	5233	0.01	4.82	8.912889336	Up	gi|648158943|gb|KDR72679.1|/1.01432e-32/hypothetical protein GALMADRAFT_252862 [Galerina marginata CBS 339.88]	NA	NA	NA	NA	NA	NA
CL1554.Contig1_All	1451	0.01	4.79	8.903881846	Up	gi|568460870|ref|XP_006462737.1|/2.83454e-103/hypothetical protein AGABI2DRAFT_224327 [Agaricus bisporus var. bisporus H97] &gt;gi|426195988|gb|EKV45917.1| hypothetical protein AGABI2DRAFT_224327 [Agaricus bisporus var. bisporus H97]	NA	NA	NA	NA	PTHR32332:SF22/6.5E-52/--	NA
CL386.Contig29_All	13593	0.01	4.71	8.87958325	Up	gi|750952051|gb|KIK09916.1|/0/hypothetical protein K443DRAFT_82064 [Laccaria amethystina LaAM-08-1]	gi|695558155|ref|XM_009549278.1|/0.0/Heterobasidion irregulare TC 32-1 hypothetical protein mRNA	sp|O14139|HRP3_SCHPO/0.0/Chromodomain helicase hrp3 OS=Schizosaccharomyces pombe (strain 972 / ATCC 24843) GN=hrp3 PE=1 SV=1	lbc:LACBIDRAFT_155621/0.0/CHR16212; chromodomain-helicase DNA-binding protein; K11367 chromodomain-helicase-DNA-binding protein 1 [EC:3.6.4.12]	SPAC3G6.01/0.0/[K] KOG0384 Chromodomain-helicase DNA-binding protein	SM00490/6.7E-20/helicase superfamily c-terminal domain	cellular_component:GO:0005634//nucleus;molecular_function:GO:0003677//DNA binding;GO:0005524//ATP binding;GO:0004386//helicase activity;
CL53.Contig24_All	2899	0.01	4.71	8.87958325	Up	gi|646292895|gb|KDQ14072.1|/2.33579e-12/hypothetical protein BOTBODRAFT_175176 [Botryobasidium botryosum FD-172 SS1]	NA	NA	NA	NA	NA	NA
CL6078.Contig3_All	1539	0.01	4.7	8.876516947	Up	gi|914264949|gb|KNZ79767.1|/7.28433e-33/Protein GCY [Termitomyces sp. J132]	NA	sp|P14065|GCY1_YEAST/1.90e-08/Glycerol 2-dehydrogenase (NADP(+)) OS=Saccharomyces cerevisiae (strain ATCC 204508 / S288c) GN=GCY1 PE=1 SV=1	gtr:GLOTRDRAFT_75656/2.88e-23/reductase AKOR2; K18097 glycerol 2-dehydrogenase (NADP+) [EC:1.1.1.156]	7298972/2.52e-09/[R] KOG1577 Aldo/keto reductase family proteins	PF01329/3.5E-12/Pterin 4 alpha carbinolamine dehydratase	NA
CL2093.Contig6_All	3264	0.01	4.7	8.876516947	Up	gi|751178920|gb|KIL64879.1|/5.24583e-171/hypothetical protein M378DRAFT_162740 [Amanita muscaria Koide BX008]	gi|589113302|ref|XM_006968612.1|/0.0/Trichoderma reesei QM6a predicted protein (TRIREDRAFT_68336), partial mRNA	sp|Q09923|YAKC_SCHPO/7.88e-113/Aldo-keto reductase yakc [NADP(+)] OS=Schizosaccharomyces pombe (strain 972 / ATCC 24843) GN=yakc PE=1 SV=1	adl:AURDEDRAFT_81015/8.76e-59/aldo/keto reductase; K05275 pyridoxine 4-dehydrogenase [EC:1.1.1.65]	SPAC1F7.12/1.90e-112/[C] KOG1575 Voltage-gated shaker-like K+ channel, subunit beta/KCNAB	PR00069/2.1E-6/Aldo-keto reductase signature	biological_process:GO:0055114//oxidation-reduction process;molecular_function:GO:0016491//oxidoreductase activity;
CL1739.Contig4_All	4423	0.01	4.67	8.86727874	Up	gi|749898019|gb|KIJ65636.1|/0/hypothetical protein HYDPIDRAFT_88220 [Hydnomerulius pinastri MD-312]	NA	sp|A1DEK3|XKS1_NEOFI/1.36e-92/Probable D-xylulose kinase A OS=Neosartorya fischeri (strain ATCC 1020 / DSM 3700 / FGSC A1164 / NRRL 181) GN=xkiA PE=2 SV=1	mrr:Moror_17242/0.0/xylulose kinase-like; K00854 xylulokinase [EC:2.7.1.17]	Hs18860918/2.53e-105/[G] KOG2531 Sugar (pentulose and hexulose) kinases	PTHR10196:SF57/9.3E-210/--	biological_process:GO:0005975//carbohydrate metabolic process;molecular_function:GO:0016773//phosphotransferase activity, alcohol group as acceptor;
CL2596.Contig7_All	5723	0.01	4.65	8.861086906	Up	gi|170092457|ref|XP_001877450.1|/1.49023e-177/predicted protein [Laccaria bicolor S238N-H82] &gt;gi|164647309|gb|EDR11553.1| predicted protein [Laccaria bicolor S238N-H82]	NA	sp|O13883|PIGU_SCHPO/1.01e-47/GPI transamidase component GAB1 homolog OS=Schizosaccharomyces pombe (strain 972 / ATCC 24843) GN=SPAC1952.01 PE=3 SV=2	cci:CC1G_03249/1.03e-160/cell division cycle protein 91; K05293 phosphatidylinositol glycan, class U	YLR459w/2.43e-41/[R] KOG2552 Major facilitator superfamily permease - Cdc91p	PTHR23030:SF18/1.0E-50/--	biological_process:GO:0006506//GPI anchor biosynthetic process;GO:0051301//cell division;cellular_component:GO:0016021//integral to membrane;GO:0005789//endoplasmic reticulum membrane;
CL2320.Contig8_All	5427	0.01	4.63	8.854868383	Up	gi|170093878|ref|XP_001878160.1|/0/predicted protein [Laccaria bicolor S238N-H82] &gt;gi|164646614|gb|EDR10859.1| predicted protein [Laccaria bicolor S238N-H82]	gi|242215874|ref|XM_002473704.1|/0.0/Postia placenta Mad-698-R predicted protein, mRNA	sp|Q9UTN4|PFS2_SCHPO/1.93e-129/Polyadenylation factor subunit 2 OS=Schizosaccharomyces pombe (strain 972 / ATCC 24843) GN=pfs2 PE=4 SV=1	mrr:Moror_8782/0.0/polyadenylation factor subunit 2; K15542 polyadenylation factor subunit 2	SPAC12G12.14c/4.67e-129/[A] KOG0284 Polyadenylation factor I complex, subunit PFS2	PTHR12307/8.8E-75/--	NA
CL159.Contig1_All	1358	0.01	4.62	8.851749041	Up	gi|648167795|gb|KDR81448.1|/8.2335e-85/hypothetical protein GALMADRAFT_134887 [Galerina marginata CBS 339.88]	NA	sp|Q00618|PGTA_YEAST/3.25e-36/Geranylgeranyl transferase type-2 subunit alpha OS=Saccharomyces cerevisiae (strain ATCC 204508 / S288c) GN=BET4 PE=1 SV=3	psq:PUNSTDRAFT_144271/1.08e-82/rab-protein geranylgeranyltransferase; K14050 geranylgeranyl transferase type-2 subunit alpha [EC:2.5.1.60]	SPCC1620.05/2.51e-35/[O] KOG0529 Protein geranylgeranyltransferase type II, alpha subunit	PTHR11129/1.3E-63/--	NA
CL81.Contig15_All	9537	0.03	13.84	8.849665727	Up	gi|750945572|gb|KIK03479.1|/0/hypothetical protein K443DRAFT_653311 [Laccaria amethystina LaAM-08-1]	NA	sp|O13415|AREA_ASPOR/4.27e-28/Nitrogen regulatory protein areA OS=Aspergillus oryzae (strain ATCC 42149 / RIB 40) GN=areA PE=4 SV=1	cci:CC1G_14145/1.83e-173/transcription factor ScGATA-6; K09184 GATA-binding protein, other eukaryote	SPAC11E3.11c/2.43e-27/[U] KOG0929 Guanine nucleotide exchange factor	PR00619/3.0E-10/Transcription factor GATA zinc finger signature	NA
CL494.Contig26_All	6773	0.01	4.61	8.84862294	Up	gi|597998171|ref|XP_007333937.1|/7.05931e-115/hypothetical protein AGABI1DRAFT_116394 [Agaricus bisporus var. burnettii JB137-S8] &gt;gi|409075091|gb|EKM75476.1| hypothetical protein AGABI1DRAFT_116394 [Agaricus bisporus var. burnettii JB137-S8]	NA	NA	NA	NA	NA	NA
CL857.Contig5_All	6275	0.01	4.61	8.84862294	Up	gi|648169434|gb|KDR83074.1|/0/hypothetical protein GALMADRAFT_221070 [Galerina marginata CBS 339.88]	NA	NA	wic:J056_004821/1.48e-20/Solute carrier family 25 member 38-like protein; K15118 solute carrier family 25, member 38	Hs12383070_2/8.69e-14/[TA] KOG1902 Putative signal transduction protein involved in RNA splicing	PTHR12357:SF3/9.8E-56/--	NA
CL2560.Contig2_All	964	0.01	4.56	8.832890014	Up	gi|749759422|gb|KII84440.1|/7.8961e-41/hypothetical protein PLICRDRAFT_701980 [Plicaturopsis crispa FD-325 SS-3]	NA	NA	mrr:Moror_3603/1.82e-40/DUF572-domain-containing protein; K13115 coiled-coil domain-containing protein 130	NA	PF04502/2.2E-9/Family of unknown function (DUF572)	NA
Unigene9709_All	2238	0.01	4.56	8.832890014	Up	NA	NA	NA	NA	NA	NA	NA
CL3443.Contig1_All	2799	0.01	4.53	8.82336724	Up	gi|763721131|gb|KJA18601.1|/8.44087e-142/hypothetical protein HYPSUDRAFT_190848 [Hypholoma sublateritium FD-334 SS-4]	NA	sp|O94684|TFB3_SCHPO/1.30e-42/RNA polymerase II transcription factor B subunit 3 OS=Schizosaccharomyces pombe (strain 972 / ATCC 24843) GN=pmh1 PE=1 SV=1	dsq:DICSQDRAFT_131932/1.96e-126/CDK-activating kinase assembly factor; K10842 CDK-activating kinase assembly factor MAT1	SPBC776.18c/3.13e-42/[O] KOG3800 Predicted E3 ubiquitin ligase containing RING finger, subunit of transcription/repair factor TFIIH and CDK-activating kinase assembly factor	PTHR12683/1.1E-97/--	NA
CL1618.Contig5_All	2650	0.01	4.51	8.816983623	Up	gi|170092068|ref|XP_001877256.1|/1.19902e-175/predicted protein [Laccaria bicolor S238N-H82] &gt;gi|164648749|gb|EDR12992.1| predicted protein [Laccaria bicolor S238N-H82]	NA	sp|Q09811|HUS2_SCHPO/6.12e-75/ATP-dependent DNA helicase hus2/rqh1 OS=Schizosaccharomyces pombe (strain 972 / ATCC 24843) GN=rqh1 PE=1 SV=1	gtr:GLOTRDRAFT_141238/1.08e-169/ATP-dependent DNA helicase; K10901 bloom syndrome protein [EC:3.6.4.12]	Hs4557365/1.78e-75/[L] KOG0351 ATP-dependent DNA helicase	PS51194/19.591/Superfamilies 1 and 2 helicase C-terminal domain profile.	NA
CL3353.Contig4_All	4207	0.01	4.51	8.816983623	Up	gi|750936623|gb|KIJ94730.1|/0/hypothetical protein K443DRAFT_683517 [Laccaria amethystina LaAM-08-1]	gi|598054406|ref|XM_007356514.1|/0.0/Auricularia subglabra TFB-10046 SS5 P-loop containing nucleoside triphosphate hydrolase protein mRNA	sp|O13710|SMC5_SCHPO/3.30e-128/Structural maintenance of chromosomes protein 5 OS=Schizosaccharomyces pombe (strain 972 / ATCC 24843) GN=smc5 PE=1 SV=3	dsq:DICSQDRAFT_84843/2.92e-26/ribosomal protein S5 domain 2-like protein; K12586 exosome complex component RRP43	SPAC14C4.02c/5.36e-128/[BDL] KOG0979 Structural maintenance of chromosome protein SMC5/Spr18, SMC superfamily	PTHR19306:SF1/1.1E-292/--	biological_process:GO:0000724//double-strand break repair via homologous recombination;cellular_component:GO:0030915//Smc5-Smc6 complex;
CL3181.Contig7_All	1215	0.01	4.51	8.816983623	Up	gi|751692212|gb|KIM42198.1|/2.23363e-48/hypothetical protein M413DRAFT_444646 [Hebeloma cylindrosporum h7]	NA	NA	cci:CC1G_05544/2.96e-33/nudix-type domain-containing protein 1 isoform p22; K03574 8-oxo-dGTP diphosphatase [EC:3.6.1.55]	Hs21361346/1.31e-13/[R] TWOG0609 Nudix NTP pyrophosphohydrolase	PTHR22769:SF20/9.8E-18/--	NA
CL2843.Contig4_All	417	0.01	4.49	8.810571635	Up	gi|761930824|gb|KIY51777.1|/4.24898e-29/delta-12 fatty acid desaturase [Fistulina hepatica ATCC 64428]	NA	sp|Q9Y8H5|FAD12_MORAP/6.50e-11/Delta(12) fatty acid desaturase OS=Mortierella alpina PE=1 SV=2	mrr:Moror_15926/3.35e-27/delta-12 fatty acid desaturase protein; K10256 omega-6 fatty acid desaturase / acyl-lipid omega-6 desaturase (Delta-12 desaturase) [EC:1.14.19.6 1.14.19.22]	NA	PTHR32100/3.5E-18/--	NA
CL1806.Contig4_All	2044	0.01	4.48	8.807354922	Up	gi|763728853|gb|KJA26264.1|/4.39223e-127/GMC oxidoreductase [Hypholoma sublateritium FD-334 SS-4]	NA	sp|Q12062|AFLK_ASPPA/1.75e-17/Versicolorin B synthase OS=Aspergillus parasiticus GN=vbs PE=1 SV=1	abv:AGABI2DRAFT230189/5.82e-41/AGABI2DRAFT_230189; pyranose dehydrogenase; K20154 pyranose dehydrogenase [EC:1.1.99.29]	7293012/7.35e-26/[R] KOG1238 Glucose dehydrogenase/choline dehydrogenase/mandelonitrile lyase (GMC oxidoreductase family)	PF00732/7.6E-34/GMC oxidoreductase	NA
CL647.Contig2_All	2244	0.01	4.46	8.8008999	Up	gi|648157866|gb|KDR71618.1|/1.35546e-164/hypothetical protein GALMADRAFT_159433 [Galerina marginata CBS 339.88]	NA	sp|B0BK72|MSP2_MARSO/6.43e-94/Peroxidase 2 OS=Marasmius scorodonius GN=msp2 PE=1 SV=1	NA	NA	PS51404/27.16/DyP-type peroxidase family.	NA
CL2896.Contig3_All	488	0.01	4.4	8.781359714	Up	gi|763720739|gb|KJA18214.1|/1.45998e-10/hypothetical protein HYPSUDRAFT_45548 [Hypholoma sublateritium FD-334 SS-4]	gi|630353570|ref|XM_007867895.1|/0.0/Gloeophyllum trabeum ATCC 11539 hypothetical protein partial mRNA	NA	NA	NA	NA	NA
CL651.Contig13_All	1953	0.01	4.38	8.77478706	Up	gi|1000866246|gb|KXN91932.1|/2.65852e-89/hypothetical protein AN958_11317, partial [Leucoagaricus sp. SymC.cos]	NA	sp|A3LZU7|RM1DH_PICST/3.55e-10/L-rhamnose-1-dehydrogenase OS=Scheffersomyces stipitis (strain ATCC 58785 / CBS 6054 / NBRC 10063 / NRRL Y-11545) GN=DHG2 PE=1 SV=2	cim:CIMG_03188/5.91e-12/2-deoxy-D-gluconate 3-dehydrogenase; K00065 2-deoxy-D-gluconate 3-dehydrogenase [EC:1.1.1.125]	At2g29310/2.00e-11/[R] KOG0725 Reductases with broad range of substrate specificities	NA	NA
CL928.Contig6_All	10385	0.01	4.31	8.751544059	Up	gi|170114426|ref|XP_001888410.1|/0/predicted protein [Laccaria bicolor S238N-H82] &gt;gi|164636722|gb|EDR01015.1| predicted protein [Laccaria bicolor S238N-H82]	gi|599385372|ref|XM_007397892.1|/0.0/Phanerochaete carnosa HHB-10118-sp hypothetical protein (PHACADRAFT_99155), partial mRNA	sp|P0CN26|DPOE_CRYNJ/0.0/DNA polymerase epsilon catalytic subunit A OS=Cryptococcus neoformans var. neoformans serotype D (strain JEC21 / ATCC MYA-565) GN=POL2 PE=3 SV=1	mrr:Moror_17756/0.0/dna polymerase catalytic subunit a; K02324 DNA polymerase epsilon subunit 1 [EC:2.7.7.7]	SPBC25H2.13c/0.0/[L] KOG1798 DNA polymerase epsilon, catalytic subunit A	PF00136/3.3E-15/DNA polymerase family B	biological_process:GO:0006260//DNA replication;cellular_component:GO:0005634//nucleus;molecular_function:GO:0003677//DNA binding;GO:0003887//DNA-directed DNA polymerase activity;GO:0000166//nucleotide binding;GO:0008270//zinc ion binding;
CL2856.Contig4_All	2344	0.01	4.3	8.74819285	Up	gi|750945521|gb|KIK03429.1|/1.13658e-163/hypothetical protein K443DRAFT_676762 [Laccaria amethystina LaAM-08-1]	NA	NA	cci:CC1G_06014/2.20e-144/rho GTPase activating protein 22; K19844 GTPase-activating protein BEM2	Hs20977541/9.04e-07/[R] KOG4407 Predicted Rho GTPase-activating protein	NA	biological_process:GO:0007165//signal transduction;molecular_function:GO:0030695//GTPase regulator activity;
Unigene10841_All	731	0.01	4.3	8.74819285	Up	gi|750945465|gb|KIK03374.1|/1.93214e-67/hypothetical protein K443DRAFT_95316 [Laccaria amethystina LaAM-08-1]	NA	NA	NA	NA	PTHR32332:SF22/4.9E-62/--	biological_process:GO:0055114//oxidation-reduction process;molecular_function:GO:0018580//nitronate monooxygenase activity;
CL140.Contig13_All	2216	0.01	4.27	8.73809226	Up	gi|648153969|gb|KDR67792.1|/1.77452e-123/hypothetical protein GALMADRAFT_257631 [Galerina marginata CBS 339.88]	NA	NA	NA	NA	NA	NA
CL67.Contig1_All	2276	0.01	4.22	8.721099189	Up	gi|1000844593|gb|KXN85740.1|/7.5476e-50/hypothetical protein AN958_10923 [Leucoagaricus sp. SymC.cos]	NA	NA	NA	NA	NA	NA
CL2308.Contig13_All	4458	0.01	4.13	8.689997971	Up	gi|648165890|gb|KDR79567.1|/1.38939e-167/hypothetical protein GALMADRAFT_93497 [Galerina marginata CBS 339.88]	NA	sp|O13345|ORDA_ASPPA/3.27e-62/O-methylsterigmatocystin oxidoreductase OS=Aspergillus parasiticus GN=ordA PE=1 SV=1	fme:FOMMEDRAFT_143001/1.09e-92/cytochrome P450 oxidoreductase OrdA-like protein; K21295 multifunctional cytochrome P450 monooxygenase	Hs4503201/7.94e-37/[Q] KOG0156 Cytochrome P450 CYP2 subfamily	PS00086/-/Cytochrome P450 cysteine heme-iron ligand signature.	NA
CL895.Contig5_All	2551	0.01	4.1	8.6794801	Up	gi|646305448|gb|KDQ26594.1|/5.33447e-140/hypothetical protein PLEOSDRAFT_30735 [Pleurotus ostreatus PC15]	NA	sp|A8N8Z0|NNRD_COPC7/4.71e-142/ATP-dependent (S)-NAD(P)H-hydrate dehydratase OS=Coprinopsis cinerea (strain Okayama-7 / 130 / ATCC MYA-4618 / FGSC 9003) GN=CC1G_00865 PE=3 SV=2	cci:CC1G_00865/5.68e-141/YjeF domain-containing protein; K17757 ATP-dependent NAD(P)H-hydrate dehydratase [EC:4.2.1.93]	SPCC61.03/6.83e-63/[G] KOG3974 Predicted sugar kinase	PS01050/-/YjeF C-terminal domain signature 2.	biological_process:GO:0046496//nicotinamide nucleotide metabolic process;cellular_component:GO:0005737//cytoplasm;molecular_function:GO:0005524//ATP binding;GO:0047453//ATP-dependent NAD(P)H-hydrate dehydratase activity;
CL416.Contig21_All	2320	0.01	4.08	8.672425342	Up	gi|1000842517|gb|KXN83991.1|/0/hypothetical protein AN958_00638 [Leucoagaricus sp. SymC.cos]	NA	sp|P48827|CHI4_TRIHA/2.02e-06/42 kDa endochitinase OS=Trichoderma harzianum GN=chit42 PE=1 SV=1	pco:PHACADRAFT_140275/1.85e-07/glycoside hydrolase family 18 protein; K01183 chitinase [EC:3.2.1.14]	NA	PS01095/-/Chitinases family 18 active site.	NA
CL3605.Contig4_All	2704	0.01	4.08	8.672425342	Up	gi|169860569|ref|XP_001836919.1|/0/homoisocitrate dehydrogenase [Coprinopsis cinerea okayama7#130] &gt;gi|116501641|gb|EAU84536.1| homoisocitrate dehydrogenase [Coprinopsis cinerea okayama7#130]	NA	sp|O14104|LYS12_SCHPO/1.48e-132/Homoisocitrate dehydrogenase OS=Schizosaccharomyces pombe (strain 972 / ATCC 24843) GN=lys12 PE=1 SV=1	cci:CC1G_00055/0.0/homoisocitrate dehydrogenase; K05824 homoisocitrate dehydrogenase [EC:1.1.1.87]	SPAC31G5.04/3.58e-132/[E] KOG0785 Isocitrate dehydrogenase, alpha subunit	PTHR11835:SF48/1.9E-194/--	biological_process:GO:0055114//oxidation-reduction process;molecular_function:GO:0000287//magnesium ion binding;GO:0016616//oxidoreductase activity, acting on the CH-OH group of donors, NAD or NADP as acceptor;GO:0051287//NAD binding;
CL4066.Contig5_All	1039	0.01	4.08	8.672425342	Up	NA	NA	NA	NA	NA	NA	NA
CL1227.Contig3_All	2012	0.01	4.08	8.672425342	Up	gi|751738164|gb|KIM86448.1|/0/hypothetical protein PILCRDRAFT_816413 [Piloderma croceum F 1598]	NA	sp|O13986|YEG4_SCHPO/4.22e-27/Uncharacterized protein C26H5.04 OS=Schizosaccharomyces pombe (strain 972 / ATCC 24843) GN=SPAC26H5.04 PE=4 SV=3	NA	SPAC26H5.04/2.73e-21/[R] KOG1293 Proteins containing armadillo/beta-catenin-like repeat	SM00185/0.015/Armadillo/beta-catenin-like repeats	NA
CL788.Contig3_All	5472	0.01	4.05	8.661778098	Up	gi|751686676|gb|KIM36687.1|/1.13752e-146/hypothetical protein M413DRAFT_287023 [Hebeloma cylindrosporum h7]	NA	sp|O74959|YJCD_SCHPO/4.27e-45/Uncharacterized oxidoreductase C736.13 OS=Schizosaccharomyces pombe (strain 972 / ATCC 24843) GN=SPCC736.13 PE=3 SV=1	mrr:Moror_7654/6.81e-81/ribosome recycling factor; K02838 ribosome recycling factor	SPCC736.13/1.03e-44/[Q] KOG1208 Dehydrogenases with different specificities (related to short-chain alcohol dehydrogenases)	PF00106/1.5E-21/short chain dehydrogenase	NA
CL28.Contig4_All	5867	0.01	4.02	8.651051691	Up	gi|751696536|gb|KIM46515.1|/1.05584e-81/hypothetical protein M413DRAFT_441603 [Hebeloma cylindrosporum h7]	NA	NA	cput:CONPUDRAFT_84865/2.07e-65/PLC-like phosphodiesterase; K18694 phosphatidylglycerol phospholipase C [EC:3.1.4.-]	NA	NA	NA
CL1090.Contig5_All	1805	0.01	3.97	8.632995197	Up	gi|750943418|gb|KIK01354.1|/2.25712e-64/hypothetical protein K443DRAFT_678487 [Laccaria amethystina LaAM-08-1]	NA	NA	abe:ARB_05732/2.88e-09/hypothetical protein; K04487 cysteine desulfurase [EC:2.8.1.7]	NA	PTHR34883/4.6E-30/--	NA
CL5453.Contig6_All	1484	0.01	3.95	8.625708843	Up	NA	NA	NA	NA	NA	NA	NA
CL422.Contig6_All	796	0.01	3.93	8.618385502	Up	NA	NA	NA	NA	NA	NA	NA
CL950.Contig4_All	1431	0.01	3.91	8.611024797	Up	gi|751708440|gb|KIM57522.1|/2.17963e-46/hypothetical protein SCLCIDRAFT_28758 [Scleroderma citrinum Foug A]	NA	NA	NA	NA	NA	NA
CL2856.Contig10_All	2914	0.01	3.89	8.603626345	Up	gi|750945521|gb|KIK03429.1|/0/hypothetical protein K443DRAFT_676762 [Laccaria amethystina LaAM-08-1]	NA	sp|P39960|BEM2_YEAST/3.49e-14/GTPase-activating protein BEM2/IPL2 OS=Saccharomyces cerevisiae (strain ATCC 204508 / S288c) GN=BEM2 PE=1 SV=1	cci:CC1G_06014/0.0/rho GTPase activating protein 22; K19844 GTPase-activating protein BEM2	Hs11038641/1.55e-16/[T] KOG4269 Rac GTPase-activating protein BCR/ABR	PS50238/24.253/Rho GTPase-activating proteins domain profile.	biological_process:GO:0007264//small GTPase mediated signal transduction;GO:0043547//positive regulation of GTPase activity;cellular_component:GO:0005622//intracellular;molecular_function:GO:0005085//guanyl-nucleotide exchange factor activity;GO:0005096//GTPase activator activity;GO:0005543//phospholipid binding;
CL2871.Contig1_All	1797	0.01	3.88	8.599912842	Up	gi|1000840935|gb|KXN82669.1|/4.34188e-29/hypothetical protein AN958_02306 [Leucoagaricus sp. SymC.cos]	NA	NA	pco:PHACADRAFT_253197/9.96e-10/hypothetical protein; K19487 transcription factor SFP1	NA	NA	NA
CL127.Contig17_All	7164	0.01	3.88	8.599912842	Up	gi|170091506|ref|XP_001876975.1|/0/predicted protein [Laccaria bicolor S238N-H82] &gt;gi|164648468|gb|EDR12711.1| predicted protein [Laccaria bicolor S238N-H82]	NA	NA	lbc:LACBIDRAFT_311450/0.0/hypothetical protein; K16572 gamma-tubulin complex component 5	Hs16161844/3.07e-24/[S] KOG4344 Uncharacterized conserved protein	PTHR19302/6.7E-93/--	cellular_component:GO:0015630//microtubule cytoskeleton;GO:0044430//cytoskeletal part;
CL1549.Contig12_All	10443	0.01	3.86	8.592457037	Up	gi|750949529|gb|KIK07404.1|/0/hypothetical protein K443DRAFT_673328 [Laccaria amethystina LaAM-08-1]	gi|588260294|ref|XM_006959239.1|/0.0/Wallemia sebi CBS 633.66 hypothetical protein (WALSEDRAFT_47292), mRNA	sp|O14299|WIS4_SCHPO/0.0/MAP kinase kinase kinase wis4 OS=Schizosaccharomyces pombe (strain 972 / ATCC 24843) GN=wis4 PE=3 SV=1	gtr:GLOTRDRAFT_53823/0.0/kinase; K11230 mitogen-activated protein kinase kinase kinase [EC:2.7.11.25]	SPAC9G1.02/0.0/[T] KOG4645 MAPKKK (MAP kinase kinase kinase) SSK2 and related serine/threonine protein kinases	NA	biological_process:GO:0006468//protein phosphorylation;molecular_function:GO:0004674//protein serine/threonine kinase activity;GO:0005524//ATP binding;
CL1038.Contig1_All	727	0.01	3.85	8.588714636	Up	NA	NA	NA	NA	NA	NA	NA
Unigene538_All	649	0.01	3.82	8.577428828	Up	gi|646306165|gb|KDQ27310.1|/7.03238e-36/hypothetical protein PLEOSDRAFT_1076539 [Pleurotus ostreatus PC15]	NA	NA	NA	At5g50310/4.13e-10/[R] KOG1230 Protein containing repeated kelch motifs	PF13422/7.1E-21/Domain of unknown function (DUF4110)	NA
CL5040.Contig2_All	2343	0.01	3.81	8.573647187	Up	gi|750945255|gb|KIK03166.1|/7.35124e-131/hypothetical protein K443DRAFT_488309 [Laccaria amethystina LaAM-08-1]	NA	NA	NA	NA	PF13462/9.5E-8/Thioredoxin	NA
CL2856.Contig9_All	3568	0.01	3.81	8.573647187	Up	gi|750945521|gb|KIK03429.1|/0/hypothetical protein K443DRAFT_676762 [Laccaria amethystina LaAM-08-1]	NA	NA	mrr:Moror_2689/0.0/rho gtpase activating protein 22; K19844 GTPase-activating protein BEM2	Hs4757980/4.91e-08/[T] KOG1453 Chimaerin and related Rho GTPase activating proteins	NA	biological_process:GO:0007264//small GTPase mediated signal transduction;GO:0043547//positive regulation of GTPase activity;cellular_component:GO:0005622//intracellular;molecular_function:GO:0005085//guanyl-nucleotide exchange factor activity;GO:0005096//GTPase activator activity;GO:0005543//phospholipid binding;
Unigene10594_All	3238	0.01	3.8	8.569855608	Up	gi|750952472|gb|KIK10336.1|/1.13329e-92/hypothetical protein K443DRAFT_81673 [Laccaria amethystina LaAM-08-1]	NA	sp|O42971|APC10_SCHPO/2.01e-30/Anaphase-promoting complex subunit 10 OS=Schizosaccharomyces pombe (strain 972 / ATCC 24843) GN=apc10 PE=1 SV=1	mrr:Moror_1227/2.60e-87/anaphase-promoting complex; K03357 anaphase-promoting complex subunit 10	Hs7657035/8.33e-31/[DO] KOG3437 Anaphase-promoting complex (APC), subunit 10	PF00628/2.4E-9/PHD-finger	NA
CL2856.Contig33_All	2281	0.01	3.79	8.566054038	Up	gi|750945521|gb|KIK03429.1|/7.04292e-159/hypothetical protein K443DRAFT_676762 [Laccaria amethystina LaAM-08-1]	NA	NA	cci:CC1G_06014/5.22e-140/rho GTPase activating protein 22; K19844 GTPase-activating protein BEM2	NA	NA	biological_process:GO:0007165//signal transduction;molecular_function:GO:0030695//GTPase regulator activity;
CL2871.Contig2_All	1732	0.01	3.78	8.562242424	Up	gi|1000840935|gb|KXN82669.1|/3.08725e-29/hypothetical protein AN958_02306 [Leucoagaricus sp. SymC.cos]	NA	NA	pco:PHACADRAFT_253197/9.56e-10/hypothetical protein; K19487 transcription factor SFP1	NA	NA	NA
CL81.Contig17_All	9839	0.01	3.76	8.554588852	Up	gi|750945572|gb|KIK03479.1|/0/hypothetical protein K443DRAFT_653311 [Laccaria amethystina LaAM-08-1]	NA	sp|O13415|AREA_ASPOR/5.04e-28/Nitrogen regulatory protein areA OS=Aspergillus oryzae (strain ATCC 42149 / RIB 40) GN=areA PE=4 SV=1	cci:CC1G_14145/1.01e-171/transcription factor ScGATA-6; K09184 GATA-binding protein, other eukaryote	SPAC11E3.11c/2.52e-27/[U] KOG0929 Guanine nucleotide exchange factor	SM00401/3.3E-25/zinc finger binding to DNA consensus sequence [AT]GATA[AG]	NA
CL3094.Contig11_All	2280	0.01	3.72	8.539158811	Up	gi|170099455|ref|XP_001880946.1|/2.14525e-118/predicted protein [Laccaria bicolor S238N-H82] &gt;gi|164644471|gb|EDR08721.1| predicted protein [Laccaria bicolor S238N-H82]	NA	NA	lbc:LACBIDRAFT_297223/1.95e-119/hypothetical protein; K18164 NADH dehydrogenase [ubiquinone] 1 alpha subcomplex assembly factor 7	Hs21396487/1.50e-54/[S] KOG2901 Uncharacterized conserved protein	PF02636/5.0E-34/Putative S-adenosyl-L-methionine-dependent methyltransferase	NA
CL4950.Contig5_All	4445	0.04	14.87	8.538188932	Up	gi|648151966|gb|KDR65829.1|/0/hypothetical protein GALMADRAFT_260025 [Galerina marginata CBS 339.88]	NA	NA	NA	NA	NA	NA
Unigene10581_All	1272	0.01	3.71	8.535275377	Up	gi|599402062|ref|XP_007401296.1|/5.08188e-09/hypothetical protein PHACADRAFT_213866 [Phanerochaete carnosa HHB-10118-sp] &gt;gi|409040617|gb|EKM50104.1| hypothetical protein PHACADRAFT_213866 [Phanerochaete carnosa HHB-10118-sp]	NA	NA	NA	NA	NA	NA
CL2308.Contig12_All	4529	0.01	3.7	8.531381461	Up	gi|648165890|gb|KDR79567.1|/2.15247e-167/hypothetical protein GALMADRAFT_93497 [Galerina marginata CBS 339.88]	NA	sp|O13345|ORDA_ASPPA/3.35e-62/O-methylsterigmatocystin oxidoreductase OS=Aspergillus parasiticus GN=ordA PE=1 SV=1	fme:FOMMEDRAFT_143001/1.22e-92/cytochrome P450 oxidoreductase OrdA-like protein; K21295 multifunctional cytochrome P450 monooxygenase	Hs4503201/8.11e-37/[Q] KOG0156 Cytochrome P450 CYP2 subfamily	PS00086/-/Cytochrome P450 cysteine heme-iron ligand signature.	NA
CL2674.Contig12_All	1863	0.01	3.7	8.531381461	Up	gi|170087998|ref|XP_001875222.1|/1.19638e-139/predicted protein [Laccaria bicolor S238N-H82] &gt;gi|164650422|gb|EDR14663.1| predicted protein [Laccaria bicolor S238N-H82]	NA	sp|Q6SZS6|PYRD2_KLUMA/2.10e-72/Dihydroorotate dehydrogenase (quinone), mitochondrial OS=Kluyveromyces marxianus GN=URA9 PE=3 SV=1	cci:CC1G_00927/2.27e-130/dihydroorotate dehydrogenase; K00254 dihydroorotate dehydrogenase [EC:1.3.5.2]	SPAC57A10.12c/1.52e-65/[F] KOG1436 Dihydroorotate dehydrogenase	PS00912/-/Dihydroorotate dehydrogenase signature 2.	biological_process:GO:0072528//pyrimidine-containing compound biosynthetic process;GO:0055086//nucleobase-containing small molecule metabolic process;molecular_function:GO:0004152//dihydroorotate dehydrogenase activity;
CL3838.Contig3_All	3147	0.01	3.68	8.523561956	Up	gi|749766887|gb|KII91373.1|/0/hypothetical protein PLICRDRAFT_38114 [Plicaturopsis crispa FD-325 SS-3]	NA	sp|Q4P4N1|ATG18_USTMA/7.03e-158/Autophagy-related protein 18 OS=Ustilago maydis (strain 521 / FGSC 9021) GN=ATG18 PE=3 SV=1	dsq:DICSQDRAFT_139643/0.0/WD40 repeat-like protein; K17908 autophagy-related protein 18	SPAC589.07c/1.07e-76/[S] KOG2110 Uncharacterized conserved protein, contains WD40 repeats	PTHR11227:SF17/4.6E-171/--	NA
Unigene955_All	5426	0.01	3.65	8.511752654	Up	gi|648169276|gb|KDR82916.1|/3.90191e-146/hypothetical protein GALMADRAFT_238570 [Galerina marginata CBS 339.88]	NA	NA	NA	NA	PF08241/1.3E-7/Methyltransferase domain	biological_process:GO:0032259//methylation;molecular_function:GO:0008168//methyltransferase activity;
CL1836.Contig6_All	3317	0.01	3.64	8.50779464	Up	gi|751689747|gb|KIM39739.1|/0/hypothetical protein M413DRAFT_181146 [Hebeloma cylindrosporum h7]	NA	NA	mbe:MBM_00689/3.13e-09/cation-transporting ATPase 4; K14950 cation-transporting ATPase 13A1 [EC:3.6.3.-]	NA	PTHR35859/1.1E-183/--	NA
CL843.Contig2_All	901	0.01	3.62	8.499845887	Up	gi|750952356|gb|KIK10220.1|/4.00442e-117/hypothetical protein K443DRAFT_143039 [Laccaria amethystina LaAM-08-1]	NA	sp|P0CO86|EAF3_CRYNJ/4.08e-61/Chromatin modification-related protein EAF3 OS=Cryptococcus neoformans var. neoformans serotype D (strain JEC21 / ATCC MYA-565) GN=EAF3 PE=3 SV=1	gtr:GLOTRDRAFT_63886/1.42e-106/MRG-domain-containing protein; K11339 mortality factor 4-like protein 1	SPAC23H4.12/6.76e-38/[BK] KOG3001 Dosage compensation regulatory complex/histone acetyltransferase complex, subunit MSL-3/MRG15/EAF3, and related CHROMO domain-containing proteins	PS51640/55.976/MRG domain profile.	NA
CL5667.Contig7_All	585	0.01	3.58	8.483815777	Up	NA	NA	NA	NA	NA	NA	NA
CL2143.Contig13_All	3645	0.01	3.58	8.483815777	Up	gi|914265069|gb|KNZ79880.1|/2.36592e-80/hypothetical protein J132_08538 [Termitomyces sp. J132]	NA	NA	NA	NA	NA	NA
CL1066.Contig9_All	813	0.01	3.57	8.479780264	Up	NA	NA	NA	NA	NA	NA	NA
CL447.Contig10_All	2170	0.01	3.56	8.475733431	Up	gi|1000863439|gb|KXN89276.1|/3.64722e-08/hypothetical protein AN958_05954, partial [Leucoagaricus sp. SymC.cos]	NA	NA	NA	NA	NA	NA
CL20.Contig3_All	4505	0.01	3.54	8.46760555	Up	gi|154090835|dbj|BAF74396.1|/0/tyrosinase [Pholiota nameko]	NA	sp|A7BHQ9|TYRO_PHONA/0.0/Tyrosinase OS=Pholiota nameko GN=tyr1 PE=1 SV=1	dsq:DICSQDRAFT_102354/2.29e-168/photo-regulated tyrosinase; K00505 tyrosinase [EC:1.14.18.1]	At3g49620/5.17e-46/[QR] KOG0143 Iron/ascorbate family oxidoreductases	PF01588/4.2E-26/Putative tRNA binding domain	NA
CL1383.Contig15_All	5779	0.01	3.52	8.459431619	Up	gi|630186208|ref|XP_007847003.1|/2.35017e-122/rho small monomeric gtpase [Moniliophthora roreri MCA 2997] &gt;gi|554912389|gb|ESK93663.1| rho small monomeric gtpase [Moniliophthora roreri MCA 2997]	gi|618811174|ref|XM_007308209.1|/0.0/Stereum hirsutum FP-91666 SS1 ras-domain-containing protein (STEHIDRAFT_124408), mRNA	sp|Q10133|RHO2_SCHPO/1.43e-75/GTP-binding protein rho2 OS=Schizosaccharomyces pombe (strain 972 / ATCC 24843) GN=rho2 PE=1 SV=1	cci:CC1G_02026/5.33e-118/rho small monomeric GTPase; K07975 Rho family, other	SPAC16.01/3.46e-75/[R] KOG0393 Ras-related small GTPase, Rho type	NA	biological_process:GO:0007264//small GTPase mediated signal transduction;cellular_component:GO:0016020//membrane;GO:0005622//intracellular;molecular_function:GO:0005525//GTP binding;
CL3188.Contig3_All	1211	0.01	3.51	8.45532722	Up	gi|751697141|gb|KIM47119.1|/1.65033e-19/hypothetical protein M413DRAFT_63978 [Hebeloma cylindrosporum h7]	NA	NA	NA	NA	PF11779/2.4E-10/Protein of unknown function (DUF3317)	NA
Unigene2300_All	1441	0.01	3.5	8.451211112	Up	NA	NA	NA	NA	NA	NA	NA
CL386.Contig33_All	13698	0.01	3.49	8.447083226	Up	gi|750952051|gb|KIK09916.1|/0/hypothetical protein K443DRAFT_82064 [Laccaria amethystina LaAM-08-1]	gi|695558155|ref|XM_009549278.1|/0.0/Heterobasidion irregulare TC 32-1 hypothetical protein mRNA	sp|O14139|HRP3_SCHPO/0.0/Chromodomain helicase hrp3 OS=Schizosaccharomyces pombe (strain 972 / ATCC 24843) GN=hrp3 PE=1 SV=1	lbc:LACBIDRAFT_155621/0.0/CHR16212; chromodomain-helicase DNA-binding protein; K11367 chromodomain-helicase-DNA-binding protein 1 [EC:3.6.4.12]	SPAC3G6.01/0.0/[K] KOG0384 Chromodomain-helicase DNA-binding protein	SM00490/6.7E-20/helicase superfamily c-terminal domain	cellular_component:GO:0005634//nucleus;molecular_function:GO:0003677//DNA binding;GO:0005524//ATP binding;GO:0004386//helicase activity;
CL2596.Contig5_All	5729	0.01	3.47	8.438791853	Up	gi|170093201|ref|XP_001877822.1|/6.99405e-157/predicted protein [Laccaria bicolor S238N-H82] &gt;gi|164647681|gb|EDR11925.1| predicted protein [Laccaria bicolor S238N-H82]	NA	sp|P0CM48|PALC_CRYNJ/2.18e-44/pH-response regulator protein palC OS=Cryptococcus neoformans var. neoformans serotype D (strain JEC21 / ATCC MYA-565) GN=CNE03350 PE=3 SV=1	cci:CC1G_03249/2.79e-133/cell division cycle protein 91; K05293 phosphatidylinositol glycan, class U	YLR459w/2.37e-25/[R] KOG2552 Major facilitator superfamily permease - Cdc91p	PTHR23030:SF18/1.0E-50/--	cellular_component:GO:0044425//membrane part;
CL478.Contig1_All	1267	0.01	3.47	8.438791853	Up	NA	NA	NA	NA	NA	NA	NA
CL853.Contig2_All	4366	0.01	3.46	8.434628228	Up	gi|750948878|gb|KIK06757.1|/1.03095e-169/hypothetical protein K443DRAFT_88737 [Laccaria amethystina LaAM-08-1]	NA	sp|O94530|SUA5_SCHPO/1.49e-76/Threonylcarbamoyl-AMP synthase OS=Schizosaccharomyces pombe (strain 972 / ATCC 24843) GN=sua5 PE=3 SV=1	cci:CC1G_14619/2.95e-160/YwlC protein; K07566 L-threonylcarbamoyladenylate synthase [EC:2.7.7.87]	SPCC895.03c/3.61e-76/[J] KOG3051 RNA binding/translational regulation protein of the SUA5 family	PF00505/5.3E-13/HMG (high mobility group) box	molecular_function:GO:0003725//double-stranded RNA binding;
CL155.Contig21_All	10487	0.01	3.45	8.430452552	Up	gi|646310309|gb|KDQ31452.1|/2.12704e-105/hypothetical protein PLEOSDRAFT_173235 [Pleurotus ostreatus PC15]	gi|469647972|gb|KC357676.1|/0.0/Armillaria luteovirens microsatellite SSR8 sequence	sp|P25042|ROX1_YEAST/2.06e-08/Repressor ROX1 OS=Saccharomyces cerevisiae (strain ATCC 204508 / S288c) GN=ROX1 PE=1 SV=1	sla:SERLADRAFT_458531/1.01e-98/hypothetical protein; K09274 HMG box factor, other	YPR065w/4.98e-08/[K] KOG0527 HMG-box transcription factor	PS50181/9.444/F-box domain profile.	NA
CL2428.Contig6_All	5419	0.01	3.4	8.409390936	Up	gi|750945842|gb|KIK03747.1|/2.27545e-140/hypothetical protein K443DRAFT_676576 [Laccaria amethystina LaAM-08-1]	NA	sp|Q01373|FOX2_NEUCR/1.73e-28/Peroxisomal hydratase-dehydrogenase-epimerase OS=Neurospora crassa (strain ATCC 24698 / 74-OR23-1A / CBS 708.71 / DSM 1257 / FGSC 987) GN=fox-2 PE=1 SV=1	mrr:Moror_9874/2.50e-129/short-chain dehydrogenase reductase sdr; K00059 3-oxoacyl-[acyl-carrier protein] reductase [EC:1.1.1.100]	At4g04880/1.88e-35/[F] KOG1097 Adenine deaminase/adenosine deaminase	NA	NA
CL1579.Contig4_All	2816	0.01	3.39	8.405141463	Up	gi|597992233|ref|XP_007332504.1|/1.06301e-74/hypothetical protein AGABI1DRAFT_115552 [Agaricus bisporus var. burnettii JB137-S8] &gt;gi|409076524|gb|EKM76895.1| hypothetical protein AGABI1DRAFT_115552 [Agaricus bisporus var. burnettii JB137-S8]	NA	sp|P50161|AFLM_ASPPA/2.19e-29/Versicolorin reductase 1 OS=Aspergillus parasiticus GN=ver1 PE=3 SV=2	cten:CANTEDRAFT_113935/1.80e-31/glucose 1-dehydrogenase II (GLCDH-II); K18337 L-rhamnose 1-dehydrogenase [EC:1.1.1.378 1.1.1.377 1.1.1.173]	Hs15277342/4.27e-30/[I] KOG1200 Mitochondrial/plastidial beta-ketoacyl-ACP reductase	PTHR24322/3.9E-33/--	NA
CL2634.Contig5_All	10198	0.02	6.73	8.394462695	Up	gi|750950091|gb|KIK07963.1|/0/hypothetical protein K443DRAFT_85981 [Laccaria amethystina LaAM-08-1]	NA	sp|Q2UKV4|PDC_ASPOR/4.48e-154/Pyruvate decarboxylase OS=Aspergillus oryzae (strain ATCC 42149 / RIB 40) GN=pdcA PE=3 SV=1	hir:HETIRDRAFT_36792/0.0/Metallo peptidase M3A; K13726 metallopeptidase MepB [EC:3.4.24.-]	SPAC3G9.11c/2.33e-159/[EH] KOG1184 Thiamine pyrophosphate-requiring enzyme	PF08634/1.1E-100/Mitochondrial protein Pet127	biological_process:GO:0006508//proteolysis;molecular_function:GO:0046872//metal ion binding;GO:0004222//metalloendopeptidase activity;
Unigene10693_All	4092	0.01	3.36	8.392317423	Up	gi|763720824|gb|KJA18298.1|/1.62846e-55/hypothetical protein HYPSUDRAFT_191212 [Hypholoma sublateritium FD-334 SS-4]	NA	sp|Q9URY9|YI06_SCHPO/2.17e-24/Uncharacterized hemerythrin-like protein C869.06c OS=Schizosaccharomyces pombe (strain 972 / ATCC 24843) GN=SPAC869.06c PE=3 SV=1	cthr:CTHT_0050050/1.75e-31/endo-1,4-beta-xylanase-like protein; K01181 endo-1,4-beta-xylanase [EC:3.2.1.8]	NA	NA	NA
CL2674.Contig11_All	1755	0.01	3.36	8.392317423	Up	gi|751694986|gb|KIM44967.1|/1.14822e-142/hypothetical protein M413DRAFT_25359 [Hebeloma cylindrosporum h7]	NA	sp|Q874I4|PYRD_CANAL/1.89e-68/Dihydroorotate dehydrogenase (quinone), mitochondrial OS=Candida albicans (strain SC5314 / ATCC MYA-2876) GN=URA9 PE=1 SV=1	cci:CC1G_00927/3.52e-132/dihydroorotate dehydrogenase; K00254 dihydroorotate dehydrogenase [EC:1.3.5.2]	SPAC57A10.12c/1.22e-67/[F] KOG1436 Dihydroorotate dehydrogenase	PS00912/-/Dihydroorotate dehydrogenase signature 2.	biological_process:GO:0072528//pyrimidine-containing compound biosynthetic process;GO:0055086//nucleobase-containing small molecule metabolic process;molecular_function:GO:0004152//dihydroorotate dehydrogenase activity;
CL1141.Contig19_All	4736	0.01	3.31	8.370687407	Up	gi|1000863117|gb|KXN88976.1|/3.78564e-135/putative glycosidase C21B10.07 [Leucoagaricus sp. SymC.cos]	NA	sp|Q9USW3|YHZ7_SCHPO/1.20e-34/Probable glycosidase C21B10.07 OS=Schizosaccharomyces pombe (strain 972 / ATCC 24843) GN=SPBC21B10.07 PE=3 SV=1	bor:COCMIDRAFT_40123/4.76e-26/glycoside hydrolase family 16 protein; K00767 nicotinate-nucleotide pyrophosphorylase (carboxylating) [EC:2.4.2.19]	At1g28960/1.42e-16/[L] KOG3069 Peroxisomal NUDIX hydrolase	PTHR10963/1.5E-68/--	molecular_function:GO:0016787//hydrolase activity;
CL1967.Contig3_All	4190	0.01	3.31	8.370687407	Up	gi|648168046|gb|KDR81699.1|/0/hypothetical protein GALMADRAFT_239826 [Galerina marginata CBS 339.88]	gi|588260552|ref|XM_006959368.1|/0.0/Wallemia sebi CBS 633.66 RNB-domain-containing protein (WALSEDRAFT_39776), partial mRNA	sp|P37202|DIS3_SCHPO/0.0/Exosome complex exonuclease dis3 OS=Schizosaccharomyces pombe (strain 972 / ATCC 24843) GN=dis3 PE=1 SV=1	dsq:DICSQDRAFT_147144/0.0/RNB-domain-containing protein; K12585 exosome complex exonuclease DIS3/RRP44 [EC:3.1.13.-]	SPBC26H8.10/0.0/[J] KOG2102 Exosomal 3'-5' exoribonuclease complex, subunit Rrp44/Dis3	PF00773/7.1E-99/RNB domain	molecular_function:GO:0003723//RNA binding;GO:0004540//ribonuclease activity;
CL70.Contig2_All	7020	0.01	3.28	8.357552005	Up	gi|751688215|gb|KIM38215.1|/0/hypothetical protein M413DRAFT_447962 [Hebeloma cylindrosporum h7]	NA	sp|Q00808|HETE1_PODAS/7.18e-33/Vegetative incompatibility protein HET-E-1 OS=Podospora anserina GN=HET-E1 PE=4 SV=1	mrr:Moror_3228/2.63e-32/h aca ribonucleoprotein complex subunit 3; K11130 H/ACA ribonucleoprotein complex subunit 3	SPAP27G11.13c/6.57e-24/[A] KOG3503 H/ACA snoRNP complex, subunit NOP10	PF00400/1.8E-5/WD domain, G-beta repeat	NA
CL2767.Contig4_All	2840	0.07	22.82	8.348728154	Up	gi|648170699|gb|KDR84329.1|/1.37421e-67/hypothetical protein GALMADRAFT_237115 [Galerina marginata CBS 339.88]	gi|702073514|emb|FO905888.1|/0.0/Leptosphaeria biglobosa Thlaspii ibcn65_scaffold00013 complete sequence	sp|O14210|IES2_SCHPO/1.01e-08/INO80 complex subunit 2 OS=Schizosaccharomyces pombe (strain 972 / ATCC 24843) GN=ies2 PE=1 SV=1	abv:AGABI2DRAFT191362/9.45e-58/AGABI2DRAFT_191362; hypothetical protein; K11676 Ino eighty subunit 2	NA	PF04795/6.8E-17/PAPA-1-like conserved region	NA
CL997.Contig4_All	1200	0.01	3.25	8.344295908	Up	gi|170099559|ref|XP_001880998.1|/7.74131e-68/predicted protein [Laccaria bicolor S238N-H82] &gt;gi|164644523|gb|EDR08773.1| predicted protein [Laccaria bicolor S238N-H82]	NA	NA	NA	NA	NA	NA
CL3041.Contig2_All	6428	0.01	3.25	8.344295908	Up	gi|648154504|gb|KDR68320.1|/0/hypothetical protein GALMADRAFT_257293 [Galerina marginata CBS 339.88]	NA	sp|O13780|YEO2_SCHPO/1.78e-34/Uncharacterized protein C17G6.02c OS=Schizosaccharomyces pombe (strain 972 / ATCC 24843) GN=SPAC17G6.02c PE=4 SV=1	mpr:MPER_10326/1.08e-61/hypothetical protein ; K07006 uncharacterized protein	YOR378w/2.95e-22/[R] KOG0254 Predicted transporter (major facilitator superfamily)	PF01243/1.4E-4/Pyridoxamine 5'-phosphate oxidase	NA
CL96.Contig18_All	3957	0.01	3.24	8.339850003	Up	gi|750938459|gb|KIJ96505.1|/0/hypothetical protein K443DRAFT_682296 [Laccaria amethystina LaAM-08-1]	NA	sp|P25351|YCR3_YEAST/8.15e-24/Uncharacterized membrane protein YCR023C OS=Saccharomyces cerevisiae (strain ATCC 204508 / S288c) GN=YCR023C PE=1 SV=2	cput:CONPUDRAFT_145475/2.29e-44/alpha beta-hydrolase; K02332 DNA polymerase gamma 1 [EC:2.7.7.7]	At5g13750/6.11e-36/[R] KOG2615 Permease of the major facilitator superfamily	PTHR23504/2.6E-121/--	NA
CL433.Contig4_All	593	0.01	3.23	8.335390355	Up	NA	NA	NA	NA	NA	NA	NA
CL3820.Contig2_All	3797	0.01	3.22	8.330916878	Up	gi|648159806|gb|KDR73528.1|/0/hypothetical protein GALMADRAFT_251250 [Galerina marginata CBS 339.88]	NA	sp|Q09765|UBA3_SCHPO/6.28e-117/NEDD8-activating enzyme E1 catalytic subunit OS=Schizosaccharomyces pombe (strain 972 / ATCC 24843) GN=uba3 PE=1 SV=1	mrr:Moror_7962/0.0/nedd8 activating enzyme; K10686 ubiquitin-activating enzyme E1 C [EC:6.2.1.45]	Hs19923744/5.45e-132/[O] KOG2015 NEDD8-activating complex, catalytic component UBA3	PF06218/2.0E-11/Nitrogen permease regulator 2	NA
CL2708.Contig1_All	1871	0.01	3.17	8.30833903	Up	gi|648154886|gb|KDR68694.1|/2.12759e-147/hypothetical protein GALMADRAFT_78276 [Galerina marginata CBS 339.88]	NA	sp|O13345|ORDA_ASPPA/1.20e-64/O-methylsterigmatocystin oxidoreductase OS=Aspergillus parasiticus GN=ordA PE=1 SV=1	fme:FOMMEDRAFT_143001/6.01e-86/cytochrome P450 oxidoreductase OrdA-like protein; K21295 multifunctional cytochrome P450 monooxygenase	At3g28740/3.08e-36/[Q] KOG0156 Cytochrome P450 CYP2 subfamily	PS00086/-/Cytochrome P450 cysteine heme-iron ligand signature.	NA
CL2878.Contig1_All	3450	0.01	3.14	8.294620749	Up	gi|170095926|ref|XP_001879183.1|/0/predicted protein [Laccaria bicolor S238N-H82] &gt;gi|164645551|gb|EDR09798.1| predicted protein [Laccaria bicolor S238N-H82]	NA	sp|P46996|YJQ3_YEAST/4.98e-07/Uncharacterized membrane protein YJL163C OS=Saccharomyces cerevisiae (strain ATCC 204508 / S288c) GN=YJL163C PE=1 SV=1	afv:AFLA_061480/1.09e-11/tetracycline-efflux transporter, putative; K01772 protoporphyrin/coproporphyrin ferrochelatase [EC:4.99.1.1 4.99.1.9]	YJL163c/1.21e-06/[R] KOG2816 Predicted transporter ADD1 (major facilitator superfamily)	PF07690/8.0E-11/Major Facilitator Superfamily	NA
CL2442.Contig1_All	636	0.01	3.12	8.285402219	Up	gi|170104924|ref|XP_001883675.1|/5.20369e-65/predicted protein [Laccaria bicolor S238N-H82] &gt;gi|164641310|gb|EDR05571.1| predicted protein [Laccaria bicolor S238N-H82]	NA	NA	mrr:Moror_6601/5.65e-48/alpha- -glucan; K00749 alpha-1,3-glucan synthase [EC:2.4.1.183]	NA	NA	NA
CL5208.Contig6_All	2014	0.01	3.11	8.28077077	Up	gi|752333988|gb|KIN93277.1|/1.6192e-43/hypothetical protein M404DRAFT_1009065 [Pisolithus tinctorius Marx 270]	NA	sp|A8P008|URM1_COPC7/6.79e-44/Ubiquitin-related modifier 1 OS=Coprinopsis cinerea (strain Okayama-7 / 130 / ATCC MYA-4618 / FGSC 9003) GN=URM1 PE=3 SV=1	shs:STEHIDRAFT_146891/4.01e-40/ubiquitin-like modifier 1; K12161 ubiquitin related modifier 1	Hs13569870/2.17e-23/[O] KOG4146 Ubiquitin-like protein	PF09138/2.3E-28/Urm1 (Ubiquitin related modifier)	NA
CL723.Contig1_All	1679	0.01	3.1	8.276124405	Up	gi|914260569|gb|KNZ75710.1|/0/Testis-expressed sequence 11 protein [Termitomyces sp. J132]	NA	NA	NA	NA	PF08631/3.6E-33/Meiosis protein SPO22/ZIP4 like	NA
CL7061.Contig2_All	950	0.01	3.08	8.266786541	Up	gi|646312615|gb|KDQ33756.1|/4.24547e-24/hypothetical protein PLEOSDRAFT_19649 [Pleurotus ostreatus PC15]	NA	NA	NA	NA	NA	NA
CL4387.Contig1_All	753	0.01	3.05	8.252665432	Up	gi|751742108|gb|KIM90383.1|/7.08313e-11/hypothetical protein PILCRDRAFT_181555 [Piloderma croceum F 1598]	NA	NA	NA	NA	NA	NA
CL4296.Contig1_All	1355	0.01	3.05	8.252665432	Up	gi|750950156|gb|KIK08028.1|/2.86961e-124/hypothetical protein K443DRAFT_672913 [Laccaria amethystina LaAM-08-1]	gi|630355216|ref|XM_007868718.1|/0.0/Gloeophyllum trabeum ATCC 11539 hypothetical protein mRNA	sp|Q9Y7X9|KIN17_SCHPO/1.56e-60/KIN17-like protein OS=Schizosaccharomyces pombe (strain 972 / ATCC 24843) GN=SPBC365.09c PE=3 SV=1	mrr:Moror_5899/6.76e-116/zinc finger protein rts2; K13102 DNA/RNA-binding protein KIN17	7296288/5.31e-69/[A] KOG2837 Protein containing a U1-type Zn-finger and implicated in RNA splicing or processing	PF12874/3.5E-4/Zinc-finger of C2H2 type	NA
CL5676.Contig1_All	827	0.01	3.05	8.252665432	Up	gi|749767469|gb|KII91955.1|/5.96823e-08/hypothetical protein PLICRDRAFT_90162 [Plicaturopsis crispa FD-325 SS-3]	NA	NA	NA	NA	NA	NA
CL191.Contig2_All	6365	0.01	3.03	8.243173983	Up	gi|750940583|gb|KIJ98576.1|/0/hypothetical protein K443DRAFT_680685 [Laccaria amethystina LaAM-08-1]	NA	sp|B0BK71|MSP1_MARSO/7.00e-105/Dye-decolorizing peroxidase msp1 OS=Marasmius scorodonius GN=msp1 PE=1 SV=1	lbc:LACBIDRAFT_227929/2.50e-148/hypothetical protein; K03678 exosome complex component RRP45	SPCC757.08/5.12e-80/[J] KOG1614 Exosomal 3'-5' exoribonuclease complex, subunit Rrp45	PTHR30521:SF2/7.3E-103/--	NA
CL384.Contig5_All	5324	0.01	3.02	8.238404739	Up	gi|648158943|gb|KDR72679.1|/1.04209e-32/hypothetical protein GALMADRAFT_252862 [Galerina marginata CBS 339.88]	NA	NA	NA	NA	NA	NA
CL2089.Contig3_All	1084	0.01	3.02	8.238404739	Up	gi|750945331|gb|KIK03241.1|/1.57106e-18/hypothetical protein K443DRAFT_676906 [Laccaria amethystina LaAM-08-1]	NA	NA	NA	NA	NA	NA
CL1603.Contig1_All	3910	0.01	3.01	8.233619677	Up	gi|170091934|ref|XP_001877189.1|/0/predicted protein [Laccaria bicolor S238N-H82] &gt;gi|164648682|gb|EDR12925.1| predicted protein [Laccaria bicolor S238N-H82]	NA	NA	NA	NA	PTHR13884/8.0E-89/--	NA
CL1018.Contig10_All	4744	0.01	3	8.22881869	Up	gi|568449868|ref|XP_006459080.1|/2.76997e-137/hypothetical protein AGABI2DRAFT_191149, partial [Agaricus bisporus var. bisporus H97] &gt;gi|426199069|gb|EKV48994.1| hypothetical protein AGABI2DRAFT_191149, partial [Agaricus bisporus var. bisporus H97]	NA	sp|O74335|RGA5_SCHPO/1.52e-55/Rho-GTPase-activating protein 5 OS=Schizosaccharomyces pombe (strain 972 / ATCC 24843) GN=rga5 PE=4 SV=2	lbc:LACBIDRAFT_399441/4.96e-133/rho GTPase-activating protein; K19845 GTPase-activating protein SAC7	SPBC17F3.01c/1.53e-55/[TZ] KOG2710 Rho GTPase-activating protein	PF00620/8.4E-39/RhoGAP domain	NA
CL49.Contig8_All	1791	0.01	2.98	8.21916852	Up	gi|914267203|gb|KNZ81894.1|/4.1527e-59/Aquaporin-7 [Termitomyces sp. J132]	NA	NA	mbe:MBM_02603/9.00e-09/aquaporin-3; K03441 aquaglyceroporin related protein, other eukaryote	Hs10280624/1.94e-06/[G] KOG0224 Aquaporin (major intrinsic protein family)	PTHR19139/1.5E-27/--	NA
Unigene9515_All	2179	0.01	2.94	8.199672345	Up	NA	NA	NA	NA	NA	NA	NA
CL4452.Contig2_All	1363	0.01	2.93	8.194756854	Up	NA	NA	NA	NA	NA	NA	NA
CL1066.Contig1_All	2935	0.01	2.93	8.194756854	Up	gi|751693124|gb|KIM43108.1|/7.23853e-115/hypothetical protein M413DRAFT_443925 [Hebeloma cylindrosporum h7]	NA	NA	NA	Hs14769762/3.64e-38/[T] LSE2669 H Opioid growth factor receptor	PF04664/2.8E-61/Opioid growth factor receptor (OGFr) conserved region	cellular_component:GO:0016020//membrane;molecular_function:GO:0004872//receptor activity;
CL723.Contig2_All	1802	0.01	2.91	8.184875343	Up	gi|914260569|gb|KNZ75710.1|/4.53626e-176/Testis-expressed sequence 11 protein [Termitomyces sp. J132]	NA	NA	NA	NA	PF08631/3.6E-33/Meiosis protein SPO22/ZIP4 like	NA
CL432.Contig2_All	1800	0.01	2.91	8.184875343	Up	gi|751690212|gb|KIM40203.1|/0/hypothetical protein M413DRAFT_446366 [Hebeloma cylindrosporum h7]	NA	sp|Q9Y8G7|C505_FUSOX/1.59e-19/Bifunctional P-450:NADPH-P450 reductase OS=Fusarium oxysporum GN=CYP505 PE=1 SV=1	dsq:DICSQDRAFT_150770/5.07e-24/bifunctional P-450:NADPH-P450 reductase; K14338 cytochrome P450 / NADPH-cytochrome P450 reductase [EC:1.14.14.1 1.6.2.4]	At2g46960/1.61e-33/[QI] KOG0157 Cytochrome P450 CYP4/CYP19/CYP26 subfamilies	PR00385/6.8E-10/P450 superfamily signature	NA
CL2320.Contig10_All	4202	0.01	2.88	8.169925001	Up	gi|750936431|gb|KIJ94546.1|/8.54111e-141/carbohydrate-binding module family 21 protein [Laccaria amethystina LaAM-08-1]	NA	sp|Q9UTN4|PFS2_SCHPO/3.55e-29/Polyadenylation factor subunit 2 OS=Schizosaccharomyces pombe (strain 972 / ATCC 24843) GN=pfs2 PE=4 SV=1	dsq:DICSQDRAFT_104295/5.46e-48/WD40 repeat-like protein; K15542 polyadenylation factor subunit 2	SPAC12G12.14c/8.40e-29/[A] KOG0284 Polyadenylation factor I complex, subunit PFS2	PTHR12307:SF18/5.1E-72/--	NA
CL4248.Contig5_All	2183	0.01	2.88	8.169925001	Up	gi|750948616|gb|KIK06496.1|/0/glycoside hydrolase family 63 protein [Laccaria amethystina LaAM-08-1]	gi|568448025|ref|XM_006458409.1|/0.0/Agaricus bisporus var. bisporus H97 hypothetical protein (AGABI2DRAFT_217075), partial mRNA	sp|O14255|GCS1_SCHPO/7.40e-119/Probable mannosyl-oligosaccharide glucosidase OS=Schizosaccharomyces pombe (strain 972 / ATCC 24843) GN=SPAC6G10.09 PE=3 SV=1	mrr:Moror_2306/0.0/mannosyl-oligosaccharide glucosidase; K01228 mannosyl-oligosaccharide glucosidase [EC:3.2.1.106]	SPAC6G10.09/1.75e-118/[G] KOG2161 Glucosidase I	PF16923/3.8E-53/Glycosyl hydrolase family 63 N-terminal domain	NA
CL6380.Contig4_All	1097	0.01	2.85	8.154818109	Up	NA	NA	NA	NA	NA	NA	NA
CL615.Contig11_All	12581	0.01	2.85	8.154818109	Up	gi|1000864824|gb|KXN90609.1|/0/Transcriptional activator of proteases prtT [Leucoagaricus sp. SymC.cos]	gi|599102297|ref|XM_007381477.1|/0.0/Punctularia strigosozonata HHB-11173 SS5 hypothetical protein (PUNSTDRAFT_83912), partial mRNA	sp|O47950|NDUS7_NEUCR/1.60e-75/NADH-ubiquinone oxidoreductase 19.3 kDa subunit, mitochondrial OS=Neurospora crassa (strain ATCC 24698 / 74-OR23-1A / CBS 708.71 / DSM 1257 / FGSC 987) GN=G17A4.170 PE=2 SV=1	sla:SERLADRAFT_466586/1.11e-106/NdufS7; NdufS7, NADH:ubiquinone oxidoreductase 20 kd subunit; K03940 NADH dehydrogenase (ubiquinone) Fe-S protein 7 [EC:1.6.5.3 1.6.99.3]	Hs14149625/6.43e-76/[C] KOG1687 NADH-ubiquinone oxidoreductase, NUFS7/PSST/20 kDa subunit	NA	biological_process:GO:0006357//regulation of transcription from RNA polymerase II promoter;cellular_component:GO:0005634//nucleus;molecular_function:GO:0003677//DNA binding;GO:0000981//sequence-specific DNA binding RNA polymerase II transcription factor activity;GO:0008270//zinc ion binding;
CL3720.Contig9_All	4967	0.01	2.83	8.144658243	Up	gi|597929660|ref|XP_007319174.1|/7.34795e-139/hypothetical protein SERLADRAFT_361842 [Serpula lacrymans var. lacrymans S7.9] &gt;gi|336369480|gb|EGN97821.1| hypothetical protein SERLA73DRAFT_109064 [Serpula lacrymans var. lacrymans S7.3] &gt;gi|336382262|gb|EGO23412.1| hypothetical protein SERLADRAFT_361842 [Serpula lacrymans var. lacrymans S7.9]	NA	NA	NA	NA	PF07690/7.0E-22/Major Facilitator Superfamily	biological_process:GO:0055085//transmembrane transport;cellular_component:GO:0016021//integral to membrane;
CL4891.Contig1_All	1430	0.01	2.83	8.144658243	Up	gi|750948469|gb|KIK06350.1|/4.2935e-122/hypothetical protein K443DRAFT_277423 [Laccaria amethystina LaAM-08-1]	NA	sp|O59762|GNR1_SCHPO/5.44e-16/Guanine nucleotide-binding protein negative regulator 1 OS=Schizosaccharomyces pombe (strain 972 / ATCC 24843) GN=gnr1 PE=1 SV=1	NA	Hs8922396/2.60e-35/[R] KOG2919 Guanine nucleotide-binding protein	PTHR13211/1.4E-54/--	NA
CL190.Contig11_All	2395	0.01	2.83	8.144658243	Up	gi|750936018|gb|KIJ94152.1|/4.26356e-134/hypothetical protein K443DRAFT_683996 [Laccaria amethystina LaAM-08-1]	NA	sp|O94553|RPC6_SCHPO/6.01e-46/Probable DNA-directed RNA polymerase III subunit rpc6 OS=Schizosaccharomyces pombe (strain 972 / ATCC 24843) GN=rpc6 PE=2 SV=1	cci:CC1G_00092/6.78e-131/RNA polymerase III subunit Rpc34; K03025 DNA-directed RNA polymerase III subunit RPC6	SPCC290.02/1.45e-45/[K] KOG3233 RNA polymerase III, subunit C34	PF05158/3.7E-61/RNA polymerase Rpc34 subunit	biological_process:GO:0006351//transcription, DNA-dependent;molecular_function:GO:0003899//DNA-directed RNA polymerase activity;GO:0003677//DNA binding;
CL651.Contig23_All	2638	0.01	2.82	8.139551352	Up	gi|763721636|gb|KJA19100.1|/6.98229e-116/hypothetical protein HYPSUDRAFT_44559 [Hypholoma sublateritium FD-334 SS-4]	NA	sp|Q00791|STCU_EMENI/1.13e-15/Versicolorin reductase OS=Emericella nidulans (strain FGSC A4 / ATCC 38163 / CBS 112.46 / NRRL 194 / M139) GN=stcU PE=3 SV=2	cim:CIMG_03188/1.75e-21/2-deoxy-D-gluconate 3-dehydrogenase; K00065 2-deoxy-D-gluconate 3-dehydrogenase [EC:1.1.1.125]	7293522/1.76e-21/[Q] KOG1207 Diacetyl reductase/L-xylulose reductase	NA	biological_process:GO:0055114//oxidation-reduction process;molecular_function:GO:0000166//nucleotide binding;GO:0016491//oxidoreductase activity;
CL3922.Contig3_All	2071	0.01	2.81	8.13442632	Up	gi|914255909|gb|KNZ71397.1|/6.12665e-124/hypothetical protein J132_09851 [Termitomyces sp. J132]	NA	sp|Q10212|YAY4_SCHPO/1.34e-45/MEMO1 family protein C4H3.04c OS=Schizosaccharomyces pombe (strain 972 / ATCC 24843) GN=SPAC4H3.04c PE=3 SV=1	gtr:GLOTRDRAFT_124527/2.36e-116/phosphoglycerate mutase-like protein; K15206 transcription factor C subunit 7	7299707/2.89e-61/[R] KOG3086 Predicted dioxygenase	PTHR16469:SF27/4.1E-56/--	NA
CL174.Contig1_All	1634	0.01	2.81	8.13442632	Up	gi|750945043|gb|KIK02956.1|/1.2966e-37/hypothetical protein K443DRAFT_656010 [Laccaria amethystina LaAM-08-1]	NA	NA	NA	NA	NA	NA
CL1261.Contig14_All	1691	0.01	2.8	8.129283017	Up	gi|646305747|gb|KDQ26893.1|/3.16329e-17/hypothetical protein PLEOSDRAFT_159191 [Pleurotus ostreatus PC15]	NA	NA	NA	NA	NA	NA
CL1671.Contig3_All	1161	0.01	2.79	8.124121312	Up	gi|751680195|gb|KIM30355.1|/2.75284e-22/hypothetical protein M408DRAFT_297233 [Serendipita vermifera MAFF 305830]	NA	NA	NA	NA	NA	NA
CL2509.Contig3_All	7987	0.01	2.79	8.124121312	Up	gi|751689027|gb|KIM39022.1|/0/hypothetical protein M413DRAFT_12353 [Hebeloma cylindrosporum h7]	gi|597991586|ref|XM_007332287.1|/0.0/Agaricus bisporus var. burnettii JB137-S8 hypothetical protein (AGABI1DRAFT_108425), mRNA	sp|Q9C0V4|YOM2_SCHPO/2.77e-40/Uncharacterized protein PB7E8.02 OS=Schizosaccharomyces pombe (strain 972 / ATCC 24843) GN=SPBPB7E8.02 PE=4 SV=1	gtr:GLOTRDRAFT_69551/2.22e-154/Rgp1-domain-containing protein; K20477 RAB6A-GEF complex partner protein 2	SPBP7E8.02/6.70e-40/[R] KOG4679 Uncharacterized protein PSP1 (suppressor of DNA polymerase alpha mutations in yeast)	PTHR21600/3.3E-68/--	NA
CL317.Contig4_All	757	0.01	2.77	8.113742166	Up	gi|648165053|gb|KDR78733.1|/1.18645e-60/hypothetical protein GALMADRAFT_93814 [Galerina marginata CBS 339.88]	NA	sp|Q00667|HGD_EMENI/1.46e-26/Homogentisate 1,2-dioxygenase OS=Emericella nidulans (strain FGSC A4 / ATCC 38163 / CBS 112.46 / NRRL 194 / M139) GN=hmgA PE=2 SV=1	cci:CC1G_06174/1.91e-60/homogentisate 1,2-dioxygenase; K00451 homogentisate 1,2-dioxygenase [EC:1.13.11.5]	Hs4504381/2.59e-28/[E] KOG1417 Homogentisate 1,2-dioxygenase	PTHR11056/5.2E-47/--	biological_process:GO:0009072//aromatic amino acid family metabolic process;molecular_function:GO:0016702//oxidoreductase activity, acting on single donors with incorporation of molecular oxygen, incorporation of two atoms of oxygen;
CL195.Contig9_All	1042	0.01	2.77	8.113742166	Up	gi|646296732|gb|KDQ17891.1|/6.83019e-07/hypothetical protein BOTBODRAFT_171595 [Botryobasidium botryosum FD-172 SS1]	NA	NA	NA	NA	PF05730/1.2E-7/CFEM domain	NA
CL157.Contig4_All	1904	0.01	2.77	8.113742166	Up	gi|1000865745|gb|KXN91465.1|/4.41711e-48/Cytochrome c oxidase assembly protein COX16, mitochondrial [Leucoagaricus sp. SymC.cos]	NA	sp|P0CM84|COX16_CRYNJ/1.18e-29/Cytochrome c oxidase assembly protein COX16, mitochondrial OS=Cryptococcus neoformans var. neoformans serotype D (strain JEC21 / ATCC MYA-565) GN=COX16 PE=3 SV=1	mrr:Moror_11741/6.02e-45/hypothetical protein; K18182 cytochrome c oxidase assembly protein subunit 16	NA	PF14138/1.6E-30/Cytochrome c oxidase assembly protein COX16	NA
CL5386.Contig2_All	653	0.01	2.77	8.113742166	Up	NA	NA	NA	NA	NA	PF09764/1.2E-4/N-terminal glutamine amidase	NA
Unigene10259_All	1032	0.01	2.76	8.108524457	Up	gi|750948544|gb|KIK06425.1|/3.85683e-101/hypothetical protein K443DRAFT_674407 [Laccaria amethystina LaAM-08-1]	gi|598004250|ref|XM_007369379.1|/0.0/Dichomitus squalens LYAD-421 SS1 hypothetical protein (DICSQDRAFT_139977), mRNA	sp|Q00083|APSA_EMENI/2.87e-13/Anucleate primary sterigmata protein A OS=Emericella nidulans (strain FGSC A4 / ATCC 38163 / CBS 112.46 / NRRL 194 / M139) GN=apsA PE=1 SV=2	yli:YALI0B09383g/6.22e-11/YALI0B09383p; K17978 nuclear migration protein NUM1	NA	NA	NA
CL20.Contig1_All	3820	0.01	2.76	8.108524457	Up	gi|170089973|ref|XP_001876209.1|/2.26861e-164/predicted protein [Laccaria bicolor S238N-H82] &gt;gi|164649469|gb|EDR13711.1| predicted protein [Laccaria bicolor S238N-H82]	NA	sp|A7BHQ9|TYRO_PHONA/3.37e-117/Tyrosinase OS=Pholiota nameko GN=tyr1 PE=1 SV=1	cput:CONPUDRAFT_123797/1.13e-133/nucleic acid-binding protein; K15437 aminoacyl tRNA synthase complex-interacting multifunctional protein 1	YGL105w/2.51e-45/[J] KOG2241 tRNA-binding protein	PF01588/4.2E-26/Putative tRNA binding domain	molecular_function:GO:0000049//tRNA binding;
CL3120.Contig4_All	1144	0.01	2.71	8.082149041	Up	NA	NA	NA	NA	NA	NA	NA
CL2008.Contig3_All	9796	0.01	2.69	8.071462363	Up	gi|648157262|gb|KDR71024.1|/0/hypothetical protein GALMADRAFT_127222 [Galerina marginata CBS 339.88]	NA	sp|O14306|YE8A_SCHPO/1.40e-109/Probable inositol polyphosphate 5-phosphatase C9G1.10c OS=Schizosaccharomyces pombe (strain 972 / ATCC 24843) GN=SPAC9G1.10c PE=1 SV=2	cnb:CNBC0700/3.78e-39/hypothetical protein; K20279 synaptojanin [EC:3.1.3.36]	Hs4758490/2.18e-143/[R] KOG0463 GTP-binding protein GP-1	PTHR11200:SF30/1.4E-89/--	biological_process:GO:0046854//phosphatidylinositol phosphorylation;
CL2087.Contig1_All	3539	0.01	2.66	8.055282436	Up	gi|648168306|gb|KDR81959.1|/3.56189e-110/hypothetical protein GALMADRAFT_240307 [Galerina marginata CBS 339.88]	NA	NA	NA	NA	PTHR40265/1.6E-29/--	NA
CL741.Contig3_All	727	0.01	2.66	8.055282436	Up	NA	NA	NA	NA	NA	NA	NA
CL917.Contig8_All	4015	0.01	2.64	8.044394119	Up	gi|763732697|gb|KJA30098.1|/0/hypothetical protein HYPSUDRAFT_32171 [Hypholoma sublateritium FD-334 SS-4]	gi|327298931|ref|XM_003234111.1|/0.0/Trichophyton rubrum CBS 118892 3-isopropylmalate dehydratase (TERG_04753) mRNA, complete cds	sp|P18250|LEUC_PHYB8/0.0/3-isopropylmalate dehydratase OS=Phycomyces blakesleeanus (strain ATCC 8743b / FGSC 10004 / NBRC 33097 / NRRL 1555) GN=leu1 PE=3 SV=2	mrr:Moror_17609/0.0/3-isopropylmalate dehydratase; K01702 3-isopropylmalate dehydratase [EC:4.2.1.33]	SPAC9E9.03/2.31e-170/[E] KOG0454 3-isopropylmalate dehydratase (aconitase superfamily)	NA	NA
CL283.Contig20_All	2004	0.01	2.62	8.033423002	Up	gi|763729348|gb|KJA26757.1|/2.79919e-96/hypothetical protein HYPSUDRAFT_63543 [Hypholoma sublateritium FD-334 SS-4]	NA	sp|Q04894|ADH6_YEAST/2.09e-53/NADP-dependent alcohol dehydrogenase 6 OS=Saccharomyces cerevisiae (strain ATCC 204508 / S288c) GN=ADH6 PE=1 SV=1	cci:CC1G_02196/6.33e-87/NADPH-dependent alcohol dehydrogenase; K00002 alcohol dehydrogenase (NADP+) [EC:1.1.1.2]	YMR318c/5.05e-53/[Q] KOG0023 Alcohol dehydrogenase, class V	PS00065/-/D-isomer specific 2-hydroxyacid dehydrogenases NAD-binding signature.	NA
CL2502.Contig6_All	3425	0.01	2.62	8.033423002	Up	gi|751695219|gb|KIM45199.1|/0/hypothetical protein M413DRAFT_24443 [Hebeloma cylindrosporum h7]	NA	sp|Q09906|TM184_SCHPO/1.67e-20/Transmembrane protein 184 homolog C30D11.06c OS=Schizosaccharomyces pombe (strain 972 / ATCC 24843) GN=SPAC30D11.06c PE=1 SV=1	NA	Hs8922707/1.21e-37/[T] KOG2641 Predicted seven transmembrane receptor - rhodopsin family	PTHR23423:SF34/6.4E-102/--	NA
CL3045.Contig1_All	3321	0.01	2.62	8.033423002	Up	gi|648153864|gb|KDR67690.1|/8.26336e-55/hypothetical protein GALMADRAFT_1072918 [Galerina marginata CBS 339.88]	NA	NA	NA	NA	NA	NA
CL170.Contig5_All	4598	0.01	2.61	8.027905997	Up	gi|749900364|gb|KIJ67902.1|/1.11857e-176/hypothetical protein HYDPIDRAFT_147977 [Hydnomerulius pinastri MD-312]	NA	sp|P0CP11|NAR1_CRYNB/2.64e-92/Cytosolic Fe-S cluster assembly factor NAR1 OS=Cryptococcus neoformans var. neoformans serotype D (strain B-3501A) GN=NAR1 PE=3 SV=1	lbc:LACBIDRAFT_293070/1.64e-95/syntaxin-like t-SNARE protein TLG2; K08489 syntaxin 16	Hs11968051/2.59e-71/[Y] KOG2439 Nuclear architecture related protein	PTHR19957/1.0E-59/--	NA
CL5452.Contig1_All	2274	0.01	2.6	8.022367813	Up	gi|763720153|gb|KJA17636.1|/6.14382e-27/hypothetical protein HYPSUDRAFT_170218 [Hypholoma sublateritium FD-334 SS-4]	NA	NA	NA	NA	PF12937/3.1E-7/F-box-like	NA
CL3107.Contig3_All	3845	0.01	2.59	8.016808288	Up	NA	NA	NA	NA	NA	NA	NA
Unigene11170_All	613	0.01	2.59	8.016808288	Up	NA	NA	NA	NA	NA	NA	NA
CL700.Contig11_All	4283	0.01	2.59	8.016808288	Up	gi|751693737|gb|KIM43720.1|/0/hypothetical protein M413DRAFT_387346 [Hebeloma cylindrosporum h7]	NA	sp|P59668|FAD12_MORIS/3.10e-80/Delta(12) fatty acid desaturase OS=Mortierella isabellina PE=2 SV=1	cci:CC1G_09244/1.11e-164/delta-12-fatty acid desaturase; K10256 omega-6 fatty acid desaturase / acyl-lipid omega-6 desaturase (Delta-12 desaturase) [EC:1.14.19.6 1.14.19.22]	At3g12120/3.38e-57/[I] TWOG0155 Oleate desaturase/linoleate desaturase	PF11960/2.0E-9/Domain of unknown function (DUF3474)	NA
CL1666.Contig1_All	1101	0.01	2.59	8.016808288	Up	gi|648158525|gb|KDR72265.1|/3.48624e-34/hypothetical protein GALMADRAFT_143123 [Galerina marginata CBS 339.88]	NA	NA	NA	NA	NA	NA
CL716.Contig29_All	4325	0.01	2.59	8.016808288	Up	gi|750945018|gb|KIK02931.1|/0/hypothetical protein K443DRAFT_677094 [Laccaria amethystina LaAM-08-1]	NA	sp|Q04651|ERV41_YEAST/4.63e-44/ER-derived vesicles protein ERV41 OS=Saccharomyces cerevisiae (strain ATCC 204508 / S288c) GN=ERV41 PE=1 SV=1	lbc:LACBIDRAFT_291298/0.0/endoplasmic reticulum-derived transport vesicle ERV46; K20366 endoplasmic reticulum-Golgi intermediate compartment protein 2	YML067c/1.12e-43/[U] KOG2667 COPII vesicle protein	PF13850/1.8E-19/Endoplasmic Reticulum-Golgi Intermediate Compartment (ERGIC)	biological_process:GO:0006888//ER to Golgi vesicle-mediated transport;
CL1690.Contig11_All	559	0.01	2.56	8	Up	gi|914265904|gb|KNZ80651.1|/7.69872e-20/Polyporopepsin [Termitomyces sp. J132]	NA	sp|P17576|CARP_IRPLA/1.45e-08/Polyporopepsin OS=Irpex lacteus PE=1 SV=1	hir:HETIRDRAFT_99524/6.81e-14/aspartic peptidase; K01382 cathepsin E [EC:3.4.23.34]	NA	NA	molecular_function:GO:0016787//hydrolase activity;
CL1975.Contig4_All	2757	0.01	2.54	7.988684687	Up	gi|751743087|gb|KIM91360.1|/8.65488e-34/hypothetical protein PILCRDRAFT_568 [Piloderma croceum F 1598]	NA	NA	NA	NA	PF01926/1.4E-7/50S ribosome-binding GTPase	NA
CL1740.Contig4_All	629	0.01	2.54	7.988684687	Up	gi|299741592|ref|XP_001834570.2|/2.93278e-64/hypothetical protein CC1G_12689 [Coprinopsis cinerea okayama7#130] &gt;gi|298404784|gb|EAU87248.2| hypothetical protein CC1G_12689 [Coprinopsis cinerea okayama7#130]	NA	sp|Q03722|YMC0_YEAST/2.56e-15/Uncharacterized protein YML020W OS=Saccharomyces cerevisiae (strain ATCC 204508 / S288c) GN=YML020W PE=1 SV=1	NA	NA	PTHR10351:SF46/1.2E-14/--	NA
CL20.Contig6_All	3891	0.01	2.53	7.982993575	Up	gi|597930744|ref|XP_007319716.1|/1.45838e-134/hypothetical protein SERLADRAFT_370795 [Serpula lacrymans var. lacrymans S7.9] &gt;gi|336370060|gb|EGN98401.1| hypothetical protein SERLA73DRAFT_56529 [Serpula lacrymans var. lacrymans S7.3] &gt;gi|336382804|gb|EGO23954.1| hypothetical protein SERLADRAFT_370795 [Serpula lacrymans var. lacrymans S7.9]	NA	sp|A7BHQ9|TYRO_PHONA/4.82e-117/Tyrosinase OS=Pholiota nameko GN=tyr1 PE=1 SV=1	cput:CONPUDRAFT_123797/9.34e-109/nucleic acid-binding protein; K15437 aminoacyl tRNA synthase complex-interacting multifunctional protein 1	YGL105w/2.34e-36/[J] KOG2241 tRNA-binding protein	PF00264/2.7E-25/Common central domain of tyrosinase	NA
CL5782.Contig3_All	2141	0.01	2.52	7.977279923	Up	gi|749902845|gb|KIJ70310.1|/6.36461e-102/hypothetical protein HYDPIDRAFT_35709, partial [Hydnomerulius pinastri MD-312]	NA	sp|O14348|NC2B_SCHPO/5.08e-49/Negative cofactor 2 complex subunit beta OS=Schizosaccharomyces pombe (strain 972 / ATCC 24843) GN=ncb2 PE=3 SV=1	tre:TRIREDRAFT_121080/1.16e-13/hap3; CCAAT-Binding protein subunit; K08065 nuclear transcription Y subunit beta	SPBC30D10.02/1.23e-48/[K] KOG0871 Class 2 transcription repressor NC2, beta subunit (Dr1)	PTHR10584:SF179/9.5E-46/--	NA
CL2834.Contig22_All	1592	0.01	2.52	7.977279923	Up	NA	NA	NA	NA	NA	NA	NA
CL615.Contig10_All	12506	0.01	2.52	7.977279923	Up	gi|1000864824|gb|KXN90609.1|/0/Transcriptional activator of proteases prtT [Leucoagaricus sp. SymC.cos]	gi|599102297|ref|XM_007381477.1|/0.0/Punctularia strigosozonata HHB-11173 SS5 hypothetical protein (PUNSTDRAFT_83912), partial mRNA	sp|O47950|NDUS7_NEUCR/1.59e-75/NADH-ubiquinone oxidoreductase 19.3 kDa subunit, mitochondrial OS=Neurospora crassa (strain ATCC 24698 / 74-OR23-1A / CBS 708.71 / DSM 1257 / FGSC 987) GN=G17A4.170 PE=2 SV=1	sla:SERLADRAFT_466586/1.10e-106/NdufS7; NdufS7, NADH:ubiquinone oxidoreductase 20 kd subunit; K03940 NADH dehydrogenase (ubiquinone) Fe-S protein 7 [EC:1.6.5.3 1.6.99.3]	Hs14149625/6.39e-76/[C] KOG1687 NADH-ubiquinone oxidoreductase, NUFS7/PSST/20 kDa subunit	NA	biological_process:GO:0006357//regulation of transcription from RNA polymerase II promoter;cellular_component:GO:0005634//nucleus;molecular_function:GO:0003677//DNA binding;GO:0000981//sequence-specific DNA binding RNA polymerase II transcription factor activity;GO:0008270//zinc ion binding;
CL862.Contig4_All	3887	0.01	2.51	7.971543554	Up	gi|750943560|gb|KIK01494.1|/0/hypothetical protein K443DRAFT_678363 [Laccaria amethystina LaAM-08-1]	NA	sp|Q9Y7V2|BYE1_SCHPO/7.99e-15/Transcription factor bye1 OS=Schizosaccharomyces pombe (strain 972 / ATCC 24843) GN=bye1 PE=3 SV=3	wic:J056_002725/3.07e-07/Set1 complex component spp1; K14960 COMPASS component SPP1	SPCC645.13/1.93e-14/[K] KOG1634 Predicted transcription factor DATF1, contains PHD and TFS2M domains	PTHR11477:SF17/1.4E-27/--	NA
CL3470.Contig2_All	4216	0.01	2.49	7.960001932	Up	gi|1000842751|gb|KXN84174.1|/0/Linear gramicidin synthase subunit D [Leucoagaricus sp. SymC.cos]	NA	sp|P40976|LYS2_SCHPO/4.26e-14/L-aminoadipate-semialdehyde dehydrogenase OS=Schizosaccharomyces pombe (strain 972 / ATCC 24843) GN=lys1 PE=1 SV=3	dsq:DICSQDRAFT_101950/8.08e-16/alpha-aminoadipate reductase Lys1p; K00143 L-aminoadipate-semialdehyde dehydrogenase [EC:1.2.1.31]	SPAP7G5.04c/1.03e-13/[Q] KOG1178 Non-ribosomal peptide synthetase/alpha-aminoadipate reductase and related enzymes	PS50075/10.626/Acyl carrier protein phosphopantetheine domain profile.	NA
CL5566.Contig5_All	3317	0.01	2.49	7.960001932	Up	gi|302678970|ref|XP_003029167.1|/0/hypothetical protein SCHCODRAFT_257863 [Schizophyllum commune H4-8] &gt;gi|300102857|gb|EFI94264.1| hypothetical protein SCHCODRAFT_257863 [Schizophyllum commune H4-8]	NA	sp|Q9C101|YKT8_SCHPO/4.63e-107/Uncharacterized MFS-type transporter PB1E7.08c OS=Schizosaccharomyces pombe (strain 972 / ATCC 24843) GN=SPAPB1E7.08c PE=1 SV=1	mrr:Moror_12633/5.63e-20/ymr244c-a-like protein; K18179 cytochrome c oxidase assembly factor 6	SPAPB1E7.08c/1.12e-106/[R] KOG0253 Synaptic vesicle transporter SV2 (major facilitator superfamily)	PF07690/1.0E-15/Major Facilitator Superfamily	biological_process:GO:0055085//transmembrane transport;cellular_component:GO:0016021//integral to membrane;
CL357.Contig1_All	1976	0.01	2.48	7.95419631	Up	gi|751699631|gb|KIM49563.1|/0/hypothetical protein M413DRAFT_21761 [Hebeloma cylindrosporum h7]	NA	sp|Q12588|CP52J_CANMA/2.81e-19/Cytochrome P450 52A10 OS=Candida maltosa GN=CYP52A10 PE=2 SV=1	gtr:GLOTRDRAFT_61651/4.74e-23/C505_FUSOX bifunctional P-450 NADPH-P450 reductase; K14338 cytochrome P450 / NADPH-cytochrome P450 reductase [EC:1.14.14.1 1.6.2.4]	At2g45510/9.40e-37/[QI] KOG0157 Cytochrome P450 CYP4/CYP19/CYP26 subfamilies	PTHR24305/2.1E-68/--	NA
CL2678.Contig13_All	1293	0.01	2.48	7.95419631	Up	gi|763722150|gb|KJA19609.1|/3.11013e-137/hypothetical protein HYPSUDRAFT_89342 [Hypholoma sublateritium FD-334 SS-4]	gi|615456295|ref|XM_007596374.1|/0.0/Colletotrichum fioriniae PJ7 polysaccharide deacetylase mRNA	NA	NA	NA	PF01522/8.0E-7/Polysaccharide deacetylase	NA
CL4780.Contig1_All	838	0.01	2.47	7.948367232	Up	gi|914261711|gb|KNZ76811.1|/1.79303e-100/NmrA-like family domain-containing protein 1 [Termitomyces sp. J132]	NA	NA	NA	NA	PTHR14194/6.0E-34/--	molecular_function:GO:0000166//nucleotide binding;
Unigene10684_All	2146	0.01	2.46	7.942514505	Up	gi|754377951|gb|KIP10563.1|/7.64194e-87/carbohydrate-binding module family 1 protein [Phlebiopsis gigantea 11061_1 CR5-6]	NA	sp|Q00023|CEL1_AGABI/9.74e-80/Cellulose-growth-specific protein OS=Agaricus bisporus GN=cel1 PE=3 SV=1	afm:AFUA_3G03870/3.34e-22/endo-1,4-beta-glucanase; K01179 endoglucanase [EC:3.2.1.4]	NA	PTHR33353/1.5E-45/--	NA
CL447.Contig13_All	2225	0.01	2.46	7.942514505	Up	gi|1000863439|gb|KXN89276.1|/2.04407e-08/hypothetical protein AN958_05954, partial [Leucoagaricus sp. SymC.cos]	NA	NA	NA	NA	NA	NA
CL3963.Contig1_All	1963	0.01	2.44	7.930737338	Up	gi|914267702|gb|KNZ82376.1|/6.2603e-176/Fumarylacetoacetate hydrolase domain-containing protein 2 [Termitomyces sp. J132]	NA	sp|Q9P7L4|YOS9_SCHPO/2.54e-23/Uncharacterized hydrolase C21C3.09c OS=Schizosaccharomyces pombe (strain 972 / ATCC 24843) GN=SPBC21C3.09c PE=3 SV=1	pno:SNOG_01225/4.50e-51/hypothetical protein; K03142 transcription initiation factor TFIIH subunit 2	Hs7705608/3.57e-45/[R] KOG1535 Predicted fumarylacetoacetate hydralase	PTHR11820:SF6/1.9E-86/--	NA
CL770.Contig11_All	6332	0.01	2.44	7.930737338	Up	gi|648169996|gb|KDR83626.1|/0/hypothetical protein GALMADRAFT_235921 [Galerina marginata CBS 339.88]	gi|630346308|ref|XM_007864264.1|/0.0/Gloeophyllum trabeum ATCC 11539 hypothetical protein partial mRNA	sp|P27526|PHR_NEUCR/8.15e-122/Deoxyribodipyrimidine photo-lyase OS=Neurospora crassa (strain ATCC 24698 / 74-OR23-1A / CBS 708.71 / DSM 1257 / FGSC 987) GN=phr PE=3 SV=2	mrr:Moror_8044/0.0/deoxyribodipyrimidine photo-lyase; K01669 deoxyribodipyrimidine photo-lyase [EC:4.1.99.3]	7297544/1.45e-94/[J] KOG2869 Meiotic cell division protein Pelota/DOM34	PTHR11455/2.0E-181/--	NA
CL4131.Contig1_All	545	0.01	2.43	7.924812504	Up	gi|763729580|gb|KJA26988.1|/7.12262e-26/hypothetical protein HYPSUDRAFT_978606 [Hypholoma sublateritium FD-334 SS-4]	NA	NA	NA	NA	NA	NA
CL5992.Contig2_All	2558	0.01	2.43	7.924812504	Up	gi|914261221|gb|KNZ76338.1|/9.12597e-118/Secretion-regulating guanine nucleotide exchange factor [Termitomyces sp. J132]	NA	NA	mrr:Moror_14349/2.16e-101/secretion-regulating guanine nucleotide exchange factor-like; K15462 protein ATS1	7296072/5.75e-06/[S] KOG1426 FOG: RCC1 domain	PS50012/8.956/Regulator of chromosome condensation (RCC1) repeat profile.	NA
CL3025.Contig4_All	2223	0.01	2.42	7.918863237	Up	gi|763727919|gb|KJA25334.1|/7.46974e-150/hypothetical protein HYPSUDRAFT_37835 [Hypholoma sublateritium FD-334 SS-4]	NA	NA	NA	NA	NA	NA
CL5727.Contig2_All	1296	0.01	2.41	7.912889336	Up	gi|223634650|dbj|BAH22609.1|/1.45368e-13/homeodomain protein [Pholiota nameko]	NA	NA	NA	NA	NA	NA
CL84.Contig8_All	4427	0.01	2.41	7.912889336	Up	gi|15594026|emb|CAC69853.1|/0/laccase [Pleurotus ostreatus]	gi|33334368|gb|AF548033.1|/0.0/Trametes sp. I-62 laccase (pox1) mRNA, pox1-lcc1A allele, complete cds	sp|Q12542|LAC2_AGABI/0.0/Laccase-2 OS=Agaricus bisporus GN=lcc2 PE=1 SV=1	abv:AGABI2DRAFT139148/0.0/lcc2, AGABI2DRAFT_139148; laccase-2; K19791 iron transport multicopper oxidase	YFL041w/2.16e-54/[Q] KOG1263 Multicopper oxidases	PF00394/1.4E-39/Multicopper oxidase	NA
Unigene10679_All	1052	0.01	2.4	7.906890596	Up	gi|648170375|gb|KDR84005.1|/3.22851e-19/hypothetical protein GALMADRAFT_54476 [Galerina marginata CBS 339.88]	NA	sp|P16933|SC3_SCHCO/1.62e-13/Fruiting body protein SC3 OS=Schizophyllum commune GN=SC3 PE=1 SV=2	psq:PUNSTDRAFT_125108/1.65e-06/PP2C-domain-containing protein; K19704 protein phosphatase PTC1 [EC:3.1.3.16]	NA	PS00956/-/Fungal hydrophobins signature.	NA
CL6530.Contig5_All	1499	0.01	2.4	7.906890596	Up	gi|648151926|gb|KDR65791.1|/1.72134e-25/hypothetical protein GALMADRAFT_162374 [Galerina marginata CBS 339.88]	NA	NA	NA	NA	PF00168/2.5E-9/C2 domain	NA
CL1356.Contig4_All	4540	0.01	2.39	7.900866808	Up	gi|648172114|gb|KDR85730.1|/0/hypothetical protein GALMADRAFT_84830 [Galerina marginata CBS 339.88]	NA	sp|P32386|YBT1_YEAST/0.0/ATP-dependent bile acid permease OS=Saccharomyces cerevisiae (strain ATCC 204508 / S288c) GN=YBT1 PE=1 SV=2	adl:AURDEDRAFT_92909/4.99e-101/P-loop containing nucleoside triphosphate hydrolase protein; K05665 ATP-binding cassette, subfamily C (CFTR/MRP), member 1	YLL048c/0.0/[Q] KOG0054 Multidrug resistance-associated protein/mitoxantrone resistance protein, ABC superfamily	PF00005/1.2E-16/ABC transporter	biological_process:GO:0055085//transmembrane transport;GO:0006200//ATP catabolic process;cellular_component:GO:0016021//integral to membrane;molecular_function:GO:0005524//ATP binding;GO:0042626//ATPase activity, coupled to transmembrane movement of substances;
CL127.Contig12_All	7219	0.01	2.38	7.894817763	Up	gi|170091506|ref|XP_001876975.1|/0/predicted protein [Laccaria bicolor S238N-H82] &gt;gi|164648468|gb|EDR12711.1| predicted protein [Laccaria bicolor S238N-H82]	NA	NA	lbc:LACBIDRAFT_311450/0.0/hypothetical protein; K16572 gamma-tubulin complex component 5	Hs16161844/3.10e-24/[S] KOG4344 Uncharacterized conserved protein	PTHR19302/6.7E-93/--	cellular_component:GO:0015630//microtubule cytoskeleton;GO:0044430//cytoskeletal part;
CL5020.Contig1_All	2631	0.01	2.36	7.882643049	Up	gi|751686230|gb|KIM36245.1|/3.36359e-78/hypothetical protein M413DRAFT_31839 [Hebeloma cylindrosporum h7]	NA	NA	NA	NA	SM00235/2.2E-5/Zinc-dependent metalloprotease	NA
CL5864.Contig4_All	2396	0.01	2.36	7.882643049	Up	NA	NA	NA	NA	NA	NA	NA
CL4115.Contig8_All	1461	0.01	2.36	7.882643049	Up	gi|648161520|gb|KDR75227.1|/3.50854e-72/hypothetical protein GALMADRAFT_249209 [Galerina marginata CBS 339.88]	NA	sp|Q9UT46|MOC3_SCHPO/4.30e-10/Transcriptional regulatory protein moc3 OS=Schizosaccharomyces pombe (strain 972 / ATCC 24843) GN=moc3 PE=1 SV=4	nhe:NECHADRAFT_68940/6.85e-07/hypothetical protein; K01824 cholestenol Delta-isomerase [EC:5.3.3.5]	NA	PS50048/10.623/Zn(2)-C6 fungal-type DNA-binding domain profile.	NA
CL192.Contig12_All	3738	0.01	2.36	7.882643049	Up	gi|646307031|gb|KDQ28176.1|/0/hypothetical protein PLEOSDRAFT_1104852 [Pleurotus ostreatus PC15]	NA	sp|O94626|ORN_SCHPO/4.92e-40/Probable oligoribonuclease OS=Schizosaccharomyces pombe (strain 972 / ATCC 24843) GN=rex2 PE=3 SV=2	cci:CC1G_11825/3.91e-71/oligoribonuclease; K13288 oligoribonuclease [EC:3.1.-.-]	SPBC1347.07/4.86e-39/[A] KOG3242 Oligoribonuclease (3'->5' exoribonuclease)	PTHR33927/1.3E-216/--	NA
CL155.Contig9_All	3136	0.01	2.35	7.876516947	Up	gi|648167331|gb|KDR80995.1|/3.35259e-85/hypothetical protein GALMADRAFT_207893 [Galerina marginata CBS 339.88]	NA	NA	NA	NA	PF12937/1.9E-7/F-box-like	NA
CL2098.Contig5_All	7759	0.01	2.35	7.876516947	Up	gi|648168961|gb|KDR82601.1|/0/hypothetical protein GALMADRAFT_238000 [Galerina marginata CBS 339.88]	NA	sp|P53838|BOR1_YEAST/3.42e-77/Boron transporter 1 OS=Saccharomyces cerevisiae (strain ATCC 204508 / S288c) GN=BOR1 PE=1 SV=1	mrr:Moror_2858/1.58e-131/abhydrolase domain-containing protein 12; K13704 abhydrolase domain-containing protein 12 [EC:3.1.1.23]	SPBC543.05c/3.68e-115/[P] KOG1172 Na+-independent Cl/HCO3 exchanger AE1 and related transporters (SLC4 family)	PS50110/29.175/Response regulatory domain profile.	biological_process:GO:0007165//signal transduction;GO:0044237//cellular metabolic process;molecular_function:GO:0004871//signal transducer activity;
CL1836.Contig5_All	3312	0.01	2.35	7.876516947	Up	gi|648162651|gb|KDR76350.1|/0/hypothetical protein GALMADRAFT_247756 [Galerina marginata CBS 339.88]	NA	NA	maw:MAC_07960/2.55e-06/porphobilinogen deaminase Hem3, putative; K01749 hydroxymethylbilane synthase [EC:2.5.1.61]	NA	PTHR35859:SF1/6.4E-145/--	NA
CL117.Contig26_All	3636	0.01	2.35	7.876516947	Up	gi|648171985|gb|KDR85601.1|/2.35093e-159/hypothetical protein GALMADRAFT_234564 [Galerina marginata CBS 339.88]	NA	NA	ure:UREG_00738/9.54e-17/hypothetical protein; K12584 m7GpppX diphosphatase [EC:3.6.1.59]	NA	PTHR10108:SF811/3.7E-21/--	NA
CL676.Contig1_All	2420	0.01	2.34	7.87036472	Up	gi|751178180|gb|KIL64145.1|/2.09771e-119/hypothetical protein M378DRAFT_186848 [Amanita muscaria Koide BX008]	NA	sp|P32785|FMT_YEAST/7.13e-12/Methionyl-tRNA formyltransferase, mitochondrial OS=Saccharomyces cerevisiae (strain ATCC 204508 / S288c) GN=FMT1 PE=1 SV=2	dsq:DICSQDRAFT_149507/2.30e-97/Formyltransferase; K00604 methionyl-tRNA formyltransferase [EC:2.1.2.9]	Hs21245130/1.26e-26/[J] KOG3082 Methionyl-tRNA formyltransferase	PTHR11138/1.6E-58/--	NA
CL5022.Contig2_All	2657	0.01	2.33	7.864186145	Up	gi|648155670|gb|KDR69466.1|/0/hypothetical protein GALMADRAFT_160462 [Galerina marginata CBS 339.88]	NA	sp|Q10084|MFS2_SCHPO/1.05e-12/Uncharacterized transporter mfs2 OS=Schizosaccharomyces pombe (strain 972 / ATCC 24843) GN=mfs2 PE=3 SV=1	gtr:GLOTRDRAFT_106435/5.81e-19/benomyl/methotrexate resistance protein; K08158 MFS transporter, DHA1 family, multidrug resistance protein	SPAC11D3.05/2.54e-12/[R] KOG0255 Synaptic vesicle transporter SVOP and related transporters (major facilitator superfamily)	PF07690/4.5E-26/Major Facilitator Superfamily	NA
CL1261.Contig15_All	1745	0.01	2.32	7.857980995	Up	gi|646305747|gb|KDQ26893.1|/2.3095e-17/hypothetical protein PLEOSDRAFT_159191 [Pleurotus ostreatus PC15]	NA	NA	NA	NA	NA	NA
CL1975.Contig9_All	2782	0.01	2.31	7.851749041	Up	gi|751743087|gb|KIM91360.1|/2.50241e-29/hypothetical protein PILCRDRAFT_568 [Piloderma croceum F 1598]	NA	NA	NA	NA	PF01926/1.3E-7/50S ribosome-binding GTPase	NA
CL1621.Contig3_All	3488	0.01	2.3	7.845490051	Up	gi|751691920|gb|KIM41907.1|/0/hypothetical protein M413DRAFT_445116 [Hebeloma cylindrosporum h7]	NA	sp|Q9UR24|RHP26_SCHPO/1.46e-50/DNA repair protein rhp26 OS=Schizosaccharomyces pombe (strain 972 / ATCC 24843) GN=rhp26 PE=4 SV=1	lbc:LACBIDRAFT_319037/0.0/CHR16220; RAD26-like SNF2 family DNA-dependent ATPase; K20098 DNA excision repair protein ERCC-6-like 2 [EC:3.6.4.-]	At1g03750/4.73e-107/[KL] KOG0387 Transcription-coupled repair protein CSB/RAD26 (contains SNF2 family DNA-dependent ATPase domain)	PF00271/8.3E-19/Helicase conserved C-terminal domain	molecular_function:GO:0003677//DNA binding;GO:0005524//ATP binding;GO:0008026//ATP-dependent helicase activity;
CL2449.Contig1_All	2323	0.01	2.3	7.845490051	Up	gi|763715912|gb|KJA13528.1|/0/hypothetical protein HYPSUDRAFT_49791 [Hypholoma sublateritium FD-334 SS-4]	gi|630353034|ref|XM_007867627.1|/0.0/Gloeophyllum trabeum ATCC 11539 kinase-like protein mRNA	sp|Q7Z8E9|STE20_MAGO7/4.32e-18/Serine/threonine-protein kinase MST20 OS=Magnaporthe oryzae (strain 70-15 / ATCC MYA-4617 / FGSC 8958) GN=MST20 PE=3 SV=3	mrr:Moror_783/3.21e-173/tkl lisk lisk-dd1 protein kinase; K05743 LIM domain kinase 1 [EC:2.7.11.1]	At3g06620/2.73e-26/[T] KOG0192 Tyrosine kinase specific for activated (GTP-bound) p21cdc42Hs	PS50081/8.757/Zinc finger phorbol-ester/DAG-type profile.	NA
CL416.Contig10_All	2346	0.01	2.3	7.845490051	Up	gi|1000842517|gb|KXN83991.1|/0/hypothetical protein AN958_00638 [Leucoagaricus sp. SymC.cos]	NA	NA	abe:ARB_03514/2.70e-06/class III chitinase ChiA2; K01183 chitinase [EC:3.2.1.14]	NA	PS01095/-/Chitinases family 18 active site.	NA
CL335.Contig5_All	8304	0.01	2.3	7.845490051	Up	gi|749769936|gb|KII94365.1|/0/hypothetical protein PLICRDRAFT_133018 [Plicaturopsis crispa FD-325 SS-3]	NA	sp|P0CQ92|DRS1_CRYNJ/0.0/ATP-dependent RNA helicase DRS1 OS=Cryptococcus neoformans var. neoformans serotype D (strain JEC21 / ATCC MYA-565) GN=DRS1 PE=3 SV=1	shs:STEHIDRAFT_143828/0.0/DEAD-domain-containing protein; K13181 ATP-dependent RNA helicase DDX27 [EC:3.6.4.13]	SPAC30D11.03/9.66e-158/[A] KOG0338 ATP-dependent RNA helicase	PTHR23113:SF226/1.3E-53/--	NA
CL2185.Contig3_All	1525	0.01	2.28	7.832890014	Up	gi|648168266|gb|KDR81919.1|/1.14229e-69/hypothetical protein GALMADRAFT_240231 [Galerina marginata CBS 339.88]	NA	sp|O74238|SNP1_PHANO/8.56e-37/Protein SnodProt1 OS=Phaeosphaeria nodorum (strain SN15 / ATCC MYA-4574 / FGSC 10173) GN=SNOG_13722 PE=2 SV=1	NA	NA	PF07249/2.3E-45/Cerato-platanin	NA
CL158.Contig9_All	814	0.01	2.28	7.832890014	Up	gi|599096498|ref|XP_007379632.1|/6.45033e-13/Clavaminate synthase-like protein [Punctularia strigosozonata HHB-11173 SS5] &gt;gi|390605324|gb|EIN14715.1| Clavaminate synthase-like protein [Punctularia strigosozonata HHB-11173 SS5]	NA	NA	NA	NA	NA	NA
CL1314.Contig3_All	6171	0.01	2.28	7.832890014	Up	gi|299751589|ref|XP_001830366.2|/0/phospholipid:diacylglycerol acyltransferase [Coprinopsis cinerea okayama7#130] &gt;gi|298409443|gb|EAU91513.2| phospholipid:diacylglycerol acyltransferase [Coprinopsis cinerea okayama7#130]	NA	sp|O94680|PDAT_SCHPO/6.10e-126/Phospholipid:diacylglycerol acyltransferase OS=Schizosaccharomyces pombe (strain 972 / ATCC 24843) GN=plh1 PE=1 SV=2	cci:CC1G_02002/0.0/phospholipid:diacylglycerol acyltransferase; K00679 phospholipid:diacylglycerol acyltransferase [EC:2.3.1.158]	SPBC776.14/8.41e-117/[I] KOG2369 Lecithin:cholesterol acyltransferase (LCAT)/Acyl-ceramide synthase	PTHR11440/3.7E-170/--	biological_process:GO:0006629//lipid metabolic process;molecular_function:GO:0008374//O-acyltransferase activity;
CL795.Contig2_All	2616	0.01	2.27	7.826548487	Up	gi|1000847970|gb|KXN88374.1|/5.15164e-115/hypothetical protein AN958_07417 [Leucoagaricus sp. SymC.cos]	NA	NA	bor:COCMIDRAFT_83773/9.20e-07/glycoside hydrolase family 18 protein; K01183 chitinase [EC:3.2.1.14]	NA	NA	NA
CL414.Contig7_All	2790	0.01	2.27	7.826548487	Up	gi|170094636|ref|XP_001878539.1|/2.29716e-164/predicted protein [Laccaria bicolor S238N-H82] &gt;gi|164646993|gb|EDR11238.1| predicted protein [Laccaria bicolor S238N-H82]	NA	sp|Q09925|LCB2_SCHPO/4.64e-30/Serine palmitoyltransferase 2 OS=Schizosaccharomyces pombe (strain 972 / ATCC 24843) GN=lcb2 PE=3 SV=1	lbc:LACBIDRAFT_315811/1.84e-165/hypothetical protein; K00652 8-amino-7-oxononanoate synthase [EC:2.3.1.47]	Hs7657118/1.28e-32/[E] KOG1359 Glycine C-acetyltransferase/2-amino-3-ketobutyrate-CoA ligase	PS00599/-/Aminotransferases class-II pyridoxal-phosphate attachment site.	NA
CL2789.Contig5_All	2886	0.01	2.27	7.826548487	Up	gi|750937822|gb|KIJ95889.1|/7.32947e-82/hypothetical protein K443DRAFT_11068 [Laccaria amethystina LaAM-08-1]	NA	sp|P25042|ROX1_YEAST/2.78e-10/Repressor ROX1 OS=Saccharomyces cerevisiae (strain ATCC 204508 / S288c) GN=ROX1 PE=1 SV=1	lbc:LACBIDRAFT_317671/2.00e-70/hypothetical protein; K09274 HMG box factor, other	YPR065w/6.73e-10/[K] KOG0527 HMG-box transcription factor	PF00505/1.5E-10/HMG (high mobility group) box	NA
CL1423.Contig6_All	1698	0.01	2.26	7.820178962	Up	gi|170107528|ref|XP_001884974.1|/2.20441e-160/predicted protein [Laccaria bicolor S238N-H82] &gt;gi|164640188|gb|EDR04455.1| predicted protein [Laccaria bicolor S238N-H82]	NA	sp|B9WYE6|VRDA_ASPPA/3.01e-19/Versiconal hemiacetal acetate reductase OS=Aspergillus parasiticus GN=vrdA PE=1 SV=1	aor:AOR_1_2094/1.54e-18/AO090120000002; aryl-alcohol dehydrogenase; K17647 versiconal hemiacetal acetate reductase [EC:1.1.1.353]	SPCC965.06/1.51e-89/[C] KOG1575 Voltage-gated shaker-like K+ channel, subunit beta/KCNAB	PTHR11732/1.1E-65/--	NA
CL3000.Contig6_All	2906	0.01	2.26	7.820178962	Up	gi|750942897|gb|KIK00842.1|/1.32245e-173/hypothetical protein K443DRAFT_678866 [Laccaria amethystina LaAM-08-1]	NA	sp|Q09736|CP51_SCHPO/1.35e-17/Lanosterol 14-alpha demethylase erg11 OS=Schizosaccharomyces pombe (strain 972 / ATCC 24843) GN=erg11 PE=1 SV=1	psq:PUNSTDRAFT_143901/8.25e-115/cytochrome P450; K05917 sterol 14-demethylase [EC:1.14.13.70]	At1g11680/1.27e-21/[Q] KOG0684 Cytochrome P450	PF00067/3.9E-37/Cytochrome P450	molecular_function:GO:0005488//binding;
CL2931.Contig2_All	4270	0.01	2.26	7.820178962	Up	gi|751696937|gb|KIM46915.1|/0/hypothetical protein M413DRAFT_23238 [Hebeloma cylindrosporum h7]	gi|598004194|ref|XM_007369362.1|/0.0/Dichomitus squalens LYAD-421 SS1 hypothetical protein (DICSQDRAFT_157127), partial mRNA	sp|P81054|PLMP_GRIFR/2.87e-125/Peptidyl-Lys metalloendopeptidase OS=Grifola frondosa GN=MEP PE=1 SV=2	mrr:Moror_6955/1.74e-164/dual-specificity protein; K14819 dual specificity phosphatase 12 [EC:3.1.3.16 3.1.3.48]	SPBC17A3.06/6.02e-21/[V] KOG1716 Dual specificity phosphatase	PF00782/8.7E-27/Dual specificity phosphatase, catalytic domain	biological_process:GO:0016311//dephosphorylation;molecular_function:GO:0016791//phosphatase activity;
CL3633.Contig7_All	7266	0.02	4.5	7.813781191	Up	gi|170090988|ref|XP_001876716.1|/1.92552e-150/predicted protein [Laccaria bicolor S238N-H82] &gt;gi|164648209|gb|EDR12452.1| predicted protein [Laccaria bicolor S238N-H82]	NA	sp|Q09893|YAI5_SCHPO/2.59e-29/Uncharacterized protein C24B11.05 OS=Schizosaccharomyces pombe (strain 972 / ATCC 24843) GN=SPAC24B11.05 PE=3 SV=1	mrr:Moror_7424/1.41e-116/ribosomal protein; K15219 RNA polymerase I-specific transcription initiation factor RRN7	SPAC24B11.05/6.27e-29/[R] KOG3109 Haloacid dehalogenase-like hydrolase	PTHR31576/2.1E-30/--	NA
CL64.Contig6_All	3712	0.01	2.24	7.807354922	Up	gi|751725867|gb|KIM74233.1|/3.05112e-95/hypothetical protein PILCRDRAFT_828392 [Piloderma croceum F 1598]	NA	sp|P61872|LIP_RHIOR/6.56e-15/Lipase OS=Rhizopus oryzae PE=1 SV=1	afm:AFUA_6G06510/9.09e-12/extracellular triacylglycerol lipase; K01046 triacylglycerol lipase [EC:3.1.1.3]	At5g18630/1.18e-09/[I] KOG4569 Predicted lipase	PF01764/4.0E-24/Lipase (class 3)	NA
CL916.Contig2_All	1013	0.01	2.24	7.807354922	Up	gi|597937162|ref|XP_007322925.1|/2.37915e-164/hypothetical protein SERLADRAFT_477547 [Serpula lacrymans var. lacrymans S7.9] &gt;gi|336366355|gb|EGN94702.1| hypothetical protein SERLA73DRAFT_187761 [Serpula lacrymans var. lacrymans S7.3] &gt;gi|336379024|gb|EGO20180.1| hypothetical protein SERLADRAFT_477547 [Serpula lacrymans var. lacrymans S7.9]	NA	NA	NA	7296317/5.77e-11/[R] KOG2774 NAD dependent epimerase	PTHR10366/2.3E-71/--	biological_process:GO:0044237//cellular metabolic process;molecular_function:GO:0000166//nucleotide binding;GO:0003824//catalytic activity;GO:0050662//coenzyme binding;
CL1621.Contig6_All	3438	0.01	2.23	7.8008999	Up	gi|751691920|gb|KIM41907.1|/0/hypothetical protein M413DRAFT_445116 [Hebeloma cylindrosporum h7]	NA	sp|Q9UR24|RHP26_SCHPO/8.54e-54/DNA repair protein rhp26 OS=Schizosaccharomyces pombe (strain 972 / ATCC 24843) GN=rhp26 PE=4 SV=1	lbc:LACBIDRAFT_319037/0.0/CHR16220; RAD26-like SNF2 family DNA-dependent ATPase; K20098 DNA excision repair protein ERCC-6-like 2 [EC:3.6.4.-]	At1g03750/3.08e-114/[KL] KOG0387 Transcription-coupled repair protein CSB/RAD26 (contains SNF2 family DNA-dependent ATPase domain)	PTHR10799/1.1E-148/--	molecular_function:GO:0003677//DNA binding;GO:0005524//ATP binding;GO:0008026//ATP-dependent helicase activity;
CL3041.Contig11_All	3108	0.01	2.21	7.787902559	Up	gi|749870997|gb|KIJ41092.1|/5.65111e-160/hypothetical protein M422DRAFT_255938 [Sphaerobolus stellatus SS14]	NA	sp|Q08902|YO378_YEAST/4.61e-23/Drug resistance protein YOR378W OS=Saccharomyces cerevisiae (strain ATCC 204508 / S288c) GN=YOR378W PE=1 SV=1	dha:DEHA2D11572g/9.59e-20/DEHA2D11572p; K08165 MFS transporter, DHA2 family, multidrug resistance protein	YOR378w/1.11e-22/[R] KOG0254 Predicted transporter (major facilitator superfamily)	PF07690/1.3E-35/Major Facilitator Superfamily	NA
CL476.Contig7_All	4268	0.01	2.2	7.781359714	Up	gi|313118219|sp|B0CRK4.1|EFTS_LACBS/1.27624e-116/RecName: Full=Elongation factor Ts, mitochondrial; Short=EF-Ts; Short=EF-TsMt; Flags: Precursor	NA	sp|B0CRK4|EFTS_LACBS/8.45e-119/Elongation factor Ts, mitochondrial OS=Laccaria bicolor (strain S238N-H82 / ATCC MYA-4686) GN=TSF1 PE=3 SV=1	cci:CC1G_06571/1.01e-100/elongation factor ts; K02357 elongation factor Ts	Hs19923527/2.61e-29/[I] KOG2329 Alkaline ceramidase	PTHR31633/2.2E-35/--	NA
CL81.Contig9_All	9843	0.01	2.2	7.781359714	Up	gi|750945572|gb|KIK03479.1|/0/hypothetical protein K443DRAFT_653311 [Laccaria amethystina LaAM-08-1]	NA	sp|O13415|AREA_ASPOR/5.04e-28/Nitrogen regulatory protein areA OS=Aspergillus oryzae (strain ATCC 42149 / RIB 40) GN=areA PE=4 SV=1	cci:CC1G_14145/3.06e-172/transcription factor ScGATA-6; K09184 GATA-binding protein, other eukaryote	SPAC11E3.11c/2.52e-27/[U] KOG0929 Guanine nucleotide exchange factor	PTHR10071/2.1E-29/--	NA
CL3887.Contig2_All	890	0.01	2.2	7.781359714	Up	gi|302683783|ref|XP_003031572.1|/5.69828e-46/hypothetical protein SCHCODRAFT_234587 [Schizophyllum commune H4-8] &gt;gi|300105265|gb|EFI96669.1| hypothetical protein SCHCODRAFT_234587 [Schizophyllum commune H4-8]	gi|299752380|ref|XM_001830838.2|/0.0/Coprinopsis cinerea okayama7#130 SeqLit small heat shock protein, mRNA	sp|O14368|HSP16_SCHPO/5.14e-10/Heat shock protein 16 OS=Schizosaccharomyces pombe (strain 972 / ATCC 24843) GN=hsp16 PE=1 SV=1	cci:CC1G_04673/2.95e-46/small heat shock protein; K13993 HSP20 family protein	SPBC3E7.02c/1.19e-09/[O] KOG0710 Molecular chaperone (small heat-shock protein Hsp26/Hsp42)	NA	biological_process:GO:0006950//response to stress;
CL384.Contig11_All	5270	0.01	2.18	7.768184325	Up	gi|648158943|gb|KDR72679.1|/1.02543e-32/hypothetical protein GALMADRAFT_252862 [Galerina marginata CBS 339.88]	NA	NA	NA	NA	NA	NA
CL1490.Contig13_All	4908	0.01	2.17	7.761551232	Up	gi|751689314|gb|KIM39308.1|/0/hypothetical protein M413DRAFT_447251 [Hebeloma cylindrosporum h7]	NA	sp|Q9Y7T3|THG1_SCHPO/3.05e-83/tRNA(His) guanylyltransferase OS=Schizosaccharomyces pombe (strain 972 / ATCC 24843) GN=thg1 PE=3 SV=1	mrr:Moror_16123/0.0/ubiquitin carboxyl-terminal hydrolase 22; K11366 ubiquitin carboxyl-terminal hydrolase 22/27/51 [EC:3.4.19.12]	Hs22065367/3.15e-97/[O] KOG1867 Ubiquitin-specific protease	PTHR24006/5.7E-95/--	biological_process:GO:0006511//ubiquitin-dependent protein catabolic process;molecular_function:GO:0008234//cysteine-type peptidase activity;GO:0008270//zinc ion binding;GO:0004221//ubiquitin thiolesterase activity;
CL651.Contig6_All	2641	0.01	2.17	7.761551232	Up	gi|763721636|gb|KJA19100.1|/6.99175e-116/hypothetical protein HYPSUDRAFT_44559 [Hypholoma sublateritium FD-334 SS-4]	NA	sp|Q00791|STCU_EMENI/1.13e-15/Versicolorin reductase OS=Emericella nidulans (strain FGSC A4 / ATCC 38163 / CBS 112.46 / NRRL 194 / M139) GN=stcU PE=3 SV=2	cim:CIMG_03188/1.75e-21/2-deoxy-D-gluconate 3-dehydrogenase; K00065 2-deoxy-D-gluconate 3-dehydrogenase [EC:1.1.1.125]	7293522/1.76e-21/[Q] KOG1207 Diacetyl reductase/L-xylulose reductase	NA	biological_process:GO:0055114//oxidation-reduction process;molecular_function:GO:0000166//nucleotide binding;GO:0016491//oxidoreductase activity;
CL4023.Contig4_All	2650	0.01	2.17	7.761551232	Up	gi|648166803|gb|KDR80476.1|/0/hypothetical protein GALMADRAFT_1202327 [Galerina marginata CBS 339.88]	NA	sp|P32791|FRE1_YEAST/7.27e-34/Ferric/cupric reductase transmembrane component 1 OS=Saccharomyces cerevisiae (strain ATCC 204508 / S288c) GN=FRE1 PE=1 SV=1	ppa:PAS_chr4_0240/1.49e-34/Ferric reductase, reduces siderophore-bound iron prior to uptake by transporters; K00521 ferric-chelate reductase [EC:1.16.1.7]	YLR214w/1.76e-33/[PQ] KOG0039 Ferric reductase, NADH/NADPH oxidase and related proteins	PTHR11972/5.2E-81/--	NA
CL1994.Contig9_All	2239	0.01	2.17	7.761551232	Up	gi|1000846162|gb|KXN86992.1|/1.0907e-137/hypothetical protein AN958_09335 [Leucoagaricus sp. SymC.cos]	NA	sp|Q08902|YO378_YEAST/2.81e-15/Drug resistance protein YOR378W OS=Saccharomyces cerevisiae (strain ATCC 204508 / S288c) GN=YOR378W PE=1 SV=1	dha:DEHA2D11572g/3.23e-20/DEHA2D11572p; K08165 MFS transporter, DHA2 family, multidrug resistance protein	YOR378w/6.78e-15/[R] KOG0254 Predicted transporter (major facilitator superfamily)	PTHR23501/1.7E-62/--	NA
CL840.Contig9_All	6000	0.01	2.17	7.761551232	Up	gi|648169064|gb|KDR82704.1|/0/hypothetical protein GALMADRAFT_841399 [Galerina marginata CBS 339.88]	NA	sp|P36013|MAOM_YEAST/1.86e-105/NAD-dependent malic enzyme, mitochondrial OS=Saccharomyces cerevisiae (strain ATCC 204508 / S288c) GN=MAE1 PE=1 SV=1	cci:CC1G_07119/0.0/malate dehydrogenase; K00029 malate dehydrogenase (oxaloacetate-decarboxylating)(NADP+) [EC:1.1.1.40]	At5g25880/6.05e-132/[C] KOG1257 NADP+-dependent malic enzyme	SM00919/1.0E-103/Malic enzyme, NAD binding domain	biological_process:GO:0055114//oxidation-reduction process;GO:0006108//malate metabolic process;molecular_function:GO:0016619//malate dehydrogenase (oxaloacetate-decarboxylating) activity;GO:0046872//metal ion binding;GO:0051287//NAD binding;
CL192.Contig3_All	3064	0.01	2.17	7.761551232	Up	gi|646307031|gb|KDQ28176.1|/0/hypothetical protein PLEOSDRAFT_1104852 [Pleurotus ostreatus PC15]	NA	NA	NA	NA	PTHR33927/5.0E-222/--	NA
CL424.Contig3_All	7010	0.01	2.16	7.754887502	Up	gi|751184875|gb|KIL70811.1|/0/hypothetical protein M378DRAFT_1036224 [Amanita muscaria Koide BX008]	NA	sp|O59802|GPI2_SCHPO/6.40e-36/Phosphatidylinositol N-acetylglucosaminyltransferase GPI2 subunit OS=Schizosaccharomyces pombe (strain 972 / ATCC 24843) GN=gpi2 PE=3 SV=1	mrr:Moror_13255/0.0/anaphase-promoting complex component cut20 apc4; K03351 anaphase-promoting complex subunit 4	SPCC550.04c/1.55e-35/[I] KOG3059 N-acetylglucosaminyltransferase complex, subunit PIG-C/GPI2, required for phosphatidylinositol biosynthesis	PTHR13260/2.4E-17/--	NA
CL1410.Contig1_All	1031	0.01	2.15	7.74819285	Up	gi|648159163|gb|KDR72895.1|/6.59184e-150/hypothetical protein GALMADRAFT_142607 [Galerina marginata CBS 339.88]	NA	sp|P0CJ44|ALF_COCIM/7.60e-40/Putative fructose-bisphosphate aldolase OS=Coccidioides immitis (strain RS) GN=CIMG_05755 PE=1 SV=1	shs:STEHIDRAFT_131721/1.31e-145/aldolase; K01624 fructose-bisphosphate aldolase, class II [EC:4.1.2.13]	At1g18270_2/5.73e-18/[G] KOG4153 Fructose 1,6-bisphosphate aldolase	PF01116/3.2E-67/Fructose-bisphosphate aldolase class-II	biological_process:GO:0005975//carbohydrate metabolic process;molecular_function:GO:0016832//aldehyde-lyase activity;GO:0008270//zinc ion binding;
CL66.Contig9_All	1437	0.01	2.15	7.74819285	Up	gi|597907704|ref|XP_007301151.1|/5.32584e-100/hypothetical protein STEHIDRAFT_92898 [Stereum hirsutum FP-91666 SS1] &gt;gi|389748959|gb|EIM90136.1| hypothetical protein STEHIDRAFT_92898 [Stereum hirsutum FP-91666 SS1]	NA	NA	ure:UREG_06688/4.31e-49/similar to secreted protein; K01057 6-phosphogluconolactonase [EC:3.1.1.31]	NA	PTHR24094:SF14/1.2E-72/--	NA
CL5004.Contig2_All	1034	0.01	2.15	7.74819285	Up	NA	NA	NA	NA	NA	NA	NA
CL5020.Contig4_All	2686	0.01	2.14	7.741466986	Up	gi|751686230|gb|KIM36245.1|/4.43027e-78/hypothetical protein M413DRAFT_31839 [Hebeloma cylindrosporum h7]	NA	NA	NA	NA	SM00235/2.2E-5/Zinc-dependent metalloprotease	NA
CL2179.Contig2_All	1533	0.01	2.14	7.741466986	Up	gi|648167112|gb|KDR80776.1|/0/hypothetical protein GALMADRAFT_222374 [Galerina marginata CBS 339.88]	NA	sp|Q00730|STCW_EMENI/1.69e-111/Putative sterigmatocystin biosynthesis monooxygenase stcW OS=Emericella nidulans (strain FGSC A4 / ATCC 38163 / CBS 112.46 / NRRL 194 / M139) GN=stcW PE=3 SV=2	mgr:MGG_06577/5.00e-143/phenylacetone monooxygenase; K03379 cyclohexanone monooxygenase [EC:1.14.13.22]	At1g48910/1.35e-10/[Q] KOG1399 Flavin-containing monooxygenase	PF00743/2.5E-5/Flavin-binding monooxygenase-like	NA
CL3608.Contig1_All	3394	0.01	2.13	7.73470962	Up	gi|1000842495|gb|KXN83969.1|/0/Mannan endo-1,6-alpha-mannosidase DCW1 [Leucoagaricus sp. SymC.cos]	NA	sp|P0CP92|CWC27_CRYNJ/1.31e-79/Peptidyl-prolyl isomerase CWC27 OS=Cryptococcus neoformans var. neoformans serotype D (strain JEC21 / ATCC MYA-565) GN=CWC27 PE=3 SV=1	mrr:Moror_14652/2.49e-134/peptidyl-prolyl cis-trans isomerase cwc27-like protein; K12737 peptidyl-prolyl cis-trans isomerase SDCCAG10 [EC:5.2.1.8]	At4g33060/2.68e-50/[O] KOG0885 Peptidyl-prolyl cis-trans isomerase	PR00153/2.5E-6/Cyclophilin peptidyl-prolyl cis-trans isomerase signature	NA
CL1992.Contig2_All	606	0.01	2.12	7.727920455	Up	gi|648165685|gb|KDR79362.1|/1.30201e-59/hypothetical protein GALMADRAFT_154278 [Galerina marginata CBS 339.88]	NA	NA	NA	NA	PS50011/8.909/Protein kinase domain profile.	NA
CL3687.Contig5_All	6742	0.01	2.12	7.727920455	Up	gi|750950900|gb|KIK08769.1|/0/hypothetical protein K443DRAFT_672288 [Laccaria amethystina LaAM-08-1]	NA	sp|O13752|YF22_SCHPO/2.04e-39/Uncharacterized TLC domain-containing protein C17A2.02c OS=Schizosaccharomyces pombe (strain 972 / ATCC 24843) GN=SPAC17A2.02c PE=4 SV=1	lbc:LACBIDRAFT_305844/0.0/vacuolar protein sorting-associated protein 54; K17600 vacuolar protein sorting-associated protein 54	SPAC17A2.02c/4.93e-39/[TR] KOG4561 Uncharacterized conserved protein, contains TBC domain	PF07928/7.2E-50/Vps54-like protein	NA
CL2186.Contig8_All	2683	0.01	2.11	7.721099189	Up	gi|557947588|emb|CDJ79825.1|/4.93788e-155/acetyl xylan esterase precursor [Leucoagaricus gongylophorus]	gi|164562253|gb|EU359682.1|/0.0/Pleurotus ostreatus strain HB188 xylanase gene, complete cds	sp|A1DBP9|AXE1_NEOFI/1.53e-94/Probable acetylxylan esterase A OS=Neosartorya fischeri (strain ATCC 1020 / DSM 3700 / FGSC A1164 / NRRL 181) GN=axeA PE=3 SV=1	cci:CC1G_03267/9.11e-133/acetyl xylan esterase; K05972 acetylxylan esterase [EC:3.1.1.72]	NA	PF10503/1.2E-21/Esterase PHB depolymerase	NA
CL3181.Contig8_All	1263	0.01	2.11	7.721099189	Up	gi|751692212|gb|KIM42198.1|/5.93198e-46/hypothetical protein M413DRAFT_444646 [Hebeloma cylindrosporum h7]	NA	NA	cci:CC1G_05544/1.48e-29/nudix-type domain-containing protein 1 isoform p22; K03574 8-oxo-dGTP diphosphatase [EC:3.6.1.55]	HsM4505275/7.69e-11/[R] TWOG0609 Nudix NTP pyrophosphohydrolase	PTHR22769:SF20/4.6E-15/--	NA
CL2856.Contig12_All	1626	0.01	2.1	7.714245518	Up	gi|751690831|gb|KIM40820.1|/1.20839e-50/hypothetical protein M413DRAFT_154338 [Hebeloma cylindrosporum h7]	NA	NA	cci:CC1G_06014/1.58e-30/rho GTPase activating protein 22; K19844 GTPase-activating protein BEM2	NA	NA	NA
CL2171.Contig18_All	1382	0.01	2.1	7.714245518	Up	gi|646304107|gb|KDQ25254.1|/1.77922e-139/hypothetical protein PLEOSDRAFT_1084879 [Pleurotus ostreatus PC15]	NA	sp|B0XMP7|BGALA_ASPFC/7.19e-59/Probable beta-galactosidase A OS=Neosartorya fumigata (strain CEA10 / CBS 144.89 / FGSC A1163) GN=lacA PE=3 SV=2	afm:AFUA_1G14170/9.42e-58/beta-galactosidase; K01190 beta-galactosidase [EC:3.2.1.23]	NA	PF13364/6.3E-13/Beta-galactosidase jelly roll domain	biological_process:GO:0005975//carbohydrate metabolic process;molecular_function:GO:0004553//hydrolase activity, hydrolyzing O-glycosyl compounds;
CL313.Contig10_All	3554	0.01	2.08	7.700439718	Up	gi|751728136|gb|KIM76472.1|/3.2365e-142/hypothetical protein PILCRDRAFT_77705 [Piloderma croceum F 1598]	NA	sp|O13765|DBR1_SCHPO/1.86e-78/Lariat debranching enzyme OS=Schizosaccharomyces pombe (strain 972 / ATCC 24843) GN=dbr1 PE=3 SV=2	dsq:DICSQDRAFT_157027/1.60e-138/DBR1-domain-containing protein; K18328 lariat debranching enzyme [EC:3.1.-.-]	7295161/3.71e-91/[A] KOG2863 RNA lariat debranching enzyme	NA	NA
CL1335.Contig3_All	1068	0.01	2.07	7.693486957	Up	gi|763720507|gb|KJA17985.1|/1.54231e-127/hypothetical protein HYPSUDRAFT_45705 [Hypholoma sublateritium FD-334 SS-4]	NA	sp|Q07379|YD057_YEAST/3.13e-11/Putative uncharacterized protein YDL057W OS=Saccharomyces cerevisiae (strain ATCC 204508 / S288c) GN=YDL057W PE=4 SV=1	mgl:MGL_2203/3.83e-21/hypothetical protein; K00943 dTMP kinase [EC:2.7.4.9]	At3g47560/1.44e-18/[I] KOG4667 Predicted esterase	PTHR10992/1.0E-17/--	NA
CL163.Contig13_All	6012	0.01	2.07	7.693486957	Up	gi|750941111|gb|KIJ99092.1|/0/glycosyltransferase family 4 protein [Laccaria amethystina LaAM-08-1]	NA	sp|P87172|GPI3_SCHPO/5.97e-113/Phosphatidylinositol N-acetylglucosaminyltransferase gpi3 subunit OS=Schizosaccharomyces pombe (strain 972 / ATCC 24843) GN=gpi3 PE=3 SV=1	lbc:LACBIDRAFT_191321/0.0/glycosyltransferase family 4 protein; K03857 phosphatidylinositol glycan, class A [EC:2.4.1.198]	SPBC3D6.07/1.44e-112/[MOI] KOG1111 N-acetylglucosaminyltransferase complex, subunit PIG-A/SPT14, required for phosphatidylinositol biosynthesis/Sulfolipid synthase	NA	biological_process:GO:0006506//GPI anchor biosynthetic process;molecular_function:GO:0016740//transferase activity;
CL1186.Contig21_All	2991	0.01	2.07	7.693486957	Up	gi|750945306|gb|KIK03216.1|/0/hypothetical protein K443DRAFT_95549 [Laccaria amethystina LaAM-08-1]	NA	sp|O13345|ORDA_ASPPA/4.50e-68/O-methylsterigmatocystin oxidoreductase OS=Aspergillus parasiticus GN=ordA PE=1 SV=1	fme:FOMMEDRAFT_143001/1.54e-101/cytochrome P450 oxidoreductase OrdA-like protein; K21295 multifunctional cytochrome P450 monooxygenase	Hs18491008/2.96e-33/[Q] KOG0156 Cytochrome P450 CYP2 subfamily	PR00385/4.3E-6/P450 superfamily signature	biological_process:GO:0055114//oxidation-reduction process;molecular_function:GO:0009055//electron carrier activity;GO:0016705//oxidoreductase activity, acting on paired donors, with incorporation or reduction of molecular oxygen;GO:0020037//heme binding;GO:0005506//iron ion binding;GO:0004497//monooxygenase activity;
CL5022.Contig3_All	2726	0.01	2.06	7.686500527	Up	gi|648155670|gb|KDR69466.1|/0/hypothetical protein GALMADRAFT_160462 [Galerina marginata CBS 339.88]	NA	sp|Q10084|MFS2_SCHPO/1.09e-12/Uncharacterized transporter mfs2 OS=Schizosaccharomyces pombe (strain 972 / ATCC 24843) GN=mfs2 PE=3 SV=1	gtr:GLOTRDRAFT_106435/6.07e-19/benomyl/methotrexate resistance protein; K08158 MFS transporter, DHA1 family, multidrug resistance protein	SPAC11D3.05/2.63e-12/[R] KOG0255 Synaptic vesicle transporter SVOP and related transporters (major facilitator superfamily)	PF07690/4.5E-26/Major Facilitator Superfamily	NA
Unigene10881_All	586	0.01	2.06	7.686500527	Up	NA	NA	NA	NA	NA	NA	NA
CL1621.Contig11_All	3501	0.01	2.06	7.686500527	Up	gi|751691920|gb|KIM41907.1|/0/hypothetical protein M413DRAFT_445116 [Hebeloma cylindrosporum h7]	NA	sp|Q9UR24|RHP26_SCHPO/1.36e-46/DNA repair protein rhp26 OS=Schizosaccharomyces pombe (strain 972 / ATCC 24843) GN=rhp26 PE=4 SV=1	lbc:LACBIDRAFT_319037/0.0/CHR16220; RAD26-like SNF2 family DNA-dependent ATPase; K20098 DNA excision repair protein ERCC-6-like 2 [EC:3.6.4.-]	At1g03750/3.13e-103/[KL] KOG0387 Transcription-coupled repair protein CSB/RAD26 (contains SNF2 family DNA-dependent ATPase domain)	PS51194/15.991/Superfamilies 1 and 2 helicase C-terminal domain profile.	molecular_function:GO:0004386//helicase activity;GO:0003676//nucleic acid binding;
CL900.Contig12_All	5231	0.01	2.06	7.686500527	Up	gi|299739873|ref|XP_002910255.1|/0/other/IKS protein kinase [Coprinopsis cinerea okayama7#130] &gt;gi|298403982|gb|EFI26761.1| other/IKS protein kinase [Coprinopsis cinerea okayama7#130]	NA	sp|P43568|CAK1_YEAST/1.19e-12/Serine/threonine-protein kinase CAK1 OS=Saccharomyces cerevisiae (strain ATCC 204508 / S288c) GN=CAK1 PE=1 SV=1	yli:YALI0D08822g/1.37e-12/YALI0D08822p; K21157 SNF1-activating kinase 1 [EC:2.7.11.1]	CE00972/2.33e-12/[T] KOG1989 ARK protein kinase family	SM00220/5.8E-9/Serine/Threonine protein kinases, catalytic domain	molecular_function:GO:0016301//kinase activity;
CL2705.Contig1_All	905	0.01	2.06	7.686500527	Up	NA	NA	NA	NA	NA	NA	NA
CL1452.Contig10_All	923	0.01	2.06	7.686500527	Up	NA	NA	NA	NA	NA	NA	NA
CL1627.Contig1_All	1134	0.01	2.06	7.686500527	Up	NA	NA	NA	NA	NA	NA	NA
CL64.Contig27_All	6646	0.01	2.06	7.686500527	Up	gi|170106401|ref|XP_001884412.1|/1.28378e-174/90S preribosome/SSU processome component KRR1 [Laccaria bicolor S238N-H82]	gi|299747150|ref|XM_001841196.2|/0.0/Coprinopsis cinerea okayama7#130 90S preribosome/SSU processome component KRR1, partial mRNA	sp|E7QBZ1|KRR1_YEASZ/1.77e-119/KRR1 small subunit processome component OS=Saccharomyces cerevisiae (strain Zymaflore VL3) GN=KRR1 PE=3 SV=1	lbc:LACBIDRAFT_303740/1.03e-175/90S preribosome/SSU processome component KRR1; K06961 ribosomal RNA assembly protein	YCL059c/4.29e-119/[JD] KOG2874 rRNA processing protein	PF01764/4.0E-24/Lipase (class 3)	biological_process:GO:0006364//rRNA processing;cellular_component:GO:0005730//nucleolus;GO:0030529//ribonucleoprotein complex;molecular_function:GO:0003723//RNA binding;
CL1621.Contig13_All	3451	0.01	2.05	7.6794801	Up	gi|751691920|gb|KIM41907.1|/0/hypothetical protein M413DRAFT_445116 [Hebeloma cylindrosporum h7]	NA	sp|Q9UR24|RHP26_SCHPO/9.55e-50/DNA repair protein rhp26 OS=Schizosaccharomyces pombe (strain 972 / ATCC 24843) GN=rhp26 PE=4 SV=1	lbc:LACBIDRAFT_319037/0.0/CHR16220; RAD26-like SNF2 family DNA-dependent ATPase; K20098 DNA excision repair protein ERCC-6-like 2 [EC:3.6.4.-]	At1g03750/1.39e-109/[KL] KOG0387 Transcription-coupled repair protein CSB/RAD26 (contains SNF2 family DNA-dependent ATPase domain)	PTHR10799/6.2E-140/--	molecular_function:GO:0004386//helicase activity;GO:0003676//nucleic acid binding;
CL236.Contig7_All	4037	0.01	2.05	7.6794801	Up	gi|1000844116|gb|KXN85318.1|/0/Gelsolin [Leucoagaricus sp. SymC.cos]	NA	NA	pfp:PFL1_06133/2.67e-29/hypothetical protein; K00601 phosphoribosylglycinamide formyltransferase [EC:2.1.2.2]	NA	NA	NA
CL5941.Contig3_All	1208	0.01	2.05	7.6794801	Up	gi|750944669|gb|KIK02587.1|/4.57905e-67/hypothetical protein K443DRAFT_677443 [Laccaria amethystina LaAM-08-1]	NA	sp|P54069|BEM46_SCHPO/3.44e-45/Protein bem46 OS=Schizosaccharomyces pombe (strain 972 / ATCC 24843) GN=bem46 PE=2 SV=3	lbc:LACBIDRAFT_308313/2.95e-61/hypothetical protein; K06889 uncharacterized protein	SPBC32H8.03/8.31e-45/[R] KOG4391 Predicted alpha/beta hydrolase BEM46	PTHR12277/6.7E-57/--	NA
CL3101.Contig6_All	1254	0.01	2.04	7.672425342	Up	NA	NA	NA	NA	NA	NA	NA
Unigene11023_All	592	0.01	2.03	7.665335917	Up	NA	NA	NA	NA	NA	NA	NA
CL64.Contig17_All	6540	0.01	2.02	7.658211483	Up	gi|170106401|ref|XP_001884412.1|/9.20598e-175/90S preribosome/SSU processome component KRR1 [Laccaria bicolor S238N-H82]	gi|299747150|ref|XM_001841196.2|/0.0/Coprinopsis cinerea okayama7#130 90S preribosome/SSU processome component KRR1, partial mRNA	sp|E7QBZ1|KRR1_YEASZ/1.72e-119/KRR1 small subunit processome component OS=Saccharomyces cerevisiae (strain Zymaflore VL3) GN=KRR1 PE=3 SV=1	lbc:LACBIDRAFT_303740/7.36e-176/90S preribosome/SSU processome component KRR1; K06961 ribosomal RNA assembly protein	YCL059c/4.16e-119/[JD] KOG2874 rRNA processing protein	PF01764/4.0E-24/Lipase (class 3)	biological_process:GO:0006364//rRNA processing;cellular_component:GO:0005730//nucleolus;GO:0030529//ribonucleoprotein complex;molecular_function:GO:0003723//RNA binding;
CL651.Contig7_All	2591	0.01	2	7.64385619	Up	gi|763721636|gb|KJA19100.1|/6.83081e-116/hypothetical protein HYPSUDRAFT_44559 [Hypholoma sublateritium FD-334 SS-4]	NA	sp|Q00791|STCU_EMENI/1.11e-15/Versicolorin reductase OS=Emericella nidulans (strain FGSC A4 / ATCC 38163 / CBS 112.46 / NRRL 194 / M139) GN=stcU PE=3 SV=2	cim:CIMG_03188/1.72e-21/2-deoxy-D-gluconate 3-dehydrogenase; K00065 2-deoxy-D-gluconate 3-dehydrogenase [EC:1.1.1.125]	7293522/1.72e-21/[Q] KOG1207 Diacetyl reductase/L-xylulose reductase	NA	biological_process:GO:0055114//oxidation-reduction process;molecular_function:GO:0000166//nucleotide binding;GO:0016491//oxidoreductase activity;
CL2856.Contig7_All	2235	0.01	2	7.64385619	Up	gi|751175954|gb|KIL61944.1|/1.5288e-123/hypothetical protein M378DRAFT_193326 [Amanita muscaria Koide BX008]	NA	NA	cci:CC1G_06014/1.30e-101/rho GTPase activating protein 22; K19844 GTPase-activating protein BEM2	NA	NA	NA
CL2637.Contig6_All	2249	0.01	2	7.64385619	Up	gi|750936647|gb|KIJ94753.1|/6.94004e-111/hypothetical protein K443DRAFT_683495 [Laccaria amethystina LaAM-08-1]	NA	sp|P0CR93|TOF1_CRYNB/5.35e-24/Topoisomerase 1-associated factor 1 OS=Cryptococcus neoformans var. neoformans serotype D (strain B-3501A) GN=TOF1 PE=3 SV=1	gtr:GLOTRDRAFT_66457/3.58e-93/timeless-domain-containing protein; K10997 replication fork protection complex subunit Tof1/Swi1	NA	NA	NA
CL3208.Contig8_All	2331	0.01	2	7.64385619	Up	gi|763717202|gb|KJA14751.1|/7.94957e-119/hypothetical protein HYPSUDRAFT_92215 [Hypholoma sublateritium FD-334 SS-4]	gi|595776487|ref|XM_007266725.1|/0.0/Fomitiporia mediterranea MF3/22 FAD/NAD-binding domain-containing protein (FOMMEDRAFT_156448), partial mRNA	sp|Q5A7M3|KMO_CANAL/4.11e-10/Kynurenine 3-monooxygenase OS=Candida albicans (strain SC5314 / ATCC MYA-2876) GN=BNA4 PE=3 SV=1	cci:CC1G_07315/1.47e-111/salicylate hydroxylase; K00480 salicylate hydroxylase [EC:1.14.13.1]	At5g67030/1.04e-14/[CR] KOG2614 Kynurenine 3-monooxygenase and related flavoprotein monooxygenases	PTHR13789:SF215/2.4E-73/--	NA
CL447.Contig7_All	2169	0.01	2	7.64385619	Up	gi|1000863439|gb|KXN89276.1|/1.96779e-08/hypothetical protein AN958_05954, partial [Leucoagaricus sp. SymC.cos]	NA	NA	NA	NA	NA	NA
CL1106.Contig5_All	7423	0.01	1.99	7.636624621	Up	gi|648154957|gb|KDR68765.1|/0/hypothetical protein GALMADRAFT_256607 [Galerina marginata CBS 339.88]	gi|299754897|ref|XM_001828216.2|/0.0/Coprinopsis cinerea okayama7#130 ### xylosidase/arabinosidase, mRNA	sp|A7TQF3|YFH7_VANPO/1.61e-27/ATP-dependent kinase YFH7 OS=Vanderwaltozyma polyspora (strain ATCC 22028 / DSM 70294) GN=YFH7 PE=3 SV=1	ani:AN8109.2/2.19e-28/hypothetical protein; K05351 D-xylulose reductase [EC:1.1.1.9]	At2g33380/6.36e-33/[I] LSE0454 A Caleosin/embryo-specific protein/Ca+2-binding EF hand protein	NA	NA
CL1511.Contig9_All	4380	0.01	1.99	7.636624621	Up	NA	NA	NA	NA	NA	NA	NA
CL2171.Contig5_All	4308	0.01	1.99	7.636624621	Up	gi|630208145|ref|XP_007854104.1|/0/glycoside hydrolase family 35 protein [Moniliophthora roreri MCA 2997] &gt;gi|554904323|gb|ESK86579.1| glycoside hydrolase family 35 protein [Moniliophthora roreri MCA 2997]	NA	sp|A1D1Z9|BGALA_NEOFI/4.44e-177/Probable beta-galactosidase A OS=Neosartorya fischeri (strain ATCC 1020 / DSM 3700 / FGSC A1164 / NRRL 181) GN=lacA PE=3 SV=1	afm:AFUA_1G14170/5.06e-172/beta-galactosidase; K01190 beta-galactosidase [EC:3.2.1.23]	Hs10834966/2.62e-28/[G] KOG0496 Beta-galactosidase	PR00742/2.0E-24/Glycosyl hydrolase family 35 signature	biological_process:GO:0008152//metabolic process;molecular_function:GO:0016798//hydrolase activity, acting on glycosyl bonds;
CL2266.Contig7_All	972	0.01	1.99	7.636624621	Up	gi|299753232|ref|XP_002911849.1|/6.36603e-09/hypothetical protein CC1G_13885 [Coprinopsis cinerea okayama7#130] &gt;gi|298410205|gb|EFI28355.1| hypothetical protein CC1G_13885 [Coprinopsis cinerea okayama7#130]	NA	NA	NA	NA	NA	NA
CL2583.Contig3_All	1100	0.01	1.98	7.62935662	Up	NA	NA	NA	NA	NA	NA	NA
CL1998.Contig2_All	3296	0.01	1.97	7.622051819	Up	gi|751689386|gb|KIM39380.1|/3.86527e-28/hypothetical protein M413DRAFT_447307 [Hebeloma cylindrosporum h7]	NA	NA	NA	NA	NA	NA
CL5405.Contig2_All	789	0.01	1.95	7.607330314	Up	NA	NA	NA	NA	NA	NA	NA
CL7262.Contig1_All	700	0.01	1.95	7.607330314	Up	NA	NA	NA	NA	NA	NA	NA
CL53.Contig5_All	2842	0.01	1.94	7.599912842	Up	gi|646292895|gb|KDQ14072.1|/2.28538e-12/hypothetical protein BOTBODRAFT_175176 [Botryobasidium botryosum FD-172 SS1]	NA	NA	NA	NA	NA	NA
CL2728.Contig2_All	733	0.01	1.94	7.599912842	Up	gi|299752183|ref|XP_001830760.2|/3.69066e-48/hypothetical protein CC1G_03297 [Coprinopsis cinerea okayama7#130] &gt;gi|298409715|gb|EAU91129.2| hypothetical protein CC1G_03297 [Coprinopsis cinerea okayama7#130]	NA	NA	NA	NA	PTHR28013/2.7E-21/--	NA
CL2115.Contig1_All	1147	0.01	1.94	7.599912842	Up	NA	NA	NA	NA	NA	NA	NA
CL3175.Contig1_All	3858	0.01	1.94	7.599912842	Up	gi|750951235|gb|KIK09102.1|/8.62194e-119/hypothetical protein K443DRAFT_83189 [Laccaria amethystina LaAM-08-1]	NA	sp|Q06182|SWI10_SCHPO/1.51e-47/Mating-type switching protein swi10 OS=Schizosaccharomyces pombe (strain 972 / ATCC 24843) GN=swi10 PE=3 SV=1	cci:CC1G_04546/3.79e-113/DNA excision repair protein ERCC-1; K10849 DNA excision repair protein ERCC-1	Hs4503599/7.95e-51/[L] KOG2841 Structure-specific endonuclease ERCC1-XPF, ERCC1 component	NA	molecular_function:GO:0003677//DNA binding;
CL198.Contig17_All	4180	0.01	1.94	7.599912842	Up	gi|599388429|ref|XP_007398532.1|/1.03143e-14/hypothetical protein PHACADRAFT_30834 [Phanerochaete carnosa HHB-10118-sp] &gt;gi|409042813|gb|EKM52296.1| hypothetical protein PHACADRAFT_30834 [Phanerochaete carnosa HHB-10118-sp]	NA	NA	NA	NA	NA	NA
CL1568.Contig36_All	4117	0.01	1.93	7.592457037	Up	gi|763731373|gb|KJA28776.1|/0/hypothetical protein HYPSUDRAFT_196943 [Hypholoma sublateritium FD-334 SS-4]	gi|615416267|ref|XM_007585106.1|/0.0/Neofusicoccum parvum UCRNP2 putative carboxylesterase protein mRNA	sp|P32946|LIP2_CANRU/1.02e-24/Lipase 2 OS=Candida rugosa GN=LIP2 PE=1 SV=1	wic:J056_001016/5.96e-63/Carboxylesterase 5A; K01050 cholinesterase [EC:3.1.1.8]	Hs4557239/4.70e-33/[T] KOG4389 Acetylcholinesterase/Butyrylcholinesterase	PF00135/3.0E-64/Carboxylesterase family	NA
CL1751.Contig2_All	2220	0.01	1.92	7.584962501	Up	gi|648169040|gb|KDR82680.1|/1.92668e-70/hypothetical protein GALMADRAFT_220670 [Galerina marginata CBS 339.88]	NA	sp|C6Y4D0|YCGV_SCHPO/8.23e-07/Putative transcription factor C16C4.22 OS=Schizosaccharomyces pombe (strain 972 / ATCC 24843) GN=SPCC16C4.22 PE=3 SV=1	adl:AURDEDRAFT_99520/3.38e-18/HSP20-like chaperone; K13993 HSP20 family protein	Hs8393116/1.00e-07/[K] KOG1657 CCAAT-binding factor, subunit C (HAP5)	PTHR10252/3.2E-15/--	NA
CL4122.Contig5_All	1015	0.01	1.92	7.584962501	Up	NA	NA	NA	NA	NA	NA	NA
CL2374.Contig2_All	1183	0.01	1.92	7.584962501	Up	gi|169847217|ref|XP_001830320.1|/2.91067e-11/AMP binding protein [Coprinopsis cinerea okayama7#130] &gt;gi|116508572|gb|EAU91467.1| AMP binding protein [Coprinopsis cinerea okayama7#130]	NA	NA	NA	NA	NA	NA
CL1637.Contig5_All	1874	0.01	1.92	7.584962501	Up	gi|648162729|gb|KDR76424.1|/7.3147e-35/hypothetical protein GALMADRAFT_279116 [Galerina marginata CBS 339.88]	NA	NA	NA	NA	NA	NA
CL4975.Contig3_All	1049	0.01	1.92	7.584962501	Up	NA	NA	NA	NA	NA	NA	NA
CL1414.Contig2_All	2126	0.01	1.91	7.577428828	Up	gi|751692755|gb|KIM42740.1|/0/hypothetical protein M413DRAFT_444406 [Hebeloma cylindrosporum h7]	NA	sp|P55790|OMTA_ASPFL/5.23e-30/Sterigmatocystin 8-O-methyltransferase OS=Aspergillus flavus GN=omtA PE=3 SV=1	afm:AFUA_5G02640/1.34e-39/O-methyltransferase; K17650 sterigmatocystin 8-O-methyltransferase [EC:2.1.1.110]	Hs4757794_2/4.09e-12/[R] KOG3178 Hydroxyindole-O-methyltransferase and related SAM-dependent methyltransferases	PTHR11746/1.5E-20/--	NA
CL1311.Contig8_All	1090	0.01	1.91	7.577428828	Up	gi|648167002|gb|KDR80666.1|/1.19861e-44/hypothetical protein GALMADRAFT_222262 [Galerina marginata CBS 339.88]	NA	NA	NA	NA	NA	NA
CL2711.Contig9_All	3263	0.01	1.9	7.569855608	Up	gi|646310061|gb|KDQ31204.1|/1.30742e-80/hypothetical protein PLEOSDRAFT_1102184 [Pleurotus ostreatus PC15]	NA	NA	pbn:PADG_11722/2.85e-19/PADG_04194, PADG_04195; hypothetical protein; K15378 solute carrier family 45, member 1/2/4	NA	PTHR34315/4.7E-34/--	NA
CL20.Contig2_All	3874	0.01	1.9	7.569855608	Up	gi|170089973|ref|XP_001876209.1|/3.36767e-164/predicted protein [Laccaria bicolor S238N-H82] &gt;gi|164649469|gb|EDR13711.1| predicted protein [Laccaria bicolor S238N-H82]	NA	sp|A7BHQ9|TYRO_PHONA/1.85e-114/Tyrosinase OS=Pholiota nameko GN=tyr1 PE=1 SV=1	cput:CONPUDRAFT_123797/1.55e-133/nucleic acid-binding protein; K15437 aminoacyl tRNA synthase complex-interacting multifunctional protein 1	YGL105w/2.56e-45/[J] KOG2241 tRNA-binding protein	PF01588/4.2E-26/Putative tRNA binding domain	molecular_function:GO:0000049//tRNA binding;
CL4099.Contig5_All	1387	0.01	1.89	7.562242424	Up	gi|170092567|ref|XP_001877505.1|/6.88181e-75/predicted protein [Laccaria bicolor S238N-H82] &gt;gi|164647364|gb|EDR11608.1| predicted protein [Laccaria bicolor S238N-H82]	NA	NA	NA	NA	NA	NA
CL6637.Contig2_All	1219	0.01	1.89	7.562242424	Up	NA	NA	NA	NA	NA	NA	NA
CL70.Contig1_All	6931	0.01	1.88	7.554588852	Up	gi|751688215|gb|KIM38215.1|/0/hypothetical protein M413DRAFT_447962 [Hebeloma cylindrosporum h7]	NA	sp|Q00808|HETE1_PODAS/6.22e-33/Vegetative incompatibility protein HET-E-1 OS=Podospora anserina GN=HET-E1 PE=4 SV=1	mrr:Moror_3228/2.59e-32/h aca ribonucleoprotein complex subunit 3; K11130 H/ACA ribonucleoprotein complex subunit 3	SPAP27G11.13c/6.48e-24/[A] KOG3503 H/ACA snoRNP complex, subunit NOP10	PTHR22847:SF50/3.9E-39/--	NA
CL424.Contig13_All	6836	0.01	1.87	7.54689446	Up	gi|751184875|gb|KIL70811.1|/0/hypothetical protein M378DRAFT_1036224 [Amanita muscaria Koide BX008]	NA	sp|O59802|GPI2_SCHPO/1.83e-24/Phosphatidylinositol N-acetylglucosaminyltransferase GPI2 subunit OS=Schizosaccharomyces pombe (strain 972 / ATCC 24843) GN=gpi2 PE=3 SV=1	mrr:Moror_13255/0.0/anaphase-promoting complex component cut20 apc4; K03351 anaphase-promoting complex subunit 4	SPCC550.04c/4.41e-24/[I] KOG3059 N-acetylglucosaminyltransferase complex, subunit PIG-C/GPI2, required for phosphatidylinositol biosynthesis	PTHR13260/1.2E-15/--	NA
CL6291.Contig2_All	1132	0.01	1.87	7.54689446	Up	NA	NA	NA	NA	NA	NA	NA
CL2856.Contig3_All	1672	0.01	1.87	7.54689446	Up	gi|750945521|gb|KIK03429.1|/2.20652e-70/hypothetical protein K443DRAFT_676762 [Laccaria amethystina LaAM-08-1]	NA	NA	cci:CC1G_06014/3.75e-61/rho GTPase activating protein 22; K19844 GTPase-activating protein BEM2	NA	NA	NA
CL3720.Contig10_All	4910	0.01	1.86	7.539158811	Up	gi|597929660|ref|XP_007319174.1|/1.93764e-142/hypothetical protein SERLADRAFT_361842 [Serpula lacrymans var. lacrymans S7.9] &gt;gi|336369480|gb|EGN97821.1| hypothetical protein SERLA73DRAFT_109064 [Serpula lacrymans var. lacrymans S7.3] &gt;gi|336382262|gb|EGO23412.1| hypothetical protein SERLADRAFT_361842 [Serpula lacrymans var. lacrymans S7.9]	NA	NA	NA	NA	PF07690/7.0E-22/Major Facilitator Superfamily	biological_process:GO:0055085//transmembrane transport;cellular_component:GO:0016021//integral to membrane;
CL1347.Contig6_All	1169	0.01	1.86	7.539158811	Up	NA	NA	NA	NA	NA	NA	NA
CL4579.Contig1_All	974	0.01	1.85	7.531381461	Up	gi|750943543|gb|KIK01477.1|/4.39457e-73/hypothetical protein K443DRAFT_678340 [Laccaria amethystina LaAM-08-1]	NA	sp|P56739|Y212_BOTFU/5.37e-35/Uncharacterized 21.2 kDa protein OS=Botryotinia fuckeliana PE=2 SV=1	lbc:LACBIDRAFT_188130/4.63e-73/hypothetical protein; K10253 DOPA 4,5-dioxygenase [EC:1.14.99.-]	NA	PF08883/5.2E-41/Dopa 4,5-dioxygenase family	NA
CL5146.Contig1_All	751	0.01	1.84	7.523561956	Up	gi|751691209|gb|KIM41198.1|/4.84512e-54/hypothetical protein M413DRAFT_445896 [Hebeloma cylindrosporum h7]	NA	NA	NA	NA	PTHR11260/8.9E-12/--	NA
CL787.Contig4_All	7428	0.01	1.84	7.523561956	Up	gi|751694134|gb|KIM44116.1|/0/hypothetical protein M413DRAFT_443161 [Hebeloma cylindrosporum h7]	NA	sp|Q09764|YA7B_SCHPO/5.71e-166/Uncharacterized protein C24H6.11c OS=Schizosaccharomyces pombe (strain 972 / ATCC 24843) GN=SPAC24H6.11c PE=4 SV=1	cci:CC1G_07992/0.0/vacuole protein; K03321 sulfate permease, SulP family	SPAC24H6.11c/1.38e-165/[P] KOG0236 Sulfate/bicarbonate/oxalate exchanger SAT-1 and related transporters (SLC26 family)	PF01740/5.6E-6/STAS domain	biological_process:GO:0008272//sulfate transport;cellular_component:GO:0016021//integral to membrane;molecular_function:GO:0015116//sulfate transmembrane transporter activity;
CL5220.Contig1_All	1000	0.01	1.84	7.523561956	Up	gi|763721000|gb|KJA18471.1|/2.6029e-74/hypothetical protein HYPSUDRAFT_45187 [Hypholoma sublateritium FD-334 SS-4]	NA	NA	mrr:Moror_8160/4.58e-70/base excision dna repair protein; K10773 endonuclease III [EC:4.2.99.18]	7298737/3.62e-09/[L] KOG1921 Endonuclease III	PF00730/7.4E-8/HhH-GPD superfamily base excision DNA repair protein	NA
CL2493.Contig3_All	4251	0.01	1.83	7.515699838	Up	gi|170090087|ref|XP_001876266.1|/1.04609e-164/predicted protein [Laccaria bicolor S238N-H82] &gt;gi|164649526|gb|EDR13768.1| predicted protein [Laccaria bicolor S238N-H82]	NA	sp|Q9HDZ9|YKP5_SCHPO/4.85e-39/UPF0553 protein C589.05c OS=Schizosaccharomyces pombe (strain 972 / ATCC 24843) GN=SPAC589.05c PE=3 SV=1	NA	SPAC589.05c/1.15e-38/[H] KOG2524 Cobyrinic acid a,c-diamide synthase	NA	NA
CL2150.Contig6_All	14111	0.01	1.83	7.515699838	Up	gi|750938765|gb|KIJ96802.1|/0/hypothetical protein K443DRAFT_682027 [Laccaria amethystina LaAM-08-1]	gi|597971578|ref|XM_007327425.1|/0.0/Agaricus bisporus var. burnettii JB137-S8 hypothetical protein (AGABI1DRAFT_111889), mRNA	sp|Q9Y7U6|RGF1_SCHPO/6.40e-89/Rho1 guanine nucleotide exchange factor 1 OS=Schizosaccharomyces pombe (strain 972 / ATCC 24843) GN=rgf1 PE=1 SV=1	cci:CC1G_00791/0.0/signal transducer; K19842 RHO1 GDP-GTP exchange protein 1/2	SPCC645.07/1.55e-88/[T] KOG4305 RhoGEF GTPase	PTHR12673:SF128/1.8E-219/--	molecular_function:GO:0005083//small GTPase regulator activity;
CL651.Contig21_All	1956	0.01	1.82	7.50779464	Up	gi|568456861|ref|XP_006461404.1|/8.24839e-84/hypothetical protein AGABI2DRAFT_178575 [Agaricus bisporus var. bisporus H97] &gt;gi|426197828|gb|EKV47755.1| hypothetical protein AGABI2DRAFT_178575 [Agaricus bisporus var. bisporus H97]	NA	sp|A3LZU7|RM1DH_PICST/3.56e-10/L-rhamnose-1-dehydrogenase OS=Scheffersomyces stipitis (strain ATCC 58785 / CBS 6054 / NBRC 10063 / NRRL Y-11545) GN=DHG2 PE=1 SV=2	cim:CIMG_03188/5.92e-12/2-deoxy-D-gluconate 3-dehydrogenase; K00065 2-deoxy-D-gluconate 3-dehydrogenase [EC:1.1.1.125]	At2g29310/2.01e-11/[R] KOG0725 Reductases with broad range of substrate specificities	NA	NA
CL194.Contig37_All	1362	0.01	1.82	7.50779464	Up	gi|1000841330|gb|KXN82988.1|/5.34166e-22/hypothetical protein AN958_01993 [Leucoagaricus sp. SymC.cos]	NA	NA	lbc:LACBIDRAFT_330957/3.21e-22/hypothetical protein; K15033 peptidyl-tRNA hydrolase ICT1 [EC:3.1.1.29]	NA	NA	NA
CL20.Contig8_All	3945	0.01	1.81	7.499845887	Up	gi|597930744|ref|XP_007319716.1|/1.47513e-134/hypothetical protein SERLADRAFT_370795 [Serpula lacrymans var. lacrymans S7.9] &gt;gi|336370060|gb|EGN98401.1| hypothetical protein SERLA73DRAFT_56529 [Serpula lacrymans var. lacrymans S7.3] &gt;gi|336382804|gb|EGO23954.1| hypothetical protein SERLADRAFT_370795 [Serpula lacrymans var. lacrymans S7.9]	NA	sp|A7BHQ9|TYRO_PHONA/2.58e-114/Tyrosinase OS=Pholiota nameko GN=tyr1 PE=1 SV=1	cput:CONPUDRAFT_123797/9.48e-109/nucleic acid-binding protein; K15437 aminoacyl tRNA synthase complex-interacting multifunctional protein 1	YGL105w/2.38e-36/[J] KOG2241 tRNA-binding protein	PF14497/1.5E-6/Glutathione S-transferase, C-terminal domain	NA
CL5726.Contig2_All	802	0.01	1.81	7.499845887	Up	gi|170102426|ref|XP_001882429.1|/3.12772e-30/predicted protein [Laccaria bicolor S238N-H82] &gt;gi|164642801|gb|EDR07056.1| predicted protein [Laccaria bicolor S238N-H82]	NA	NA	scm:SCHCODRAFT_103121/7.74e-08/hypothetical protein; K05747 Wiskott-Aldrich syndrome protein	NA	NA	NA
CL612.Contig9_All	987	0.01	1.81	7.499845887	Up	gi|751736951|gb|KIM85238.1|/6.90371e-26/hypothetical protein PILCRDRAFT_354417 [Piloderma croceum F 1598]	NA	sp|O42799|ALL7_ASPFU/2.20e-10/Allergen Asp f 7 OS=Neosartorya fumigata (strain ATCC MYA-4609 / Af293 / CBS 101355 / FGSC A1100) GN=AFUA_4G06670 PE=1 SV=2	cci:CC1G_01597/4.95e-07/DNA polymerase lambda; K03512 DNA polymerase lambda [EC:2.7.7.7 4.2.99.-]	NA	NA	NA
CL1160.Contig21_All	4959	0.01	1.81	7.499845887	Up	gi|648163461|gb|KDR77152.1|/0/hypothetical protein GALMADRAFT_246384 [Galerina marginata CBS 339.88]	NA	sp|P28349|NIT4_NEUCR/2.78e-21/Nitrogen assimilation transcription factor nit-4 OS=Neurospora crassa (strain ATCC 24698 / 74-OR23-1A / CBS 708.71 / DSM 1257 / FGSC 987) GN=nit-4 PE=4 SV=2	afm:AFUA_1G03860/9.05e-14/C6 transcription factor (AmdR); K09244 transcriptional regulatory protein AMDR	NA	PF04082/1.8E-33/Fungal specific transcription factor domain	biological_process:GO:0006351//transcription, DNA-dependent;molecular_function:GO:0005488//binding;
CL2821.Contig5_All	1637	0.01	1.8	7.491853096	Up	gi|648168600|gb|KDR82253.1|/4.92988e-23/hypothetical protein GALMADRAFT_24898, partial [Galerina marginata CBS 339.88]	NA	NA	NA	NA	NA	NA
CL356.Contig4_All	2184	0.01	1.8	7.491853096	Up	gi|751024254|gb|KIK65953.1|/4.15709e-144/hypothetical protein GYMLUDRAFT_38417 [Gymnopus luxurians FD-317 M1]	NA	sp|O74524|PROD_SCHPO/1.18e-10/Probable proline dehydrogenase, mitochondrial OS=Schizosaccharomyces pombe (strain 972 / ATCC 24843) GN=SPCC70.03c PE=3 SV=1	shs:STEHIDRAFT_136064/2.49e-137/FAD-linked oxidoreductase; K00318 proline dehydrogenase [EC:1.5.-.-]	CE15561/1.48e-27/[E] KOG0186 Proline oxidase	PF01619/2.9E-26/Proline dehydrogenase	NA
CL6248.Contig5_All	1007	0.01	1.79	7.483815777	Up	gi|750948671|gb|KIK06551.1|/1.7244e-92/hypothetical protein K443DRAFT_674208 [Laccaria amethystina LaAM-08-1]	NA	sp|P41734|IAH1_YEAST/8.49e-27/Isoamyl acetate-hydrolyzing esterase OS=Saccharomyces cerevisiae (strain ATCC 204508 / S288c) GN=IAH1 PE=1 SV=1	NA	Hs17435143/2.08e-33/[I] KOG3035 Isoamyl acetate-hydrolyzing esterase	PTHR14209/2.3E-64/--	NA
CL4565.Contig9_All	1454	0.01	1.79	7.483815777	Up	gi|242207003|ref|XP_002469356.1|/1.17728e-46/predicted protein [Postia placenta Mad-698-R] &gt;gi|220731611|gb|EED85454.1| predicted protein [Postia placenta Mad-698-R]	NA	NA	NA	NA	NA	NA
CL4799.Contig1_All	3395	0.01	1.79	7.483815777	Up	gi|568441241|ref|XP_006456215.1|/0/hypothetical protein AGABI2DRAFT_146117 [Agaricus bisporus var. bisporus H97] &gt;gi|426193289|gb|EKV43223.1| hypothetical protein AGABI2DRAFT_146117 [Agaricus bisporus var. bisporus H97]	NA	NA	mrr:Moror_10446/2.51e-168/cell wall glycosyl hydrolase; K15532 unsaturated rhamnogalacturonyl hydrolase [EC:3.2.1.172]	NA	PTHR33886:SF3/9.9E-117/--	NA
CL3696.Contig2_All	2981	0.01	1.79	7.483815777	Up	gi|648162672|gb|KDR76371.1|/0/hypothetical protein GALMADRAFT_247813 [Galerina marginata CBS 339.88]	NA	sp|P25297|PHO84_YEAST/6.56e-139/Inorganic phosphate transporter PHO84 OS=Saccharomyces cerevisiae (strain ATCC 204508 / S288c) GN=PHO84 PE=1 SV=2	lbc:LACBIDRAFT_297291/0.0/inorganic phosphate transporter; K08176 MFS transporter, PHS family, inorganic phosphate transporter	YML123c/1.59e-138/[P] KOG0252 Inorganic phosphate transporter	PTHR24064/3.8E-215/--	cellular_component:GO:0016020//membrane;molecular_function:GO:0022857//transmembrane transporter activity;
CL96.Contig11_All	2110	0.01	1.79	7.483815777	Up	gi|648165068|gb|KDR78748.1|/3.34613e-84/hypothetical protein GALMADRAFT_64526 [Galerina marginata CBS 339.88]	NA	sp|P17573|LIP1_GEOCN/2.68e-07/Lipase 1 OS=Geotrichum candidum GN=LIP1 PE=1 SV=2	cput:CONPUDRAFT_145475/2.72e-47/alpha beta-hydrolase; K02332 DNA polymerase gamma 1 [EC:2.7.7.7]	Hs4504565/3.12e-10/[R] KOG1516 Carboxylesterase and related proteins	PTHR11559/4.7E-12/--	NA
CL1120.Contig6_All	1756	0.01	1.78	7.475733431	Up	gi|598000801|ref|XP_007334562.1|/5.74966e-170/hypothetical protein AGABI1DRAFT_132859 [Agaricus bisporus var. burnettii JB137-S8] &gt;gi|409074419|gb|EKM74818.1| hypothetical protein AGABI1DRAFT_132859 [Agaricus bisporus var. burnettii JB137-S8]	NA	sp|Q08280|BSC6_YEAST/5.92e-29/Bypass of stop codon protein 6 OS=Saccharomyces cerevisiae (strain ATCC 204508 / S288c) GN=BSC6 PE=1 SV=1	NA	NA	PS50850/11.356/Major facilitator superfamily (MFS) profile.	NA
CL908.Contig1_All	779	0.01	1.78	7.475733431	Up	gi|299747375|ref|XP_002911159.1|/2.81754e-38/hypothetical protein CC1G_14590 [Coprinopsis cinerea okayama7#130] &gt;gi|298407490|gb|EFI27665.1| hypothetical protein CC1G_14590 [Coprinopsis cinerea okayama7#130]	NA	sp|Q9C0V9|YNH1_SCHPO/7.21e-09/UPF0589 protein C32H8.01c OS=Schizosaccharomyces pombe (strain 972 / ATCC 24843) GN=SPBC32H8.01c PE=3 SV=1	NA	NA	PF08432/1.6E-31/AAA-ATPase Vps4-associated protein 1	NA
CL1962.Contig1_All	2870	0.01	1.78	7.475733431	Up	gi|750952065|gb|KIK09930.1|/0/hypothetical protein K443DRAFT_671248 [Laccaria amethystina LaAM-08-1]	NA	sp|P0CQ62|BRE1_CRYNJ/8.09e-65/E3 ubiquitin-protein ligase BRE1 OS=Cryptococcus neoformans var. neoformans serotype D (strain JEC21 / ATCC MYA-565) GN=BRE1 PE=3 SV=1	mrr:Moror_6783/7.27e-126/e3 ubiquitin-protein ligase bre1; K10696 E3 ubiquitin-protein ligase BRE1 [EC:2.3.2.27]	YDL074c/3.01e-16/[O] KOG0978 E3 ubiquitin ligase involved in syntaxin degradation	PTHR23163:SF0/1.7E-48/--	NA
CL1455.Contig23_All	10552	0.01	1.77	7.46760555	Up	gi|648161967|gb|KDR75671.1|/0/hypothetical protein GALMADRAFT_226314 [Galerina marginata CBS 339.88]	gi|628840405|ref|XM_007771869.1|/0.0/Coniophora puteana RWD-64-598 SS2 SYF2-domain-containing protein mRNA	sp|Q9US37|YFZ4_SCHPO/4.65e-53/Uncharacterized transporter C1039.04 OS=Schizosaccharomyces pombe (strain 972 / ATCC 24843) GN=SPAC1039.04 PE=3 SV=1	mrr:Moror_5624/4.88e-109/syf2 splicing factor family protein; K12868 pre-mRNA-splicing factor SYF2	SPAC1039.04/1.12e-52/[G] KOG2533 Permease of the major facilitator superfamily	PS00624/-/GMC oxidoreductases signature 2.	NA
CL170.Contig3_All	4604	0.01	1.77	7.46760555	Up	gi|750943495|gb|KIK01430.1|/0/hypothetical protein K443DRAFT_678433 [Laccaria amethystina LaAM-08-1]	NA	sp|P0CP11|NAR1_CRYNB/4.64e-110/Cytosolic Fe-S cluster assembly factor NAR1 OS=Cryptococcus neoformans var. neoformans serotype D (strain B-3501A) GN=NAR1 PE=3 SV=1	lbc:LACBIDRAFT_293070/1.64e-95/syntaxin-like t-SNARE protein TLG2; K08489 syntaxin 16	Hs11968051/9.28e-79/[Y] KOG2439 Nuclear architecture related protein	PTHR11615/1.1E-93/--	NA
CL1555.Contig5_All	3877	0.01	1.76	7.459431619	Up	gi|170091852|ref|XP_001877148.1|/0/predicted protein [Laccaria bicolor S238N-H82] &gt;gi|164648641|gb|EDR12884.1| predicted protein [Laccaria bicolor S238N-H82]	NA	sp|O14227|RDR1_SCHPO/5.71e-08/RNA-dependent RNA polymerase 1 OS=Schizosaccharomyces pombe (strain 972 / ATCC 24843) GN=rdr1 PE=1 SV=1	adl:AURDEDRAFT_177990/6.59e-81/hypothetical protein; K11699 RNA-dependent RNA polymerase [EC:2.7.7.48]	CE23872/4.53e-15/[A] KOG0988 RNA-directed RNA polymerase QDE-1 required for posttranscriptional gene silencing and RNA interference	PTHR23079/3.9E-63/--	NA
CL3363.Contig4_All	2093	0.01	1.76	7.459431619	Up	gi|648169144|gb|KDR82784.1|/0/hypothetical protein GALMADRAFT_151830 [Galerina marginata CBS 339.88]	NA	sp|P07921|LACP_KLULA/6.32e-81/Lactose permease OS=Kluyveromyces lactis (strain ATCC 8585 / CBS 2359 / DSM 70799 / NBRC 1267 / NRRL Y-1140 / WM37) GN=LAC12 PE=3 SV=1	cim:CIMG_08310/3.01e-29/sugar porter (SP) family MFS transporter; K08139 MFS transporter, SP family, sugar:H+ symporter	At3g19930/2.34e-29/[R] KOG0254 Predicted transporter (major facilitator superfamily)	PS50850/38.26/Major facilitator superfamily (MFS) profile.	NA
CL27.Contig7_All	6199	0.01	1.76	7.459431619	Up	gi|170095755|ref|XP_001879098.1|/3.66762e-168/predicted protein [Laccaria bicolor S238N-H82] &gt;gi|164646402|gb|EDR10648.1| predicted protein [Laccaria bicolor S238N-H82]	NA	sp|Q08777|MCH5_YEAST/5.95e-36/Riboflavin transporter MCH5 OS=Saccharomyces cerevisiae (strain ATCC 204508 / S288c) GN=MCH5 PE=1 SV=2	mbe:MBM_09972/1.18e-30/hsp90-like protein; K11231 osomolarity two-component system, sensor histidine kinase SLN1 [EC:2.7.13.3]	YOR306c/9.97e-36/[G] KOG2504 Monocarboxylate transporter	PTHR11360:SF125/2.1E-103/--	biological_process:GO:0055085//transmembrane transport;cellular_component:GO:0016021//integral to membrane;
CL2136.Contig4_All	2316	0.01	1.76	7.459431619	Up	gi|750944461|gb|KIK02382.1|/0/hypothetical protein K443DRAFT_6159 [Laccaria amethystina LaAM-08-1]	NA	sp|P25382|NLE1_YEAST/4.18e-124/Ribosome assembly protein 4 OS=Saccharomyces cerevisiae (strain ATCC 204508 / S288c) GN=RSA4 PE=1 SV=3	gtr:GLOTRDRAFT_115765/0.0/WD-repeat protein; K14855 ribosome assembly protein 4	YCR072c/1.01e-123/[S] KOG0271 Notchless-like WD40 repeat-containing protein	PR00320/5.2E-9/G protein beta WD-40 repeat signature	NA
CL28.Contig6_All	1202	0.01	1.74	7.442943496	Up	gi|751696535|gb|KIM46514.1|/1.11417e-58/hypothetical protein M413DRAFT_24230 [Hebeloma cylindrosporum h7]	NA	NA	cput:CONPUDRAFT_84865/4.35e-54/PLC-like phosphodiesterase; K18694 phosphatidylglycerol phospholipase C [EC:3.1.4.-]	NA	NA	biological_process:GO:0044238//primary metabolic process;GO:0071704//organic substance metabolic process;molecular_function:GO:0008081//phosphoric diester hydrolase activity;
CL127.Contig2_All	7219	0.01	1.74	7.442943496	Up	gi|170091506|ref|XP_001876975.1|/0/predicted protein [Laccaria bicolor S238N-H82] &gt;gi|164648468|gb|EDR12711.1| predicted protein [Laccaria bicolor S238N-H82]	NA	NA	lbc:LACBIDRAFT_311450/0.0/hypothetical protein; K16572 gamma-tubulin complex component 5	Hs16161844/3.10e-24/[S] KOG4344 Uncharacterized conserved protein	PTHR19302/6.7E-93/--	cellular_component:GO:0015630//microtubule cytoskeleton;GO:0044430//cytoskeletal part;
CL50.Contig7_All	958	0.01	1.74	7.442943496	Up	gi|648171975|gb|KDR85591.1|/5.08051e-74/hypothetical protein GALMADRAFT_132268 [Galerina marginata CBS 339.88]	NA	NA	NA	NA	PTHR13256/8.6E-13/--	NA
CL1883.Contig21_All	2155	0.01	1.74	7.442943496	Up	gi|170117139|ref|XP_001889758.1|/4.04101e-153/NADP-dependent mannitol dehydrogenase MtDH [Laccaria bicolor S238N-H82] &gt;gi|164635338|gb|EDQ99647.1| NADP-dependent mannitol dehydrogenase MtDH [Laccaria bicolor S238N-H82]	NA	sp|O93868|MTDH_AGABI/1.42e-126/NADP-dependent mannitol dehydrogenase OS=Agaricus bisporus GN=mtdH PE=1 SV=3	lbc:LACBIDRAFT_256071/3.23e-154/NADP-dependent mannitol dehydrogenase MtDH; K17742 sorbose reductase [EC:1.1.1.289]	SPAC22A12.17c/3.71e-38/[R] KOG0725 Reductases with broad range of substrate specificities	PR00080/9.2E-7/Short-chain dehydrogenase/reductase (SDR) superfamily signature	biological_process:GO:0055114//oxidation-reduction process;molecular_function:GO:0000166//nucleotide binding;GO:0016491//oxidoreductase activity;
CL142.Contig4_All	2910	0.01	1.73	7.434628228	Up	gi|648167154|gb|KDR80818.1|/6.13472e-159/hypothetical protein GALMADRAFT_30627, partial [Galerina marginata CBS 339.88]	NA	sp|O60061|ALG5_SCHPO/2.45e-77/Dolichyl-phosphate beta-glucosyltransferase OS=Schizosaccharomyces pombe (strain 972 / ATCC 24843) GN=alg5 PE=3 SV=1	lbc:LACBIDRAFT_187907/1.33e-159/glycosyltransferase family 2 protein; K00729 dolichyl-phosphate beta-glucosyltransferase [EC:2.4.1.117]	SPBC56F2.10c/5.92e-77/[R] KOG2977 Glycosyltransferase	PTHR10859/7.6E-132/--	molecular_function:GO:0016757//transferase activity, transferring glycosyl groups;
CL1640.Contig2_All	848	0.01	1.73	7.434628228	Up	NA	NA	NA	NA	NA	NA	NA
CL2060.Contig2_All	1319	0.01	1.73	7.434628228	Up	gi|646292895|gb|KDQ14072.1|/1.07683e-08/hypothetical protein BOTBODRAFT_175176 [Botryobasidium botryosum FD-172 SS1]	NA	NA	NA	NA	NA	NA
CL1875.Contig5_All	3613	0.01	1.72	7.426264755	Up	gi|750936090|gb|KIJ94221.1|/2.23624e-84/hypothetical protein K443DRAFT_642276 [Laccaria amethystina LaAM-08-1]	NA	sp|P87151|YB0A_SCHPO/9.63e-24/Uncharacterized protein C25H2.10c OS=Schizosaccharomyces pombe (strain 972 / ATCC 24843) GN=SPBC25H2.10c PE=4 SV=2	lbc:LACBIDRAFT_318042/1.88e-83/hypothetical protein; K06963 tRNA acetyltransferase TAN1	Hs8923247/1.67e-18/[R] KOG3943 THUMP domain-containing proteins	PF01285/2.0E-7/TEA/ATTS domain family	molecular_function:GO:0003723//RNA binding;
CL466.Contig2_All	1282	0.01	1.72	7.426264755	Up	gi|751694974|gb|KIM44955.1|/2.18323e-117/hypothetical protein M413DRAFT_367393 [Hebeloma cylindrosporum h7]	NA	sp|P53223|CAX4_YEAST/1.07e-21/Dolichyldiphosphatase OS=Saccharomyces cerevisiae (strain ATCC 204508 / S288c) GN=CAX4 PE=1 SV=1	mrr:Moror_6970/9.08e-100/pap2 domain protein; K07252 dolichyldiphosphatase [EC:3.6.1.43]	Hs22046120/2.72e-23/[I] KOG3146 Dolichyl pyrophosphate phosphatase and related acid phosphatases	PTHR11247/1.1E-37/--	NA
CL460.Contig18_All	2634	0.01	1.72	7.426264755	Up	gi|751687597|gb|KIM37601.1|/5.93205e-93/hypothetical protein M413DRAFT_448396 [Hebeloma cylindrosporum h7]	NA	sp|Q9C2L8|RAB7_NEUCR/1.92e-31/Probable Ras-related protein Rab7 OS=Neurospora crassa (strain ATCC 24698 / 74-OR23-1A / CBS 708.71 / DSM 1257 / FGSC 987) GN=17E5.300 PE=3 SV=1	gtr:GLOTRDRAFT_135837/1.70e-91/ras-domain-containing protein; K07897 Ras-related protein Rab-7A	At1g49300/3.27e-32/[R] KOG0394 Ras-related GTPase	SM00175/1.1E-6/Rab subfamily of small GTPases	NA
CL1116.Contig1_All	3410	0.01	1.72	7.426264755	Up	gi|750949406|gb|KIK07282.1|/1.59291e-169/hypothetical protein K443DRAFT_673545 [Laccaria amethystina LaAM-08-1]	gi|501419172|gb|KC594360.1|/0.0/Armillaria luteovirens clone HSY7K4Q02HGGN8 microsatellite ssr91 sequence	sp|Q09948|RSC4_SCHPO/7.49e-24/Chromatin structure-remodeling complex subunit rsc4 OS=Schizosaccharomyces pombe (strain 972 / ATCC 24843) GN=rsc4 PE=1 SV=1	cci:CC1G_13721/2.00e-106/methionine aminopeptidase 2B; K01265 methionyl aminopeptidase [EC:3.4.11.18]	7301208/1.64e-24/[BK] KOG1827 Chromatin remodeling complex RSC, subunit RSC1/Polybromo and related proteins	SM00297/1.5E-28/bromo domain	NA
CL2170.Contig1_All	2977	0.01	1.7	7.409390936	Up	gi|751692418|gb|KIM42404.1|/3.06379e-17/hypothetical protein M413DRAFT_444821 [Hebeloma cylindrosporum h7]	NA	NA	NA	NA	NA	NA
CL3025.Contig12_All	1934	0.01	1.7	7.409390936	Up	gi|763727919|gb|KJA25334.1|/4.94982e-125/hypothetical protein HYPSUDRAFT_37835 [Hypholoma sublateritium FD-334 SS-4]	NA	NA	ani:AN7216.2/2.22e-06/hypothetical protein; K01845 glutamate-1-semialdehyde 2,1-aminomutase [EC:5.4.3.8]	NA	NA	NA
CL1269.Contig3_All	2250	0.01	1.7	7.409390936	Up	gi|1000844825|gb|KXN85934.1|/2.46336e-46/hypothetical protein AN958_10695 [Leucoagaricus sp. SymC.cos]	NA	NA	NA	NA	NA	NA
CL205.Contig6_All	5905	0.06	10.15	7.402301511	Up	gi|750943434|gb|KIK01370.1|/0/hypothetical protein K443DRAFT_98832 [Laccaria amethystina LaAM-08-1]	NA	sp|Q2UDY8|PAN1_ASPOR/7.04e-39/Actin cytoskeleton-regulatory complex protein pan1 OS=Aspergillus oryzae (strain ATCC 42149 / RIB 40) GN=pan1 PE=3 SV=1	pco:PHACADRAFT_209619/0.0/hypothetical protein; K20047 actin cytoskeleton-regulatory complex protein PAN1	Hs11128045_2/1.30e-51/[T] KOG4305 RhoGEF GTPase	PTHR11216/8.2E-53/--	NA
CL517.Contig3_All	3073	0.01	1.69	7.400879436	Up	gi|750951187|gb|KIK09055.1|/0/hypothetical protein K443DRAFT_672092 [Laccaria amethystina LaAM-08-1]	NA	sp|P52496|DNLI4_CANAL/3.26e-07/DNA ligase 4 OS=Candida albicans (strain SC5314 / ATCC MYA-2876) GN=LIG4 PE=2 SV=3	psq:PUNSTDRAFT_35191/2.01e-160/DNA ligase/mRNA capping enzyme; K10777 DNA ligase 4 [EC:6.5.1.1]	7299616/4.35e-07/[L] KOG4437 ATP-dependent DNA ligase III	PF01068/1.6E-6/ATP dependent DNA ligase domain	biological_process:GO:0006259//DNA metabolic process;
CL1883.Contig19_All	2100	0.01	1.69	7.400879436	Up	gi|170117139|ref|XP_001889758.1|/2.31615e-153/NADP-dependent mannitol dehydrogenase MtDH [Laccaria bicolor S238N-H82] &gt;gi|164635338|gb|EDQ99647.1| NADP-dependent mannitol dehydrogenase MtDH [Laccaria bicolor S238N-H82]	NA	sp|O93868|MTDH_AGABI/8.55e-127/NADP-dependent mannitol dehydrogenase OS=Agaricus bisporus GN=mtdH PE=1 SV=3	lbc:LACBIDRAFT_256071/1.85e-154/NADP-dependent mannitol dehydrogenase MtDH; K17742 sorbose reductase [EC:1.1.1.289]	SPAC22A12.17c/3.36e-38/[R] KOG0725 Reductases with broad range of substrate specificities	PR00080/9.2E-7/Short-chain dehydrogenase/reductase (SDR) superfamily signature	biological_process:GO:0055114//oxidation-reduction process;molecular_function:GO:0000166//nucleotide binding;GO:0016491//oxidoreductase activity;
CL4374.Contig1_All	1002	0.01	1.69	7.400879436	Up	gi|630198930|ref|XP_007851094.1|/2.49013e-17/hydrophobin [Moniliophthora roreri MCA 2997] &gt;gi|554907822|gb|ESK89592.1| hydrophobin [Moniliophthora roreri MCA 2997]	NA	sp|P04158|SC1_SCHCO/1.57e-12/Fruiting body protein SC1 OS=Schizophyllum commune GN=SC1 PE=2 SV=2	NA	NA	NA	NA
Unigene476_All	687	0.01	1.68	7.392317423	Up	gi|618813696|ref|XP_007309487.1|/6.23942e-23/hypothetical protein STEHIDRAFT_125199 [Stereum hirsutum FP-91666 SS1] &gt;gi|389740498|gb|EIM81689.1| hypothetical protein STEHIDRAFT_125199 [Stereum hirsutum FP-91666 SS1]	NA	NA	dsq:DICSQDRAFT_129683/1.49e-07/hypothetical protein; K11309 regulator of Ty1 transposition protein 109	NA	PTHR40465/3.8E-14/--	NA
CL1000.Contig15_All	4106	0.01	1.68	7.392317423	Up	gi|751737912|gb|KIM86196.1|/0/hypothetical protein PILCRDRAFT_4734 [Piloderma croceum F 1598]	NA	sp|P0CR90|TIM54_CRYNJ/7.18e-66/Mitochondrial import inner membrane translocase subunit TIM54 OS=Cryptococcus neoformans var. neoformans serotype D (strain JEC21 / ATCC MYA-565) GN=TIM54 PE=3 SV=1	mrr:Moror_8372/0.0/dead deah box dna helicase; K15271 ATP-dependent DNA helicase HFM1/MER3 [EC:3.6.4.12]	YGL251c/1.03e-51/[A] KOG0952 DNA/RNA helicase MER3/SLH1, DEAD-box superfamily	PF02889/8.5E-39/Sec63 Brl domain	molecular_function:GO:0097159//organic cyclic compound binding;GO:0004386//helicase activity;
CL528.Contig9_All	1815	0.01	1.68	7.392317423	Up	gi|750942851|gb|KIK00797.1|/3.84117e-63/hypothetical protein K443DRAFT_678908 [Laccaria amethystina LaAM-08-1]	NA	NA	NA	NA	NA	NA
CL4237.Contig1_All	1016	0.01	1.67	7.383704292	Up	gi|750942851|gb|KIK00797.1|/2.20689e-32/hypothetical protein K443DRAFT_678908 [Laccaria amethystina LaAM-08-1]	NA	NA	NA	NA	NA	NA
CL1748.Contig6_All	3019	0.01	1.67	7.383704292	Up	gi|750948666|gb|KIK06546.1|/4.38177e-173/hypothetical protein K443DRAFT_674202 [Laccaria amethystina LaAM-08-1]	NA	sp|P36621|CAP_SCHPO/9.56e-69/Adenylyl cyclase-associated protein OS=Schizosaccharomyces pombe (strain 972 / ATCC 24843) GN=cap1 PE=1 SV=1	mrr:Moror_6491/1.47e-170/adenylyl cyclase-associated protein; K17261 adenylyl cyclase-associated protein	Hs5453595/1.95e-70/[ZT] KOG2675 Adenylate cyclase-associated protein (CAP/Srv2p)	PF01213/1.2E-92/Adenylate cyclase associated (CAP) N terminal	NA
CL1676.Contig1_All	795	0.01	1.66	7.375039431	Up	gi|750946910|gb|KIK04804.1|/2.85328e-30/hypothetical protein K443DRAFT_675586 [Laccaria amethystina LaAM-08-1]	NA	sp|Q00791|STCU_EMENI/1.22e-06/Versicolorin reductase OS=Emericella nidulans (strain FGSC A4 / ATCC 38163 / CBS 112.46 / NRRL 194 / M139) GN=stcU PE=3 SV=2	mrr:Moror_6834/2.00e-07/short-chain dehydrogenase reductase sdr; K00059 3-oxoacyl-[acyl-carrier protein] reductase [EC:1.1.1.100]	At1g52340/1.09e-08/[R] KOG0725 Reductases with broad range of substrate specificities	PF00106/3.7E-24/short chain dehydrogenase	biological_process:GO:0055114//oxidation-reduction process;molecular_function:GO:0000166//nucleotide binding;GO:0016491//oxidoreductase activity;
CL616.Contig14_All	3226	0.01	1.66	7.375039431	Up	gi|750948308|gb|KIK06190.1|/1.54643e-65/hypothetical protein K443DRAFT_674468 [Laccaria amethystina LaAM-08-1]	NA	NA	scm:SCHCODRAFT_114301/3.71e-16/hypothetical protein; K14553 U3 small nucleolar RNA-associated protein 18	NA	PF12937/2.1E-6/F-box-like	NA
CL1080.Contig1_All	764	0.01	1.66	7.375039431	Up	NA	NA	NA	NA	NA	NA	NA
CL41.Contig1_All	2440	0.01	1.65	7.366322214	Up	gi|750952421|gb|KIK10285.1|/0/hypothetical protein K443DRAFT_80829 [Laccaria amethystina LaAM-08-1]	gi|597986972|ref|XM_007331172.1|/0.0/Agaricus bisporus var. burnettii JB137-S8 hypothetical protein (AGABI1DRAFT_61147), mRNA	sp|P41889|CUT9_SCHPO/1.88e-101/Anaphase-promoting complex subunit cut9 OS=Schizosaccharomyces pombe (strain 972 / ATCC 24843) GN=cut9 PE=1 SV=2	mrr:Moror_2861/0.0/cell division control protein 16; K03353 anaphase-promoting complex subunit 6	SPAC6F12.15c/4.55e-101/[DO] KOG1173 Anaphase-promoting complex (APC), Cdc16 subunit	SM00028/9.8/Tetratricopeptide repeats	NA
CL7241.Contig1_All	1377	0.01	1.65	7.366322214	Up	gi|41688058|dbj|BAD08615.1|/5.32117e-15/hydrophobin [Flammulina velutipes]	NA	sp|P04158|SC1_SCHCO/3.02e-11/Fruiting body protein SC1 OS=Schizophyllum commune GN=SC1 PE=2 SV=2	NA	NA	NA	NA
CL4191.Contig1_All	1309	0.01	1.65	7.366322214	Up	gi|648154959|gb|KDR68767.1|/4.06787e-98/hypothetical protein GALMADRAFT_256616 [Galerina marginata CBS 339.88]	NA	sp|O74964|RSC1_SCHPO/2.06e-15/Chromatin structure-remodeling complex subunit rsc1 OS=Schizosaccharomyces pombe (strain 972 / ATCC 24843) GN=rsc1 PE=1 SV=1	mrr:Moror_14809/3.03e-90/rsc complex protein; K11756 chromatin structure-remodeling complex subunit RSC1/2	SPBC4B4.03/4.97e-15/[BK] KOG1827 Chromatin remodeling complex RSC, subunit RSC1/Polybromo and related proteins	PTHR16062/2.5E-35/--	NA
CL1877.Contig2_All	1583	0.01	1.64	7.357552005	Up	NA	NA	NA	NA	NA	NA	NA
CL350.Contig11_All	3456	0.01	1.64	7.357552005	Up	gi|914263276|gb|KNZ78285.1|/0/Cytochrome P450 6B1, partial [Termitomyces sp. J132]	NA	sp|Q9Y758|CP52M_DEBHN/1.69e-15/Cytochrome P450 52A13 OS=Debaryomyces hansenii GN=CYP52A13 PE=2 SV=1	dsq:DICSQDRAFT_150770/6.01e-18/bifunctional P-450:NADPH-P450 reductase; K14338 cytochrome P450 / NADPH-cytochrome P450 reductase [EC:1.14.14.1 1.6.2.4]	At4g27710/1.46e-27/[QI] KOG0157 Cytochrome P450 CYP4/CYP19/CYP26 subfamilies	PR00385/1.5E-6/P450 superfamily signature	molecular_function:GO:0046872//metal ion binding;GO:0016491//oxidoreductase activity;
CL438.Contig3_All	1344	0.01	1.64	7.357552005	Up	NA	NA	NA	NA	NA	NA	NA
CL3093.Contig4_All	2642	0.01	1.64	7.357552005	Up	gi|750950290|gb|KIK08161.1|/1.98006e-143/hypothetical protein K443DRAFT_85633 [Laccaria amethystina LaAM-08-1]	NA	sp|Q10441|TILS_SCHPO/1.18e-09/Probable tRNA(Ile)-lysidine synthase OS=Schizosaccharomyces pombe (strain 972 / ATCC 24843) GN=SPAC12B10.08c PE=3 SV=1	aor:AOR_1_526094/2.60e-17/AO090120000302; hypothetical protein; K15361 WD repeat-containing protein 48	NA	PTHR11807:SF2/1.5E-47/--	NA
CL325.Contig2_All	2775	0.01	1.63	7.348728154	Up	gi|750946910|gb|KIK04804.1|/1.39e-100/hypothetical protein K443DRAFT_675586 [Laccaria amethystina LaAM-08-1]	NA	sp|P50161|AFLM_ASPPA/6.87e-32/Versicolorin reductase 1 OS=Aspergillus parasiticus GN=ver1 PE=3 SV=2	ppa:PAS_chr4_0338/8.11e-35/Peroxisomal 2,4-dienoyl-CoA reductase, auxiliary enzyme of fatty acid beta-oxidation; K18337 L-rhamnose 1-dehydrogenase [EC:1.1.1.378 1.1.1.377 1.1.1.173]	7295487/5.05e-31/[R] KOG0725 Reductases with broad range of substrate specificities	PTHR24322/4.4E-59/--	biological_process:GO:0008152//metabolic process;
CL1184.Contig13_All	2936	0.01	1.63	7.348728154	Up	gi|648162815|gb|KDR76510.1|/1.604e-12/hypothetical protein GALMADRAFT_246899 [Galerina marginata CBS 339.88]	NA	NA	NA	NA	NA	NA
CL4579.Contig3_All	915	0.01	1.63	7.348728154	Up	gi|750943543|gb|KIK01477.1|/2.259e-73/hypothetical protein K443DRAFT_678340 [Laccaria amethystina LaAM-08-1]	NA	sp|P56739|Y212_BOTFU/3.33e-35/Uncharacterized 21.2 kDa protein OS=Botryotinia fuckeliana PE=2 SV=1	lbc:LACBIDRAFT_188130/2.39e-73/hypothetical protein; K10253 DOPA 4,5-dioxygenase [EC:1.14.99.-]	NA	PF08883/5.2E-41/Dopa 4,5-dioxygenase family	NA
CL1037.Contig12_All	1137	0.01	1.63	7.348728154	Up	NA	NA	NA	NA	NA	NA	NA
CL956.Contig3_All	1321	0.01	1.62	7.339850003	Up	NA	NA	NA	NA	NA	NA	NA
CL2984.Contig2_All	1953	0.01	1.62	7.339850003	Up	gi|170097101|ref|XP_001879770.1|/9.87684e-132/predicted protein [Laccaria bicolor S238N-H82] &gt;gi|164645173|gb|EDR09421.1| predicted protein [Laccaria bicolor S238N-H82]	NA	sp|P13006|GOX_ASPNG/7.72e-08/Glucose oxidase OS=Aspergillus niger GN=gox PE=1 SV=1	afm:AFUA_2G01770/6.87e-09/GMC oxidoreductase; K00108 choline dehydrogenase [EC:1.1.99.1]	NA	NA	NA
CL2370.Contig5_All	1518	0.01	1.62	7.339850003	Up	gi|751028782|gb|KIK70473.1|/8.01742e-93/hypothetical protein GYMLUDRAFT_32497 [Gymnopus luxurians FD-317 M1]	NA	NA	NA	NA	NA	NA
CL5429.Contig1_All	1265	0.01	1.62	7.339850003	Up	gi|751696732|gb|KIM46710.1|/1.27502e-132/hypothetical protein M413DRAFT_440299 [Hebeloma cylindrosporum h7]	NA	NA	NA	NA	NA	NA
Unigene11588_All	803	0.01	1.62	7.339850003	Up	gi|751686230|gb|KIM36245.1|/5.19873e-68/hypothetical protein M413DRAFT_31839 [Hebeloma cylindrosporum h7]	NA	NA	NA	CE18520/2.35e-06/[O] KOG3714 Meprin A metalloprotease	PF01400/3.1E-8/Astacin (Peptidase family M12A)	NA
CL1184.Contig15_All	3027	0.01	1.61	7.330916878	Up	gi|648162815|gb|KDR76510.1|/8.94819e-13/hypothetical protein GALMADRAFT_246899 [Galerina marginata CBS 339.88]	NA	NA	NA	NA	NA	NA
CL406.Contig3_All	925	0.01	1.61	7.330916878	Up	gi|1000863360|gb|KXN89199.1|/2.22397e-35/hypothetical protein AN958_05902 [Leucoagaricus sp. SymC.cos]	NA	sp|Q4P9K9|CHS8_USTMA/1.65e-09/Chitin synthase 8 OS=Ustilago maydis (strain 521 / FGSC 9021) GN=CHS8 PE=3 SV=1	abv:AGABI2DRAFT187535/3.85e-10/AGABI2DRAFT_187535; glycosyltransferase family 2 protein; K00698 chitin synthase [EC:2.4.1.16]	NA	PF00069/1.5E-4/Protein kinase domain	NA
CL632.Contig8_All	9867	0.01	1.61	7.330916878	Up	gi|751695181|gb|KIM45161.1|/0/hypothetical protein M413DRAFT_332807 [Hebeloma cylindrosporum h7]	NA	sp|P56502|BAR3_SCHCM/1.02e-72/Pheromone B alpha 3 receptor OS=Schizophyllum commune (strain H4-8 / FGSC 9210) GN=BAR3 PE=3 SV=2	cci:CC1G_02151/3.57e-89/pheromone B alpha 1 receptor; K04627 pheromone a factor receptor	SPAC18B11.05/6.41e-14/[R] KOG2647 Predicted Dolichyl-phosphate-mannose-protein mannosyltransferase	PTHR35895:SF1/1.1E-108/--	NA
CL3444.Contig5_All	1122	0.01	1.6	7.321928095	Up	gi|170094446|ref|XP_001878444.1|/1.6212e-160/predicted protein [Laccaria bicolor S238N-H82] &gt;gi|164646898|gb|EDR11143.1| predicted protein [Laccaria bicolor S238N-H82]	NA	sp|O42875|SYWM_SCHPO/3.09e-84/Tryptophan--tRNA ligase, mitochondrial OS=Schizosaccharomyces pombe (strain 972 / ATCC 24843) GN=msw1 PE=3 SV=1	dsq:DICSQDRAFT_93785/4.97e-148/tryptophanyl-tRNA synthetase; K01867 tryptophanyl-tRNA synthetase [EC:6.1.1.2]	SPAC3G9.13c/7.47e-84/[J] KOG2713 Mitochondrial tryptophanyl-tRNA synthetase	PTHR10055/1.0E-138/--	biological_process:GO:0006436//tryptophanyl-tRNA aminoacylation;cellular_component:GO:0005737//cytoplasm;molecular_function:GO:0004830//tryptophan-tRNA ligase activity;GO:0005524//ATP binding;
CL4767.Contig7_All	2636	0.01	1.6	7.321928095	Up	gi|751688546|gb|KIM38544.1|/6.83801e-89/hypothetical protein M413DRAFT_30090 [Hebeloma cylindrosporum h7]	NA	NA	NA	NA	NA	NA
CL2856.Contig24_All	3325	0.01	1.6	7.321928095	Up	gi|750945521|gb|KIK03429.1|/0/hypothetical protein K443DRAFT_676762 [Laccaria amethystina LaAM-08-1]	NA	sp|O74360|RGA4_SCHPO/5.09e-22/Probable Rho-type GTPase-activating protein 4 OS=Schizosaccharomyces pombe (strain 972 / ATCC 24843) GN=rga4 PE=1 SV=2	cci:CC1G_06014/0.0/rho GTPase activating protein 22; K19844 GTPase-activating protein BEM2	Hs4757980/6.03e-28/[T] KOG1453 Chimaerin and related Rho GTPase activating proteins	NA	biological_process:GO:0007264//small GTPase mediated signal transduction;GO:0043547//positive regulation of GTPase activity;cellular_component:GO:0005622//intracellular;molecular_function:GO:0005085//guanyl-nucleotide exchange factor activity;GO:0005096//GTPase activator activity;GO:0005543//phospholipid binding;
CL3387.Contig3_All	1897	0.01	1.59	7.312882955	Up	gi|299743108|ref|XP_001835546.2|/1.05869e-135/Sir2 family histone deacetylase Hst2 [Coprinopsis cinerea okayama7#130] &gt;gi|298405504|gb|EAU86331.2| Sir2 family histone deacetylase Hst2 [Coprinopsis cinerea okayama7#130]	NA	sp|Q5AW69|HST21_EMENI/5.58e-99/NAD-dependent protein deacetylase hst2-1 OS=Emericella nidulans (strain FGSC A4 / ATCC 38163 / CBS 112.46 / NRRL 194 / M139) GN=AN7461 PE=3 SV=1	cci:CC1G_08055/8.46e-137/Sir2 family histone deacetylase Hst2; K11121 NAD-dependent histone deacetylase SIR2 [EC:3.5.1.-]	SPCC132.02/2.60e-88/[BK] KOG2682 NAD-dependent histone deacetylases and class I sirtuins (SIR2 family)	PF02146/1.4E-57/Sir2 family	molecular_function:GO:0051287//NAD binding;GO:0043167//ion binding;
CL394.Contig1_All	1109	0.01	1.59	7.312882955	Up	NA	NA	NA	NA	NA	NA	NA
CL899.Contig2_All	987	0.01	1.59	7.312882955	Up	gi|648164863|gb|KDR78543.1|/1.33322e-124/hypothetical protein GALMADRAFT_137597 [Galerina marginata CBS 339.88]	NA	sp|O74790|GLRX4_SCHPO/3.17e-64/Monothiol glutaredoxin-4 OS=Schizosaccharomyces pombe (strain 972 / ATCC 24843) GN=grx4 PE=1 SV=1	ppa:PAS_chr1-4_0207/1.02e-24/Hydroperoxide and superoxide-radical responsive glutathione-dependent oxidoreductase; K07390 monothiol glutaredoxin	SPBC26H8.06/7.66e-64/[O] KOG0911 Glutaredoxin-related protein	PF00462/9.0E-17/Glutaredoxin	biological_process:GO:0045454//cell redox homeostasis;molecular_function:GO:0015035//protein disulfide oxidoreductase activity;GO:0009055//electron carrier activity;
CL636.Contig7_All	1052	0.01	1.58	7.303780748	Up	NA	NA	NA	NA	NA	NA	NA
CL211.Contig25_All	3915	0.01	1.58	7.303780748	Up	gi|750947911|gb|KIK05796.1|/2.22257e-24/hypothetical protein K443DRAFT_3580 [Laccaria amethystina LaAM-08-1]	NA	NA	NA	NA	PF12937/1.6E-6/F-box-like	NA
CL1090.Contig2_All	1859	0.01	1.58	7.303780748	Up	gi|750943418|gb|KIK01354.1|/3.25511e-64/hypothetical protein K443DRAFT_678487 [Laccaria amethystina LaAM-08-1]	NA	NA	abe:ARB_05732/3.03e-09/hypothetical protein; K04487 cysteine desulfurase [EC:2.8.1.7]	NA	PTHR34883/4.6E-30/--	NA
CL772.Contig1_All	1153	0.01	1.58	7.303780748	Up	gi|597978933|ref|XP_007329280.1|/6.44633e-82/hypothetical protein AGABI1DRAFT_127681 [Agaricus bisporus var. burnettii JB137-S8] &gt;gi|409079641|gb|EKM80002.1| hypothetical protein AGABI1DRAFT_127681 [Agaricus bisporus var. burnettii JB137-S8]	NA	sp|O94645|YBV3_SCHPO/7.37e-23/Uncharacterized protein C21.03c OS=Schizosaccharomyces pombe (strain 972 / ATCC 24843) GN=SPBC21.03c PE=4 SV=3	shs:STEHIDRAFT_167838/3.73e-69/DUF625-domain-containing protein; K17491 protein phosphatase 4 regulatory subunit 3	Hs7661804/3.84e-37/[S] KOG3383 Uncharacterized conserved protein	PTHR14087/8.5E-56/--	NA
CL2128.Contig7_All	3372	0.01	1.58	7.303780748	Up	gi|750945900|gb|KIK03804.1|/1.45736e-128/hypothetical protein K443DRAFT_461118 [Laccaria amethystina LaAM-08-1]	NA	sp|P16451|ODPX_YEAST/8.60e-34/Pyruvate dehydrogenase complex protein X component, mitochondrial OS=Saccharomyces cerevisiae (strain ATCC 204508 / S288c) GN=PDX1 PE=1 SV=1	mrr:Moror_1297/1.03e-93/cell cycle checkpoint protein rad1; K02830 cell cycle checkpoint protein [EC:3.1.11.2]	YGR193c/2.08e-33/[C] KOG0557 Dihydrolipoamide acetyltransferase	PS50968/23.226/Biotinyl/lipoyl domain profile.	NA
CL3333.Contig8_All	2400	0.01	1.57	7.294620749	Up	gi|299753224|ref|XP_001833139.2|/1.76242e-147/hypothetical protein CC1G_01201 [Coprinopsis cinerea okayama7#130] &gt;gi|298410201|gb|EAU88828.2| hypothetical protein CC1G_01201 [Coprinopsis cinerea okayama7#130]	NA	sp|P0CP54|CCPR_CRYNJ/1.46e-10/Cytochrome c peroxidase, mitochondrial OS=Cryptococcus neoformans var. neoformans serotype D (strain JEC21 / ATCC MYA-565) GN=CCP1 PE=3 SV=1	hir:HETIRDRAFT_181263/5.91e-10/manganese peroxidase-like protein; K20205 manganese peroxidase [EC:1.11.1.13]	At1g77490/1.68e-07/[R] TWOG0189 Peroxidase	PS50873/12.437/Plant heme peroxidase family profile.	NA
CL5123.Contig1_All	1495	0.01	1.57	7.294620749	Up	NA	NA	NA	NA	NA	NA	NA
CL66.Contig6_All	1400	0.01	1.57	7.294620749	Up	gi|597907704|ref|XP_007301151.1|/3.65481e-100/hypothetical protein STEHIDRAFT_92898 [Stereum hirsutum FP-91666 SS1] &gt;gi|389748959|gb|EIM90136.1| hypothetical protein STEHIDRAFT_92898 [Stereum hirsutum FP-91666 SS1]	NA	NA	ure:UREG_06688/3.30e-49/similar to secreted protein; K01057 6-phosphogluconolactonase [EC:3.1.1.31]	NA	PTHR24094:SF14/1.2E-72/--	NA
CL374.Contig6_All	2081	0.05	7.82	7.289096702	Up	gi|750952450|gb|KIK10314.1|/2.72307e-161/hypothetical protein K443DRAFT_145957 [Laccaria amethystina LaAM-08-1]	gi|636617424|ref|XM_008041656.1|/0.0/Trametes versicolor FP-101664 SS1 pre-mRNA splicing factor partial mRNA	sp|O94406|PRP18_SCHPO/2.46e-30/Pre-mRNA-splicing factor 18 OS=Schizosaccharomyces pombe (strain 972 / ATCC 24843) GN=prp18 PE=3 SV=1	mrr:Moror_27/2.00e-149/pre-mrna-splicing factor 18; K12817 pre-mRNA-splicing factor 18	Hs4506123/2.51e-59/[A] KOG2808 U5 snRNP-associated RNA splicing factor	SM00500/2.1E-5/Splicing Factor Motif, present in Prp18 and Pr04	biological_process:GO:0008380//RNA splicing;cellular_component:GO:0005681//spliceosomal complex;
CL1032.Contig3_All	3073	0.01	1.56	7.285402219	Up	gi|1000841479|gb|KXN83091.1|/7.11016e-174/hypothetical protein AN958_01842 [Leucoagaricus sp. SymC.cos]	NA	NA	NA	NA	PF04616/1.8E-9/Glycosyl hydrolases family 43	NA
CL117.Contig44_All	3600	0.01	1.56	7.285402219	Up	gi|648171985|gb|KDR85601.1|/1.79111e-159/hypothetical protein GALMADRAFT_234564 [Galerina marginata CBS 339.88]	NA	NA	ure:UREG_00738/8.51e-18/hypothetical protein; K12584 m7GpppX diphosphatase [EC:3.6.1.59]	NA	PTHR10108:SF896/1.2E-21/--	NA
CL117.Contig40_All	3022	0.01	1.56	7.285402219	Up	gi|648171985|gb|KDR85601.1|/2.81914e-128/hypothetical protein GALMADRAFT_234564 [Galerina marginata CBS 339.88]	NA	NA	ure:UREG_00738/6.47e-18/hypothetical protein; K12584 m7GpppX diphosphatase [EC:3.6.1.59]	NA	PTHR10108:SF896/1.2E-21/--	NA
CL1199.Contig2_All	4127	0.01	1.56	7.285402219	Up	gi|648168322|gb|KDR81975.1|/0/hypothetical protein GALMADRAFT_114855 [Galerina marginata CBS 339.88]	NA	sp|O94623|REV1_SCHPO/7.85e-86/DNA repair protein rev1 OS=Schizosaccharomyces pombe (strain 972 / ATCC 24843) GN=rev1 PE=3 SV=3	cci:CC1G_06070/0.0/REV1; K03515 DNA repair protein REV1 [EC:2.7.7.-]	Hs7706681/2.99e-85/[L] KOG2093 Translesion DNA polymerase - REV1 deoxycytidyl transferase	PTHR11076:SF12/2.7E-167/--	molecular_function:GO:0016779//nucleotidyltransferase activity;GO:0005488//binding;
CL522.Contig44_All	2678	0.01	1.56	7.285402219	Up	NA	NA	NA	NA	NA	NA	NA
CL2087.Contig4_All	3536	0.01	1.54	7.266786541	Up	gi|648168306|gb|KDR81959.1|/8.55469e-91/hypothetical protein GALMADRAFT_240307 [Galerina marginata CBS 339.88]	NA	NA	NA	NA	NA	NA
CL1000.Contig51_All	5921	0.01	1.54	7.266786541	Up	gi|630184757|ref|XP_007846531.1|/0/dead deah box dna helicase [Moniliophthora roreri MCA 2997] &gt;gi|554912938|gb|ESK94172.1| dead deah box dna helicase [Moniliophthora roreri MCA 2997]	NA	sp|P51979|HFM1_YEAST/6.02e-150/ATP-dependent DNA helicase MER3 OS=Saccharomyces cerevisiae (strain ATCC 204508 / S288c) GN=HFM1 PE=1 SV=3	mrr:Moror_8372/0.0/dead deah box dna helicase; K15271 ATP-dependent DNA helicase HFM1/MER3 [EC:3.6.4.12]	YGL251c/1.45e-149/[A] KOG0952 DNA/RNA helicase MER3/SLH1, DEAD-box superfamily	PS51192/20.846/Superfamilies 1 and 2 helicase ATP-binding type-1 domain profile.	molecular_function:GO:0097159//organic cyclic compound binding;GO:0004386//helicase activity;
CL4423.Contig1_All	4587	0.01	1.54	7.266786541	Up	gi|914260862|gb|KNZ75997.1|/0/U3 small nucleolar RNA-associated protein 22, partial [Termitomyces sp. J132]	NA	sp|O94676|UTP22_SCHPO/1.99e-82/U3 small nucleolar RNA-associated protein 22 OS=Schizosaccharomyces pombe (strain 972 / ATCC 24843) GN=utp22 PE=3 SV=1	mrr:Moror_491/0.0/pre-rrna processing protein utp22; K14544 U3 small nucleolar RNA-associated protein 22	Hs18644728/6.51e-86/[S] KOG2054 Nucleolar RNA-associated protein (NRAP)	PF03813/2.3E-284/Nrap protein	NA
CL723.Contig11_All	5239	0.01	1.54	7.266786541	Up	gi|648156294|gb|KDR70078.1|/0/hypothetical protein GALMADRAFT_76693 [Galerina marginata CBS 339.88]	NA	NA	NA	NA	PF08631/1.7E-19/Meiosis protein SPO22/ZIP4 like	NA
CL1518.Contig17_All	911	0.01	1.54	7.266786541	Up	gi|751694703|gb|KIM44684.1|/1.39203e-27/hypothetical protein M413DRAFT_359576 [Hebeloma cylindrosporum h7]	NA	NA	NA	NA	NA	NA
CL1659.Contig2_All	1093	0.01	1.53	7.257387843	Up	gi|648165700|gb|KDR79377.1|/1.34161e-07/hypothetical protein GALMADRAFT_223599 [Galerina marginata CBS 339.88]	NA	NA	NA	NA	NA	NA
CL342.Contig5_All	1722	0.01	1.53	7.257387843	Up	NA	NA	NA	NA	NA	NA	NA
CL2019.Contig5_All	4425	0.01	1.52	7.247927513	Up	gi|629699441|ref|XP_007815012.1|/3.40793e-66/hypothetical protein MAC_08672 [Metarhizium acridum CQMa 102] &gt;gi|322693402|gb|EFY85263.1| hypothetical protein MAC_08672 [Metarhizium acridum CQMa 102]	NA	NA	NA	NA	NA	NA
CL71.Contig8_All	4013	0.01	1.52	7.247927513	Up	gi|751686311|gb|KIM36325.1|/2.2371e-87/hypothetical protein M413DRAFT_20550 [Hebeloma cylindrosporum h7]	NA	sp|O74829|YN2F_SCHPO/1.57e-11/Uncharacterized MFS-type transporter C530.15c OS=Schizosaccharomyces pombe (strain 972 / ATCC 24843) GN=SPBC530.15c PE=1 SV=2	bfu:BC1G_02805/2.31e-11/hypothetical protein; K08157 MFS transporter, DHA1 family, multidrug resistance protein	SPBC530.15c/4.34e-11/[R] KOG0255 Synaptic vesicle transporter SVOP and related transporters (major facilitator superfamily)	NA	NA
CL1770.Contig4_All	1608	0.01	1.52	7.247927513	Up	gi|648164012|gb|KDR77699.1|/1.12774e-91/hypothetical protein GALMADRAFT_138763 [Galerina marginata CBS 339.88]	NA	NA	NA	NA	PTHR40465/3.3E-21/--	NA
CL50.Contig15_All	1014	0.01	1.52	7.247927513	Up	gi|751185692|gb|KIL71627.1|/7.39389e-68/hypothetical protein M378DRAFT_183008 [Amanita muscaria Koide BX008]	NA	NA	NA	NA	PTHR13256/3.7E-13/--	NA
CL446.Contig6_All	3232	0.01	1.51	7.238404739	Up	gi|646312782|gb|KDQ33923.1|/0/glycoside hydrolase family 31 protein [Pleurotus ostreatus PC15]	NA	sp|Q9US55|GLU2A_SCHPO/4.33e-29/Glucosidase 2 subunit alpha OS=Schizosaccharomyces pombe (strain 972 / ATCC 24843) GN=gls2 PE=3 SV=1	spaa:SPAPADRAFT_66805/0.0/YIC1; family 31 glycoside hydrolase; K01811 alpha-D-xyloside xylohydrolase [EC:3.2.1.177]	Hs21361456/2.24e-36/[GMO] KOG1066 Glucosidase II catalytic (alpha) subunit and related enzymes, glycosyl hydrolase family 31	PF01055/8.4E-101/Glycosyl hydrolases family 31	NA
CL6328.Contig1_All	836	0.01	1.51	7.238404739	Up	gi|750938671|gb|KIJ96711.1|/3.90519e-71/hypothetical protein K443DRAFT_682114 [Laccaria amethystina LaAM-08-1]	NA	NA	NA	NA	NA	NA
CL754.Contig3_All	1427	0.01	1.51	7.238404739	Up	NA	NA	NA	NA	NA	NA	NA
CL651.Contig12_All	2594	0.01	1.5	7.22881869	Up	gi|763721636|gb|KJA19100.1|/6.84028e-116/hypothetical protein HYPSUDRAFT_44559 [Hypholoma sublateritium FD-334 SS-4]	NA	sp|Q00791|STCU_EMENI/1.11e-15/Versicolorin reductase OS=Emericella nidulans (strain FGSC A4 / ATCC 38163 / CBS 112.46 / NRRL 194 / M139) GN=stcU PE=3 SV=2	cim:CIMG_03188/1.72e-21/2-deoxy-D-gluconate 3-dehydrogenase; K00065 2-deoxy-D-gluconate 3-dehydrogenase [EC:1.1.1.125]	7293522/1.73e-21/[Q] KOG1207 Diacetyl reductase/L-xylulose reductase	NA	biological_process:GO:0055114//oxidation-reduction process;molecular_function:GO:0000166//nucleotide binding;GO:0016491//oxidoreductase activity;
CL615.Contig12_All	12634	0.01	1.5	7.22881869	Up	gi|1000864824|gb|KXN90609.1|/0/Transcriptional activator of proteases prtT [Leucoagaricus sp. SymC.cos]	gi|599102297|ref|XM_007381477.1|/0.0/Punctularia strigosozonata HHB-11173 SS5 hypothetical protein (PUNSTDRAFT_83912), partial mRNA	sp|O47950|NDUS7_NEUCR/1.61e-75/NADH-ubiquinone oxidoreductase 19.3 kDa subunit, mitochondrial OS=Neurospora crassa (strain ATCC 24698 / 74-OR23-1A / CBS 708.71 / DSM 1257 / FGSC 987) GN=G17A4.170 PE=2 SV=1	sla:SERLADRAFT_466586/1.11e-106/NdufS7; NdufS7, NADH:ubiquinone oxidoreductase 20 kd subunit; K03940 NADH dehydrogenase (ubiquinone) Fe-S protein 7 [EC:1.6.5.3 1.6.99.3]	Hs14149625/6.46e-76/[C] KOG1687 NADH-ubiquinone oxidoreductase, NUFS7/PSST/20 kDa subunit	NA	biological_process:GO:0006357//regulation of transcription from RNA polymerase II promoter;cellular_component:GO:0005634//nucleus;molecular_function:GO:0003677//DNA binding;GO:0000981//sequence-specific DNA binding RNA polymerase II transcription factor activity;GO:0008270//zinc ion binding;
CL2261.Contig10_All	3078	0.01	1.49	7.21916852	Up	gi|648158515|gb|KDR72255.1|/0/hypothetical protein GALMADRAFT_229077 [Galerina marginata CBS 339.88]	NA	sp|A2QQ94|ABFC_ASPNC/3.07e-96/Probable alpha-L-arabinofuranosidase C OS=Aspergillus niger (strain CBS 513.88 / FGSC A1513) GN=abfC PE=3 SV=1	scm:SCHCODRAFT_60918/6.84e-123/glycoside hydrolase family 51 protein; K01209 alpha-N-arabinofuranosidase [EC:3.2.1.55]	NA	PF13449/5.6E-23/Esterase-like activity of phytase	NA
CL309.Contig3_All	865	0.01	1.49	7.21916852	Up	gi|648164913|gb|KDR78593.1|/1.23022e-18/hypothetical protein GALMADRAFT_244042 [Galerina marginata CBS 339.88]	NA	NA	shs:STEHIDRAFT_144582/2.44e-16/TBC-domain-containing protein; K20176 small G protein signaling modulator 3	NA	NA	NA
CL4057.Contig1_All	2322	0.01	1.47	7.199672345	Up	gi|914258642|gb|KNZ73897.1|/2.77156e-136/Alcohol oxidase [Termitomyces sp. J132]	NA	sp|P04841|ALOX_PICAN/1.61e-79/Alcohol oxidase OS=Pichia angusta GN=MOX PE=1 SV=1	mrr:Moror_10379/3.61e-123/alcohol oxidase-like protein; K17066 alcohol oxidase [EC:1.1.3.13]	Hs18556423/6.55e-17/[R] KOG1238 Glucose dehydrogenase/choline dehydrogenase/mandelonitrile lyase (GMC oxidoreductase family)	PTHR11552/5.9E-69/--	NA
CL1208.Contig6_All	1709	0.01	1.46	7.189824559	Up	NA	NA	NA	NA	NA	NA	NA
CL3388.Contig4_All	2923	0.01	1.46	7.189824559	Up	NA	NA	NA	NA	NA	NA	NA
Unigene11174_All	1035	0.01	1.46	7.189824559	Up	NA	NA	NA	NA	NA	NA	NA
CL449.Contig10_All	1245	0.01	1.46	7.189824559	Up	NA	NA	NA	NA	NA	NA	NA
CL40.Contig4_All	1598	0.01	1.46	7.189824559	Up	NA	NA	NA	NA	NA	NA	NA
CL186.Contig4_All	3770	0.01	1.45	7.17990909	Up	gi|1000846194|gb|KXN87018.1|/1.30328e-145/putative transporter AQR1 [Leucoagaricus sp. SymC.cos]	NA	sp|P53943|AQR1_YEAST/7.00e-11/Probable transporter AQR1 OS=Saccharomyces cerevisiae (strain ATCC 204508 / S288c) GN=AQR1 PE=1 SV=1	aor:AOR_1_978154/7.17e-10/AO090003000559; ccr4-Not transcription complex subunit (NOT1); K12604 CCR4-NOT transcription complex subunit 1	YNL065w/1.69e-10/[R] KOG0255 Synaptic vesicle transporter SVOP and related transporters (major facilitator superfamily)	PTHR23502/5.2E-74/--	NA
CL716.Contig21_All	4277	0.01	1.45	7.17990909	Up	gi|750945018|gb|KIK02931.1|/0/hypothetical protein K443DRAFT_677094 [Laccaria amethystina LaAM-08-1]	NA	sp|Q04651|ERV41_YEAST/4.57e-44/ER-derived vesicles protein ERV41 OS=Saccharomyces cerevisiae (strain ATCC 204508 / S288c) GN=ERV41 PE=1 SV=1	lbc:LACBIDRAFT_291298/0.0/endoplasmic reticulum-derived transport vesicle ERV46; K20366 endoplasmic reticulum-Golgi intermediate compartment protein 2	YML067c/1.10e-43/[U] KOG2667 COPII vesicle protein	PF13850/1.8E-19/Endoplasmic Reticulum-Golgi Intermediate Compartment (ERGIC)	biological_process:GO:0006888//ER to Golgi vesicle-mediated transport;
CL6248.Contig1_All	957	0.01	1.45	7.17990909	Up	gi|170094068|ref|XP_001878255.1|/1.32006e-104/predicted protein [Laccaria bicolor S238N-H82] &gt;gi|164646709|gb|EDR10954.1| predicted protein [Laccaria bicolor S238N-H82]	NA	sp|P41734|IAH1_YEAST/3.74e-32/Isoamyl acetate-hydrolyzing esterase OS=Saccharomyces cerevisiae (strain ATCC 204508 / S288c) GN=IAH1 PE=1 SV=1	NA	Hs17435143/1.94e-35/[I] KOG3035 Isoamyl acetate-hydrolyzing esterase	PF00657/4.4E-21/GDSL-like Lipase/Acylhydrolase	molecular_function:GO:0016787//hydrolase activity;
CL5921.Contig1_All	2881	0.01	1.44	7.169925001	Up	gi|648168881|gb|KDR82521.1|/0/hypothetical protein GALMADRAFT_827656 [Galerina marginata CBS 339.88]	NA	sp|Q8NK92|AORSN_ASPOR/1.73e-131/Aorsin OS=Aspergillus oryzae (strain ATCC 42149 / RIB 40) GN=aorO PE=1 SV=2	hir:HETIRDRAFT_440247/0.0/serine protease S53; K01279 tripeptidyl-peptidase I [EC:3.4.14.9]	NA	PF09286/6.2E-47/Pro-kumamolisin, activation domain	NA
CL64.Contig21_All	5485	0.01	1.43	7.159871337	Up	gi|751725867|gb|KIM74233.1|/5.25091e-94/hypothetical protein PILCRDRAFT_828392 [Piloderma croceum F 1598]	NA	sp|P61872|LIP_RHIOR/1.05e-14/Lipase OS=Rhizopus oryzae PE=1 SV=1	afm:AFUA_6G06510/1.45e-11/extracellular triacylglycerol lipase; K01046 triacylglycerol lipase [EC:3.1.1.3]	At5g18630/1.85e-09/[I] KOG4569 Predicted lipase	PF01764/4.0E-24/Lipase (class 3)	NA
CL702.Contig22_All	884	0.01	1.43	7.159871337	Up	gi|636617557|ref|XP_008039913.1|/5.21372e-18/hypothetical protein TRAVEDRAFT_65520 [Trametes versicolor FP-101664 SS1] &gt;gi|392564739|gb|EIW57917.1| hypothetical protein TRAVEDRAFT_65520 [Trametes versicolor FP-101664 SS1]	NA	NA	NA	NA	NA	NA
CL565.Contig1_All	11894	0.01	1.43	7.159871337	Up	gi|170084821|ref|XP_001873634.1|/0/predicted protein [Laccaria bicolor S238N-H82] &gt;gi|164651186|gb|EDR15426.1| predicted protein [Laccaria bicolor S238N-H82]	NA	sp|P43583|BLM10_YEAST/4.49e-18/Proteasome activator BLM10 OS=Saccharomyces cerevisiae (strain ATCC 204508 / S288c) GN=BLM10 PE=1 SV=2	cci:CC1G_13603/0.0/membrane protein; K06699 proteasome activator subunit 4	Hs14724070/4.94e-86/[S] KOG1851 Uncharacterized conserved protein	PTHR32170:SF3/0.0/--	NA
CL5177.Contig5_All	2140	0.01	1.42	7.14974712	Up	NA	NA	NA	NA	NA	NA	NA
CL760.Contig1_All	2136	0.01	1.42	7.14974712	Up	gi|648170152|gb|KDR83782.1|/6.77548e-139/hypothetical protein GALMADRAFT_236147 [Galerina marginata CBS 339.88]	NA	sp|Q9USM9|COQ10_SCHPO/5.86e-08/Coenzyme Q-binding protein coq10, mitochondrial OS=Schizosaccharomyces pombe (strain 972 / ATCC 24843) GN=coq10 PE=3 SV=1	hir:HETIRDRAFT_46877/2.80e-31/lipid transport protein; K18588 coenzyme Q-binding protein COQ10	Hs21389353/9.87e-11/[I] KOG3177 Oligoketide cyclase/lipid transport protein	PS50404/9.572/Soluble glutathione S-transferase N-terminal domain profile.	NA
CL1994.Contig2_All	1689	0.01	1.42	7.14974712	Up	gi|961975906|gb|KTB44322.1|/1.36887e-110/hypothetical protein WG66_3082, partial [Moniliophthora roreri]	NA	sp|Q08902|YO378_YEAST/3.83e-10/Drug resistance protein YOR378W OS=Saccharomyces cerevisiae (strain ATCC 204508 / S288c) GN=YOR378W PE=1 SV=1	dha:DEHA2D11572g/1.11e-06/DEHA2D11572p; K08165 MFS transporter, DHA2 family, multidrug resistance protein	YOR378w/9.25e-10/[R] KOG0254 Predicted transporter (major facilitator superfamily)	PTHR23501:SF14/7.4E-33/--	NA
Unigene1628_All	2908	0.01	1.42	7.14974712	Up	gi|749769985|gb|KII94414.1|/2.33607e-50/hypothetical protein PLICRDRAFT_50385 [Plicaturopsis crispa FD-325 SS-3]	NA	sp|Q9P7J8|GAD8_SCHPO/1.10e-21/Serine/threonine-protein kinase gad8 OS=Schizosaccharomyces pombe (strain 972 / ATCC 24843) GN=gad8 PE=1 SV=1	mrr:Moror_17003/2.39e-48/agc akt protein kinase; K13303 serum/glucocorticoid-regulated kinase 2 [EC:2.7.11.1]	Hs4505695/4.79e-22/[T] KOG0592 3-phosphoinositide-dependent protein kinase (PDK1)	NA	NA
CL1668.Contig6_All	2207	0.01	1.41	7.139551352	Up	gi|751706614|gb|KIM55725.1|/1.01646e-23/hypothetical protein SCLCIDRAFT_1220894 [Scleroderma citrinum Foug A]	NA	NA	NA	NA	NA	NA
CL868.Contig9_All	1956	0.01	1.41	7.139551352	Up	gi|648154686|gb|KDR68496.1|/5.43857e-128/hypothetical protein GALMADRAFT_256718 [Galerina marginata CBS 339.88]	NA	sp|P47125|I23O_YEAST/1.06e-24/Indoleamine 2,3-dioxygenase OS=Saccharomyces cerevisiae (strain ATCC 204508 / S288c) GN=BNA2 PE=1 SV=1	mrr:Moror_9957/2.09e-128/Indoleamine2,3-dioxygenase; K00463 indoleamine 2,3-dioxygenase [EC:1.13.11.52]	NA	PTHR28657/6.3E-65/--	NA
CL1836.Contig9_All	3364	0.01	1.4	7.129283017	Up	gi|648162651|gb|KDR76350.1|/0/hypothetical protein GALMADRAFT_247756 [Galerina marginata CBS 339.88]	NA	NA	maw:MAC_07960/1.14e-12/porphobilinogen deaminase Hem3, putative; K01749 hydroxymethylbilane synthase [EC:2.5.1.61]	NA	PTHR35859:SF1/6.4E-145/--	NA
CL2009.Contig3_All	2301	0.01	1.4	7.129283017	Up	gi|750944417|gb|KIK02339.1|/2.53127e-16/hypothetical protein K443DRAFT_677727 [Laccaria amethystina LaAM-08-1]	NA	NA	NA	NA	NA	NA
Unigene9646_All	3282	0.01	1.4	7.129283017	Up	gi|597989301|ref|XP_007331801.1|/1.3347e-26/hypothetical protein AGABI1DRAFT_108048 [Agaricus bisporus var. burnettii JB137-S8] &gt;gi|409077162|gb|EKM77529.1| hypothetical protein AGABI1DRAFT_108048 [Agaricus bisporus var. burnettii JB137-S8]	NA	NA	NA	NA	NA	NA
CL2536.Contig3_All	4402	0.01	1.4	7.129283017	Up	gi|648159813|gb|KDR73535.1|/0/hypothetical protein GALMADRAFT_227983 [Galerina marginata CBS 339.88]	NA	sp|O74927|MTHR2_SCHPO/2.08e-130/Methylenetetrahydrofolate reductase 2 OS=Schizosaccharomyces pombe (strain 972 / ATCC 24843) GN=met11 PE=1 SV=2	psq:PUNSTDRAFT_53586/0.0/MTHFR-domain-containing protein; K00297 methylenetetrahydrofolate reductase (NADPH) [EC:1.5.1.20]	SPAC343.10/5.02e-130/[E] KOG0564 5,10-methylenetetrahydrofolate reductase	PTHR14107/7.5E-125/--	biological_process:GO:0006555//methionine metabolic process;GO:0035999//tetrahydrofolate interconversion;GO:0055114//oxidation-reduction process;molecular_function:GO:0004489//methylenetetrahydrofolate reductase (NADPH) activity;
Unigene10761_All	6105	0.01	1.4	7.129283017	Up	gi|648162847|gb|KDR76542.1|/0/hypothetical protein GALMADRAFT_120706 [Galerina marginata CBS 339.88]	NA	sp|Q09811|HUS2_SCHPO/1.43e-88/ATP-dependent DNA helicase hus2/rqh1 OS=Schizosaccharomyces pombe (strain 972 / ATCC 24843) GN=rqh1 PE=1 SV=1	cput:CONPUDRAFT_113436/0.0/ATP-dependent DNA helicase; K10899 ATP-dependent DNA helicase Q1 [EC:3.6.4.12]	Hs14591902/4.18e-108/[R] KOG0353 ATP-dependent DNA helicase	NA	NA
CL2813.Contig16_All	3235	0.01	1.4	7.129283017	Up	NA	NA	NA	NA	NA	NA	NA
CL894.Contig6_All	3616	0.01	1.4	7.129283017	Up	gi|914265929|gb|KNZ80676.1|/2.30315e-139/Palmitoyltransferase PFA4 [Termitomyces sp. J132]	NA	sp|P0CS69|PFA4_CRYNB/2.02e-82/Palmitoyltransferase PFA4 OS=Cryptococcus neoformans var. neoformans serotype D (strain B-3501A) GN=PFA4 PE=3 SV=1	mrr:Moror_16445/1.27e-139/palmitoyltransferase pfa4; K20031 palmitoyltransferase ZDHHC6 [EC:2.3.1.225]	CE12430/3.85e-22/[R] KOG1314 DHHC-type Zn-finger protein	PS50103/9.094/Zinc finger C3H1-type profile.	NA
Unigene10826_All	1070	0.01	1.4	7.129283017	Up	gi|449541140|gb|EMD32126.1|/5.18992e-07/hypothetical protein CERSUDRAFT_88396 [Gelatoporia subvermispora B]	NA	NA	NA	NA	NA	NA
CL4626.Contig1_All	1495	0.01	1.4	7.129283017	Up	gi|648151926|gb|KDR65791.1|/4.78144e-27/hypothetical protein GALMADRAFT_162374 [Galerina marginata CBS 339.88]	NA	NA	NA	NA	PF00168/4.9E-8/C2 domain	NA
CL2599.Contig8_All	1138	0.02	2.79	7.124121312	Up	gi|648171143|gb|KDR84759.1|/7.4701e-56/hypothetical protein GALMADRAFT_217823 [Galerina marginata CBS 339.88]	NA	sp|Q4WCX9|YA280_ASPFU/4.18e-10/Uncharacterized protein AFUA_6G02800 OS=Neosartorya fumigata (strain ATCC MYA-4609 / Af293 / CBS 101355 / FGSC A1100) GN=AFUA_6G02800 PE=1 SV=1	pte:PTT_12812/3.54e-08/hypothetical protein; K01527 nascent polypeptide-associated complex subunit beta	NA	PTHR34992/5.0E-22/--	NA
CL579.Contig14_All	4092	0.01	1.39	7.118941073	Up	gi|646303336|gb|KDQ24484.1|/0/hypothetical protein PLEOSDRAFT_46467 [Pleurotus ostreatus PC15]	NA	sp|O94342|YHM9_SCHPO/3.57e-93/Probable metabolite transport protein C1271.09 OS=Schizosaccharomyces pombe (strain 972 / ATCC 24843) GN=SPBC1271.09 PE=3 SV=1	fme:FOMMEDRAFT_117616/3.27e-18/phosphate permease; K08176 MFS transporter, PHS family, inorganic phosphate transporter	SPBC1271.09/8.64e-93/[P] KOG0252 Inorganic phosphate transporter	PF02386/1.4E-9/Cation transport protein	biological_process:GO:0055085//transmembrane transport;cellular_component:GO:0016021//integral to membrane;molecular_function:GO:0022857//transmembrane transporter activity;
CL710.Contig4_All	2239	0.01	1.39	7.118941073	Up	gi|749764080|gb|KII88814.1|/0/hypothetical protein PLICRDRAFT_42054 [Plicaturopsis crispa FD-325 SS-3]	gi|444314652|ref|XM_004177936.1|/0.0/Tetrapisispora blattae CBS 6284 hypothetical protein (TBLA0A06730) mRNA, complete cds	sp|O42643|PRP22_SCHPO/1.89e-170/Pre-mRNA-splicing factor ATP-dependent RNA helicase prp22 OS=Schizosaccharomyces pombe (strain 972 / ATCC 24843) GN=prp22 PE=1 SV=1	mrr:Moror_17251/0.0/deah (asp-glu-ala-his) box polypeptide 35; K13117 ATP-dependent RNA helicase DDX35 [EC:3.6.4.13]	Hs20544129/0.0/[A] KOG0922 DEAH-box RNA helicase	PS51194/14.841/Superfamilies 1 and 2 helicase C-terminal domain profile.	NA
CL3124.Contig4_All	6869	0.01	1.39	7.118941073	Up	gi|299755965|ref|XP_002912149.1|/4.13044e-180/DNA repair and recombination protein pif1 [Coprinopsis cinerea okayama7#130] &gt;gi|298411461|gb|EFI28655.1| DNA repair and recombination protein pif1 [Coprinopsis cinerea okayama7#130]	NA	sp|Q9UUA2|PIF1_SCHPO/1.24e-112/ATP-dependent DNA helicase pfh1 OS=Schizosaccharomyces pombe (strain 972 / ATCC 24843) GN=pfh1 PE=1 SV=1	cci:CC1G_13681/0.0/DNA repair and recombination protein pif1; K15255 ATP-dependent DNA helicase PIF1 [EC:3.6.4.12]	SPBC887.14c/2.99e-112/[D] KOG0987 DNA helicase PIF1/RRM3	NA	NA
CL52.Contig8_All	997	0.01	1.38	7.108524457	Up	gi|648159003|gb|KDR72739.1|/7.28545e-42/hypothetical protein GALMADRAFT_229002 [Galerina marginata CBS 339.88]	NA	NA	NA	NA	NA	NA
CL167.Contig7_All	4245	0.01	1.38	7.108524457	Up	gi|751695663|gb|KIM45643.1|/0/hypothetical protein M413DRAFT_344967 [Hebeloma cylindrosporum h7]	NA	NA	NA	NA	PS50222/8.906/EF-hand calcium-binding domain profile.	NA
CL1074.Contig9_All	1795	0.01	1.38	7.108524457	Up	gi|648157791|gb|KDR71543.1|/1.56179e-26/hypothetical protein GALMADRAFT_102529 [Galerina marginata CBS 339.88]	NA	NA	scm:SCHCODRAFT_114301/9.39e-06/hypothetical protein; K14553 U3 small nucleolar RNA-associated protein 18	NA	NA	NA
CL579.Contig5_All	4041	0.01	1.38	7.108524457	Up	gi|646303336|gb|KDQ24484.1|/0/hypothetical protein PLEOSDRAFT_46467 [Pleurotus ostreatus PC15]	NA	sp|O94342|YHM9_SCHPO/3.15e-93/Probable metabolite transport protein C1271.09 OS=Schizosaccharomyces pombe (strain 972 / ATCC 24843) GN=SPBC1271.09 PE=3 SV=1	fme:FOMMEDRAFT_117616/3.22e-18/phosphate permease; K08176 MFS transporter, PHS family, inorganic phosphate transporter	SPBC1271.09/7.62e-93/[P] KOG0252 Inorganic phosphate transporter	PF02386/1.4E-9/Cation transport protein	biological_process:GO:0055085//transmembrane transport;cellular_component:GO:0016021//integral to membrane;molecular_function:GO:0022857//transmembrane transporter activity;
CL211.Contig3_All	4172	0.01	1.38	7.108524457	Up	gi|750947911|gb|KIK05796.1|/2.43192e-24/hypothetical protein K443DRAFT_3580 [Laccaria amethystina LaAM-08-1]	NA	NA	NA	NA	PF12937/1.6E-6/F-box-like	NA
CL6097.Contig1_All	2927	0.01	1.37	7.098032083	Up	gi|170102903|ref|XP_001882667.1|/1.4724e-10/predicted protein [Laccaria bicolor S238N-H82] &gt;gi|164642564|gb|EDR06820.1| predicted protein [Laccaria bicolor S238N-H82]	NA	NA	NA	NA	NA	NA
CL2047.Contig8_All	1224	0.01	1.37	7.098032083	Up	NA	NA	NA	NA	NA	NA	NA
CL633.Contig38_All	3845	0.01	1.37	7.098032083	Up	gi|750938310|gb|KIJ96361.1|/0/hypothetical protein K443DRAFT_10697 [Laccaria amethystina LaAM-08-1]	NA	sp|B8NHY4|ORDA_ASPFN/4.78e-71/O-methylsterigmatocystin oxidoreductase OS=Aspergillus flavus (strain ATCC 200026 / FGSC A1120 / NRRL 3357 / JCM 12722 / SRRC 167) GN=ordA PE=2 SV=1	fme:FOMMEDRAFT_143001/6.67e-95/cytochrome P450 oxidoreductase OrdA-like protein; K21295 multifunctional cytochrome P450 monooxygenase	CE25818/9.54e-37/[Q] KOG0156 Cytochrome P450 CYP2 subfamily	PS00086/-/Cytochrome P450 cysteine heme-iron ligand signature.	NA
CL1685.Contig1_All	5123	0.01	1.35	7.076815597	Up	gi|750960052|gb|KIK17007.1|/0/hypothetical protein PISMIDRAFT_30785 [Pisolithus microcarpus 441]	gi|568447296|ref|XM_006458168.1|/0.0/Agaricus bisporus var. bisporus H97 hypothetical protein (AGABI2DRAFT_64845), partial mRNA	sp|P32891|DLD1_YEAST/1.62e-63/D-lactate dehydrogenase [cytochrome] 1, mitochondrial OS=Saccharomyces cerevisiae (strain ATCC 204508 / S288c) GN=DLD1 PE=1 SV=2	mrr:Moror_8261/4.66e-159/transcriptional repressor; K10643 CCR4-NOT transcription complex subunit 4 [EC:2.3.2.27]	YDL174c/3.85e-63/[C] KOG1231 Proteins containing the FAD binding domain	PS50102/8.723/Eukaryotic RNA Recognition Motif (RRM) profile.	NA
CL4153.Contig6_All	1401	0.01	1.34	7.06608919	Up	gi|1000847257|gb|KXN87773.1|/4.68709e-31/hypothetical protein AN958_08157 [Leucoagaricus sp. SymC.cos]	NA	NA	NA	NA	NA	NA
CL29.Contig2_All	1525	0.01	1.34	7.06608919	Up	gi|914266122|gb|KNZ80854.1|/6.92649e-105/Acetoacetyl-CoA synthetase [Termitomyces sp. J132]	NA	sp|Q758X0|ACS1_ASHGO/4.04e-09/Acetyl-coenzyme A synthetase 1 OS=Ashbya gossypii (strain ATCC 10895 / CBS 109.51 / FGSC 9923 / NRRL Y-1056) GN=ACS1 PE=3 SV=1	cci:CC1G_04522/4.18e-103/acetoacetyl-CoA synthetase; K01907 acetoacetyl-CoA synthetase [EC:6.2.1.16]	Hs22061611/4.40e-28/[I] KOG1175 Acyl-CoA synthetase	PTHR24095:SF183/1.5E-23/--	NA
CL5145.Contig2_All	1964	0.01	1.34	7.06608919	Up	gi|763726574|gb|KJA23996.1|/0/glycoside hydrolase family 20 protein [Hypholoma sublateritium FD-334 SS-4]	gi|597930353|ref|XM_007319459.1|/0.0/Serpula lacrymans var. lacrymans S7.9 glycoside hydrolase family 20 protein (SERLADRAFT_470075), mRNA	sp|P43077|HEX1_CANAX/6.81e-56/Beta-hexosaminidase OS=Candida albicans GN=HEX1 PE=1 SV=1	pco:PHACADRAFT_131613/0.0/glycoside hydrolase family 20 protein; K12373 hexosaminidase [EC:3.2.1.52]	At1g05590/6.70e-82/[G] KOG2499 Beta-N-acetylhexosaminidase	PTHR22600:SF0/2.9E-174/--	molecular_function:GO:0004553//hydrolase activity, hydrolyzing O-glycosyl compounds;
CL2247.Contig4_All	2176	0.01	1.33	7.055282436	Up	gi|914267107|gb|KNZ81798.1|/0/Suppressor of glycerol defect protein 1 [Termitomyces sp. J132]	NA	sp|O13971|SGD1_SCHPO/4.20e-102/Suppressor of glycerol defect protein 1 OS=Schizosaccharomyces pombe (strain 972 / ATCC 24843) GN=sgd1 PE=3 SV=1	mrr:Moror_14268/0.0/mif4g ma4 domain-containing protein; K17583 nucleolar MIF4G domain-containing protein 1	SPAC24C9.11/1.02e-101/[T] KOG2141 Protein involved in high osmolarity signaling pathway	SM00543/3.9E-30/Middle domain of eukaryotic initiation factor 4G (eIF4G)	biological_process:GO:0016070//RNA metabolic process;molecular_function:GO:0003677//DNA binding;GO:0003723//RNA binding;
Unigene9835_All	1055	0.01	1.33	7.055282436	Up	gi|169866009|ref|XP_001839598.1|/3.31844e-72/hypothetical protein CC1G_10591 [Coprinopsis cinerea okayama7#130] &gt;gi|116499294|gb|EAU82189.1| hypothetical protein CC1G_10591 [Coprinopsis cinerea okayama7#130]	NA	NA	gtr:GLOTRDRAFT_117074/2.08e-58/glutathione S-transferase; K00799 glutathione S-transferase [EC:2.5.1.18]	7295077/1.76e-06/[O] KOG0406 Glutathione S-transferase	NA	NA
CL4237.Contig6_All	1945	0.01	1.33	7.055282436	Up	gi|750942851|gb|KIK00797.1|/3.91806e-42/hypothetical protein K443DRAFT_678908 [Laccaria amethystina LaAM-08-1]	NA	NA	NA	NA	NA	NA
CL1474.Contig5_All	8109	0.05	6.65	7.055282436	Up	gi|170090804|ref|XP_001876624.1|/0/glucosyltransferase [Laccaria bicolor S238N-H82] &gt;gi|164648117|gb|EDR12360.1| glucosyltransferase [Laccaria bicolor S238N-H82]	gi|628834114|ref|XM_007769171.1|/0.0/Coniophora puteana RWD-64-598 SS2 ribonucleotide reductase small subunit partial mRNA	sp|Q9C167|RIR2_NEUCR/1.09e-165/Ribonucleoside-diphosphate reductase small chain OS=Neurospora crassa (strain ATCC 24698 / 74-OR23-1A / CBS 708.71 / DSM 1257 / FGSC 987) GN=rnr-2 PE=3 SV=2	lbc:LACBIDRAFT_311682/0.0/ALG8; glucosyltransferase; K03849 alpha-1,3-glucosyltransferase [EC:2.4.1.265]	7303545/1.72e-151/[F] KOG1567 Ribonucleotide reductase, beta subunit	PTHR12413:SF2/3.1E-223/--	cellular_component:GO:0005789//endoplasmic reticulum membrane;molecular_function:GO:0016758//transferase activity, transferring hexosyl groups;
CL5117.Contig2_All	1359	0.01	1.33	7.055282436	Up	NA	NA	NA	NA	NA	NA	NA
Unigene1614_All	4624	0.01	1.33	7.055282436	Up	gi|648152683|gb|KDR66528.1|/0/hypothetical protein GALMADRAFT_273465 [Galerina marginata CBS 339.88]	NA	sp|Q9P6J0|YHDC_SCHPO/3.71e-77/Uncharacterized transporter C1683.12 OS=Schizosaccharomyces pombe (strain 972 / ATCC 24843) GN=SPBC1683.12 PE=3 SV=1	mbe:MBM_01282/2.98e-91/kinase domain containing protein; K02178 checkpoint serine/threonine-protein kinase [EC:2.7.11.1]	SPBC1683.12/8.97e-77/[G] KOG2533 Permease of the major facilitator superfamily	PTHR11662:SF304/2.5E-221/--	biological_process:GO:0055085//transmembrane transport;cellular_component:GO:0016021//integral to membrane;
CL3664.Contig2_All	1384	0.01	1.33	7.055282436	Up	NA	NA	NA	NA	NA	NA	NA
CL651.Contig14_All	1906	0.01	1.32	7.044394119	Up	gi|1000866246|gb|KXN91932.1|/1.14306e-113/hypothetical protein AN958_11317, partial [Leucoagaricus sp. SymC.cos]	NA	sp|A3LZU7|RM1DH_PICST/3.44e-10/L-rhamnose-1-dehydrogenase OS=Scheffersomyces stipitis (strain ATCC 58785 / CBS 6054 / NBRC 10063 / NRRL Y-11545) GN=DHG2 PE=1 SV=2	cim:CIMG_03188/5.71e-12/2-deoxy-D-gluconate 3-dehydrogenase; K00065 2-deoxy-D-gluconate 3-dehydrogenase [EC:1.1.1.125]	At2g29310/1.94e-11/[R] KOG0725 Reductases with broad range of substrate specificities	NA	NA
CL1535.Contig1_All	2409	0.01	1.32	7.044394119	Up	gi|763720428|gb|KJA17907.1|/0/hypothetical protein HYPSUDRAFT_90339 [Hypholoma sublateritium FD-334 SS-4]	NA	sp|P39863|NIA_FUSOX/7.77e-33/Nitrate reductase [NADPH] OS=Fusarium oxysporum GN=NIA PE=3 SV=1	cput:CONPUDRAFT_144054/0.0/molybdopterin binding oxidoreductase; K00387 sulfite oxidase [EC:1.8.3.1]	At3g01910/3.61e-45/[C] KOG0535 Sulfite oxidase, molybdopterin-binding component	PTHR19372/3.0E-174/--	biological_process:GO:0055114//oxidation-reduction process;molecular_function:GO:0009055//electron carrier activity;GO:0030151//molybdenum ion binding;GO:0016491//oxidoreductase activity;
CL615.Contig15_All	12559	0.01	1.32	7.044394119	Up	gi|1000864824|gb|KXN90609.1|/0/Transcriptional activator of proteases prtT [Leucoagaricus sp. SymC.cos]	gi|599102297|ref|XM_007381477.1|/0.0/Punctularia strigosozonata HHB-11173 SS5 hypothetical protein (PUNSTDRAFT_83912), partial mRNA	sp|O47950|NDUS7_NEUCR/1.60e-75/NADH-ubiquinone oxidoreductase 19.3 kDa subunit, mitochondrial OS=Neurospora crassa (strain ATCC 24698 / 74-OR23-1A / CBS 708.71 / DSM 1257 / FGSC 987) GN=G17A4.170 PE=2 SV=1	sla:SERLADRAFT_466586/1.11e-106/NdufS7; NdufS7, NADH:ubiquinone oxidoreductase 20 kd subunit; K03940 NADH dehydrogenase (ubiquinone) Fe-S protein 7 [EC:1.6.5.3 1.6.99.3]	Hs14149625/6.42e-76/[C] KOG1687 NADH-ubiquinone oxidoreductase, NUFS7/PSST/20 kDa subunit	NA	biological_process:GO:0006357//regulation of transcription from RNA polymerase II promoter;cellular_component:GO:0005634//nucleus;molecular_function:GO:0003677//DNA binding;GO:0000981//sequence-specific DNA binding RNA polymerase II transcription factor activity;GO:0008270//zinc ion binding;
CL3159.Contig6_All	1831	0.01	1.32	7.044394119	Up	NA	NA	NA	NA	NA	NA	NA
CL679.Contig4_All	5315	0.01	1.32	7.044394119	Up	gi|170092495|ref|XP_001877469.1|/0/RNA ligase [Laccaria bicolor S238N-H82] &gt;gi|164647328|gb|EDR11572.1| RNA ligase [Laccaria bicolor S238N-H82]	gi|628297228|ref|XM_007760276.1|/0.0/Cladophialophora yegresii CBS 114405 hypothetical protein partial mRNA	sp|Q10313|TRNL_SCHPO/1.17e-103/tRNA ligase 1 OS=Schizosaccharomyces pombe (strain 972 / ATCC 24843) GN=trl1 PE=3 SV=2	lbc:LACBIDRAFT_232121/0.0/RNA ligase; K14679 tRNA ligase [EC:6.5.1.3]	NA	PTHR32004/6.0E-168/--	molecular_function:GO:0097159//organic cyclic compound binding;GO:0016874//ligase activity;
CL1423.Contig10_All	1536	0.03	3.94	7.037089319	Up	gi|170107528|ref|XP_001884974.1|/0/predicted protein [Laccaria bicolor S238N-H82] &gt;gi|164640188|gb|EDR04455.1| predicted protein [Laccaria bicolor S238N-H82]	NA	sp|B9WYE6|VRDA_ASPPA/8.85e-31/Versiconal hemiacetal acetate reductase OS=Aspergillus parasiticus GN=vrdA PE=1 SV=1	aor:AOR_1_2094/2.27e-29/AO090120000002; aryl-alcohol dehydrogenase; K17647 versiconal hemiacetal acetate reductase [EC:1.1.1.353]	SPCC965.06/9.36e-117/[C] KOG1575 Voltage-gated shaker-like K+ channel, subunit beta/KCNAB	PTHR11732:SF260/2.6E-165/--	NA
CL6233.Contig2_All	2127	0.01	1.31	7.033423002	Up	gi|914260065|gb|KNZ75222.1|/2.33859e-101/hypothetical protein J132_03943 [Termitomyces sp. J132]	NA	NA	NA	NA	NA	NA
CL40.Contig5_All	1716	0.01	1.31	7.033423002	Up	NA	NA	NA	NA	NA	NA	NA
CL1102.Contig1_All	1541	0.01	1.31	7.033423002	Up	gi|170096048|ref|XP_001879244.1|/3.73961e-124/predicted protein [Laccaria bicolor S238N-H82] &gt;gi|164645612|gb|EDR09859.1| predicted protein, partial [Laccaria bicolor S238N-H82]	NA	NA	NA	NA	PF14033/1.8E-56/Protein of unknown function (DUF4246)	NA
CL1081.Contig5_All	9813	0.01	1.31	7.033423002	Up	gi|750944978|gb|KIK02892.1|/0/hypothetical protein K443DRAFT_677243 [Laccaria amethystina LaAM-08-1]	gi|597931961|ref|XM_007320263.1|/0.0/Serpula lacrymans var. lacrymans S7.9 hypothetical protein (SERLADRAFT_471787), mRNA	sp|O74187|ALDH_AGABI/1.70e-51/Aldehyde dehydrogenase OS=Agaricus bisporus GN=aldA PE=3 SV=1	lbc:LACBIDRAFT_256254/3.91e-55/aldehyde dehydrogenase; K00128 aldehyde dehydrogenase (NAD+) [EC:1.2.1.3]	SPAC9E9.09c/1.81e-51/[C] KOG2450 Aldehyde dehydrogenase	NA	NA
Unigene10790_All	965	0.01	1.3	7.022367813	Up	NA	NA	NA	NA	NA	NA	NA
CL1535.Contig14_All	1401	0.01	1.3	7.022367813	Up	gi|648169287|gb|KDR82927.1|/6.94622e-102/hypothetical protein GALMADRAFT_859394 [Galerina marginata CBS 339.88]	NA	NA	wic:J056_000856/2.21e-08/TELO2-interacting protein 1-like protein; K20403 TELO2-interacting protein 1	NA	PF12695/3.9E-8/Alpha/beta hydrolase family	NA
CL2662.Contig4_All	6829	0.01	1.29	7.011227255	Up	gi|648165683|gb|KDR79360.1|/2.05478e-141/hypothetical protein GALMADRAFT_243390 [Galerina marginata CBS 339.88]	NA	sp|Q9URY9|YI06_SCHPO/3.79e-24/Uncharacterized hemerythrin-like protein C869.06c OS=Schizosaccharomyces pombe (strain 972 / ATCC 24843) GN=SPAC869.06c PE=3 SV=1	cci:CC1G_15453/2.14e-108/abhydrolase domain-containing protein 12; K13704 abhydrolase domain-containing protein 12 [EC:3.1.1.23]	Hs20559602/1.94e-23/[R] KOG1552 Predicted alpha/beta hydrolase	NA	NA
CL50.Contig9_All	905	0.01	1.29	7.011227255	Up	gi|648171975|gb|KDR85591.1|/2.77014e-74/hypothetical protein GALMADRAFT_132268 [Galerina marginata CBS 339.88]	NA	NA	NA	NA	PTHR13256/8.6E-13/--	NA
CL2909.Contig1_All	931	0.01	1.29	7.011227255	Up	gi|763729580|gb|KJA26988.1|/5.6231e-30/hypothetical protein HYPSUDRAFT_978606 [Hypholoma sublateritium FD-334 SS-4]	NA	NA	NA	NA	NA	NA
CL117.Contig22_All	3703	0.01	1.29	7.011227255	Up	gi|648171985|gb|KDR85601.1|/2.20377e-157/hypothetical protein GALMADRAFT_234564 [Galerina marginata CBS 339.88]	NA	NA	ure:UREG_00738/1.04e-16/hypothetical protein; K12584 m7GpppX diphosphatase [EC:3.6.1.59]	NA	PTHR10108/1.3E-19/--	NA
CL1685.Contig3_All	5341	0.01	1.29	7.011227255	Up	gi|750948700|gb|KIK06580.1|/0/hypothetical protein K443DRAFT_674239 [Laccaria amethystina LaAM-08-1]	gi|568447296|ref|XM_006458168.1|/0.0/Agaricus bisporus var. bisporus H97 hypothetical protein (AGABI2DRAFT_64845), partial mRNA	sp|P32891|DLD1_YEAST/1.70e-63/D-lactate dehydrogenase [cytochrome] 1, mitochondrial OS=Saccharomyces cerevisiae (strain ATCC 204508 / S288c) GN=DLD1 PE=1 SV=2	lbc:LACBIDRAFT_293468/0.0/hypothetical protein; K10643 CCR4-NOT transcription complex subunit 4 [EC:2.3.2.27]	YDL174c/4.03e-63/[C] KOG1231 Proteins containing the FAD binding domain	PF14570/2.0E-20/RING/Ubox like zinc-binding domain	NA
CL595.Contig2_All	973	0.01	1.28	7	Up	NA	NA	NA	NA	NA	NA	NA
CL868.Contig16_All	1276	0.01	1.28	7	Up	gi|914255954|gb|KNZ71442.1|/2.27482e-88/Indoleamine 2,3-dioxygenase family protein [Termitomyces sp. J132]	NA	sp|P47125|I23O_YEAST/3.76e-24/Indoleamine 2,3-dioxygenase OS=Saccharomyces cerevisiae (strain ATCC 204508 / S288c) GN=BNA2 PE=1 SV=1	shs:STEHIDRAFT_49151/1.89e-86/Indoleamine 2,3-dioxygenase; K00463 indoleamine 2,3-dioxygenase [EC:1.13.11.52]	NA	PTHR28657:SF5/1.0E-54/--	NA
CL5980.Contig1_All	1172	0.01	1.27	6.988684687	Up	NA	NA	NA	NA	NA	NA	NA
CL1733.Contig1_All	2627	0.01	1.27	6.988684687	Up	gi|646303651|gb|KDQ24799.1|/0/carbohydrate-binding module family 13 protein [Pleurotus ostreatus PC15]	NA	NA	tms:TREMEDRAFT_73633/6.77e-11/hypothetical protein; K01179 endoglucanase [EC:3.2.1.4]	NA	SM00458/7.8E-11/Ricin-type beta-trefoil	NA
CL7083.Contig2_All	2476	0.01	1.26	6.977279923	Up	gi|763732633|gb|KJA30034.1|/1.77223e-157/hypothetical protein HYPSUDRAFT_175135 [Hypholoma sublateritium FD-334 SS-4]	NA	sp|Q9US37|YFZ4_SCHPO/1.24e-34/Uncharacterized transporter C1039.04 OS=Schizosaccharomyces pombe (strain 972 / ATCC 24843) GN=SPAC1039.04 PE=3 SV=1	cim:CIMG_07332/9.33e-35/MFS pantothenate transporter; K03448 MFS transporter, ACS family, pantothenate transporter	SPAC1039.04/2.99e-34/[G] KOG2533 Permease of the major facilitator superfamily	PTHR11662/6.8E-95/--	NA
CL1269.Contig4_All	2684	0.01	1.26	6.977279923	Up	gi|1000844825|gb|KXN85934.1|/1.20241e-46/hypothetical protein AN958_10695 [Leucoagaricus sp. SymC.cos]	NA	NA	NA	NA	NA	NA
CL161.Contig5_All	5796	0.01	1.26	6.977279923	Up	gi|750948881|gb|KIK06760.1|/0/hypothetical protein K443DRAFT_674043 [Laccaria amethystina LaAM-08-1]	NA	sp|O94533|ELP2_SCHPO/3.02e-54/Elongator complex protein 2 OS=Schizosaccharomyces pombe (strain 972 / ATCC 24843) GN=elp2 PE=3 SV=1	psq:PUNSTDRAFT_64468/0.0/P-loop containing nucleoside triphosphate hydrolase protein; K03257 translation initiation factor 4A	Hs8922735/1.40e-72/[BK] KOG1063 RNA polymerase II elongator complex, subunit ELP2, WD repeat superfamily	SM00487/3.4E-11/DEAD-like helicases superfamily	NA
CL5941.Contig2_All	1151	0.01	1.26	6.977279923	Up	gi|750944669|gb|KIK02587.1|/1.64266e-70/hypothetical protein K443DRAFT_677443 [Laccaria amethystina LaAM-08-1]	NA	sp|P54069|BEM46_SCHPO/3.90e-48/Protein bem46 OS=Schizosaccharomyces pombe (strain 972 / ATCC 24843) GN=bem46 PE=2 SV=3	lbc:LACBIDRAFT_308313/1.29e-61/hypothetical protein; K06889 uncharacterized protein	SPBC32H8.03/9.43e-48/[R] KOG4391 Predicted alpha/beta hydrolase BEM46	PTHR12277/6.4E-57/--	NA
CL243.Contig16_All	1669	0.01	1.26	6.977279923	Up	gi|170086009|ref|XP_001874228.1|/2.06548e-83/predicted protein [Laccaria bicolor S238N-H82] &gt;gi|164651780|gb|EDR16020.1| predicted protein [Laccaria bicolor S238N-H82]	NA	NA	tmn:UCRPA7_766/1.46e-06/putative nicotinamide n-methyltransferase protein; K17878 nicotinamide N-methyltransferase [EC:2.1.1.1]	NA	PTHR34117/1.4E-14/--	NA
CL343.Contig2_All	1274	0.01	1.25	6.965784285	Up	gi|648162275|gb|KDR75974.1|/1.72414e-147/hypothetical protein GALMADRAFT_139740 [Galerina marginata CBS 339.88]	NA	sp|O94570|AATR2_SCHPO/1.64e-37/Aromatic amino acid aminotransferase C1773.13 OS=Schizosaccharomyces pombe (strain 972 / ATCC 24843) GN=SPBC1773.13 PE=3 SV=1	gtr:GLOTRDRAFT_131793/1.54e-128/PLP-dependent transferase; K14265 tryptophan aminotransferase [EC:2.6.1.27]	Hs7705897/1.44e-63/[E] KOG0634 Aromatic amino acid aminotransferase and related proteins	PTHR11751/1.6E-88/--	NA
CL3011.Contig5_All	1596	0.01	1.25	6.965784285	Up	gi|751742285|gb|KIM90560.1|/1.93251e-52/hypothetical protein PILCRDRAFT_187745 [Piloderma croceum F 1598]	NA	sp|B2B3P6|LAP1_PODAN/2.14e-10/Leucine aminopeptidase 1 OS=Podospora anserina (strain S / ATCC MYA-4624 / DSM 980 / FGSC 10383) GN=LAP1 PE=3 SV=1	dsq:DICSQDRAFT_56361/2.98e-44/peptidase; K05994 bacterial leucyl aminopeptidase [EC:3.4.11.10]	YDR415c/9.70e-08/[OPR] KOG2195 Transferrin receptor and related proteins containing the protease-associated (PA) domain	NA	NA
CL3613.Contig2_All	2727	0.06	7.45	6.956134115	Up	gi|648169608|gb|KDR83248.1|/3.20186e-78/hypothetical protein GALMADRAFT_89092 [Galerina marginata CBS 339.88]	NA	NA	NA	NA	PF12937/1.5E-5/F-box-like	NA
CL1684.Contig2_All	920	0.01	1.24	6.95419631	Up	NA	NA	NA	NA	NA	NA	NA
CL754.Contig4_All	1477	0.01	1.24	6.95419631	Up	NA	NA	NA	NA	NA	NA	NA
CL2573.Contig3_All	2087	0.01	1.24	6.95419631	Up	gi|646394044|gb|KDQ58458.1|/6.6994e-101/hypothetical protein JAAARDRAFT_128981 [Jaapia argillacea MUCL 33604]	NA	NA	NA	NA	NA	NA
CL941.Contig4_All	10491	0.04	4.96	6.95419631	Up	gi|750948543|gb|KIK06424.1|/0/hypothetical protein K443DRAFT_674406 [Laccaria amethystina LaAM-08-1]	gi|598004250|ref|XM_007369379.1|/0.0/Dichomitus squalens LYAD-421 SS1 hypothetical protein (DICSQDRAFT_139977), mRNA	sp|Q9USS7|YNB3_SCHPO/2.22e-148/Uncharacterized protein C4.03c OS=Schizosaccharomyces pombe (strain 972 / ATCC 24843) GN=SPBC4.03c PE=2 SV=1	lbc:LACBIDRAFT_387436/0.0/sec24-related protein; K14007 protein transport protein SEC24	SPBC4.03c/5.37e-148/[U] KOG1984 Vesicle coat complex COPII, subunit SFB3	PS50003/8.126/PH domain profile.	biological_process:GO:0046907//intracellular transport;GO:0015031//protein transport;
CL2800.Contig5_All	2674	0.03	3.72	6.95419631	Up	gi|648159307|gb|KDR73039.1|/0/hypothetical protein GALMADRAFT_252454 [Galerina marginata CBS 339.88]	NA	sp|Q75DA4|NOG2_ASHGO/3.03e-51/Nucleolar GTP-binding protein 2 OS=Ashbya gossypii (strain ATCC 10895 / CBS 109.51 / FGSC 9923 / NRRL Y-1056) GN=NOG2 PE=3 SV=1	lbc:LACBIDRAFT_302159/0.0/hypothetical protein; K14538 nuclear GTP-binding protein	CE02270/1.37e-58/[R] KOG2484 GTPase	PS51721/40.813/Circularly permuted (CP)-type guanine nucleotide-binding (G) domain profile.	NA
CL73.Contig3_All	5066	1.16	143.49	6.950681582	Up	gi|751693737|gb|KIM43720.1|/0/hypothetical protein M413DRAFT_387346 [Hebeloma cylindrosporum h7]	NA	sp|P59668|FAD12_MORIS/3.56e-79/Delta(12) fatty acid desaturase OS=Mortierella isabellina PE=2 SV=1	cci:CC1G_09244/7.57e-162/delta-12-fatty acid desaturase; K10256 omega-6 fatty acid desaturase / acyl-lipid omega-6 desaturase (Delta-12 desaturase) [EC:1.14.19.6 1.14.19.22]	At3g12120/3.14e-60/[I] TWOG0155 Oleate desaturase/linoleate desaturase	PTHR32100/1.5E-129/--	NA
CL3443.Contig2_All	2806	0.04	4.94	6.948367232	Up	gi|763721131|gb|KJA18601.1|/9.116e-142/hypothetical protein HYPSUDRAFT_190848 [Hypholoma sublateritium FD-334 SS-4]	NA	sp|O94684|TFB3_SCHPO/1.30e-42/RNA polymerase II transcription factor B subunit 3 OS=Schizosaccharomyces pombe (strain 972 / ATCC 24843) GN=pmh1 PE=1 SV=1	dsq:DICSQDRAFT_131932/2.10e-126/CDK-activating kinase assembly factor; K10842 CDK-activating kinase assembly factor MAT1	SPBC776.18c/3.15e-42/[O] KOG3800 Predicted E3 ubiquitin ligase containing RING finger, subunit of transcription/repair factor TFIIH and CDK-activating kinase assembly factor	PTHR12683/1.1E-97/--	NA
CL5752.Contig3_All	1440	0.01	1.23	6.942514505	Up	gi|568453976|ref|XP_006460448.1|/4.19424e-69/hypothetical protein AGABI2DRAFT_117394 [Agaricus bisporus var. bisporus H97] &gt;gi|426198659|gb|EKV48585.1| hypothetical protein AGABI2DRAFT_117394 [Agaricus bisporus var. bisporus H97]	NA	NA	NA	NA	PTHR40465/4.2E-23/--	NA
CL1000.Contig33_All	5031	0.01	1.23	6.942514505	Up	gi|961965088|gb|KTB38229.1|/0/hypothetical protein WG66_9196 [Moniliophthora roreri]	NA	sp|P51979|HFM1_YEAST/1.75e-73/ATP-dependent DNA helicase MER3 OS=Saccharomyces cerevisiae (strain ATCC 204508 / S288c) GN=HFM1 PE=1 SV=3	mrr:Moror_8372/0.0/dead deah box dna helicase; K15271 ATP-dependent DNA helicase HFM1/MER3 [EC:3.6.4.12]	YGL251c/4.23e-73/[A] KOG0952 DNA/RNA helicase MER3/SLH1, DEAD-box superfamily	PF11711/3.2E-58/Inner membrane protein import complex subunit Tim54	molecular_function:GO:0005524//ATP binding;GO:0008026//ATP-dependent helicase activity;GO:0003676//nucleic acid binding;
CL1666.Contig6_All	1159	0.01	1.23	6.942514505	Up	gi|648158525|gb|KDR72265.1|/3.36949e-20/hypothetical protein GALMADRAFT_143123 [Galerina marginata CBS 339.88]	NA	NA	NA	NA	NA	NA
CL2607.Contig2_All	1756	0.01	1.22	6.930737338	Up	gi|751722296|gb|KIM71095.1|/4.19096e-50/hypothetical protein PILCRDRAFT_17387 [Piloderma croceum F 1598]	NA	NA	NA	NA	PF14494/5.2E-13/Domain of unknown function (DUF4436)	NA
CL2626.Contig1_All	1913	0.01	1.22	6.930737338	Up	gi|1000864764|gb|KXN90552.1|/5.51509e-140/hypothetical protein AN958_04224 [Leucoagaricus sp. SymC.cos]	NA	NA	NA	NA	PTHR40045/1.2E-38/--	NA
CL1476.Contig9_All	1684	0.01	1.22	6.930737338	Up	gi|170100673|ref|XP_001881554.1|/2.43674e-91/predicted protein [Laccaria bicolor S238N-H82] &gt;gi|164643513|gb|EDR07765.1| predicted protein [Laccaria bicolor S238N-H82]	NA	NA	gtr:GLOTRDRAFT_119845/6.92e-11/hypothetical protein; K11269 chromosome transmission fidelity protein 18	NA	NA	NA
CL447.Contig6_All	2168	0.01	1.21	6.918863237	Up	gi|1000863439|gb|KXN89276.1|/1.96779e-08/hypothetical protein AN958_05954, partial [Leucoagaricus sp. SymC.cos]	NA	NA	NA	NA	NA	NA
CL1160.Contig6_All	4296	0.01	1.21	6.918863237	Up	gi|648163461|gb|KDR77152.1|/0/hypothetical protein GALMADRAFT_246384 [Galerina marginata CBS 339.88]	NA	sp|Q59LV8|ASG1_CANAL/3.20e-13/Activator of stress genes protein 1 OS=Candida albicans (strain SC5314 / ATCC MYA-2876) GN=ASG1 PE=3 SV=1	aor:AOR_1_568084/5.05e-09/AO090020000323; Zn(II)2Cys6 transcription factor; K09241 transcriptional regulatory protein GAL4	NA	PF04082/3.1E-6/Fungal specific transcription factor domain	biological_process:GO:0006351//transcription, DNA-dependent;molecular_function:GO:0005488//binding;
CL3271.Contig2_All	2716	0.01	1.21	6.918863237	Up	gi|646311714|gb|KDQ32855.1|/0/hypothetical protein PLEOSDRAFT_1060558 [Pleurotus ostreatus PC15]	NA	NA	NA	NA	PTHR37049/3.3E-19/--	NA
Unigene9708_All	2107	0.01	1.21	6.918863237	Up	NA	NA	NA	NA	NA	NA	NA
CL211.Contig40_All	4157	0.01	1.21	6.918863237	Up	gi|750947911|gb|KIK05796.1|/2.4196e-24/hypothetical protein K443DRAFT_3580 [Laccaria amethystina LaAM-08-1]	NA	NA	NA	NA	PF12937/1.6E-6/F-box-like	NA
Unigene10658_All	950	0.01	1.21	6.918863237	Up	NA	NA	NA	NA	NA	NA	NA
CL3977.Contig1_All	2609	0.01	1.2	6.906890596	Up	gi|750944498|gb|KIK02419.1|/0/hypothetical protein K443DRAFT_677655 [Laccaria amethystina LaAM-08-1]	NA	NA	NA	NA	NA	NA
CL616.Contig8_All	2016	0.01	1.2	6.906890596	Up	gi|750948308|gb|KIK06190.1|/1.79446e-56/hypothetical protein K443DRAFT_674468 [Laccaria amethystina LaAM-08-1]	NA	NA	NA	NA	NA	NA
CL1104.Contig4_All	3465	0.01	1.2	6.906890596	Up	gi|750937045|gb|KIJ95138.1|/0/hypothetical protein K443DRAFT_683244 [Laccaria amethystina LaAM-08-1]	gi|597934767|ref|XM_007321666.1|/0.0/Serpula lacrymans var. lacrymans S7.9 hypothetical protein (SERLADRAFT_475004), mRNA	sp|Q09907|NTH_SCHPO/2.54e-55/Endonuclease III homolog OS=Schizosaccharomyces pombe (strain 972 / ATCC 24843) GN=nth1 PE=1 SV=1	mrr:Moror_11019/0.0/thiamin biosynthesis protein (thi-4); K00877 hydroxymethylpyrimidine/phosphomethylpyrimidine kinase / thiaminase [EC:2.7.1.49 2.7.4.7 3.5.99.2]	SPBP8B7.18c/1.24e-66/[HK] KOG2598 Phosphomethylpyrimidine kinase	PTHR20858/5.9E-156/--	NA
CL2938.Contig11_All	1936	0.01	1.19	6.894817763	Up	gi|751695446|gb|KIM45426.1|/0/hypothetical protein M413DRAFT_442103 [Hebeloma cylindrosporum h7]	NA	sp|C1GD57|AMPP3_PARBD/1.74e-91/Probable Xaa-Pro aminopeptidase PEPP OS=Paracoccidioides brasiliensis (strain Pb18) GN=PEPP PE=3 SV=1	mrr:Moror_2606/0.0/xaa-pro dipeptidase; K14213 Xaa-Pro dipeptidase [EC:3.4.13.9]	YFR006w/3.42e-70/[R] KOG2737 Putative metallopeptidase	PTHR10804/9.7E-143/--	NA
CL3088.Contig21_All	6025	0.01	1.19	6.894817763	Up	gi|750950195|gb|KIK08067.1|/0/hypothetical protein K443DRAFT_609091 [Laccaria amethystina LaAM-08-1]	NA	sp|P0CM04|ARP6_CRYNJ/1.33e-103/Actin-like protein ARP6 OS=Cryptococcus neoformans var. neoformans serotype D (strain JEC21 / ATCC MYA-565) GN=ARP6 PE=3 SV=1	lbc:LACBIDRAFT_183172/0.0/ARP16203; actin-related protein Arp6; K11662 actin-related protein 6	Hs11968057/1.80e-79/[Z] KOG0680 Actin-related protein - Arp6p	PS00463/-/Zn(2)-C6 fungal-type DNA-binding domain signature.	NA
CL583.Contig44_All	2114	0.01	1.17	6.87036472	Up	gi|1000865052|gb|KXN90821.1|/5.26623e-139/putative 3-hydroxyisobutyrate dehydrogenase, mitochondrial [Leucoagaricus sp. SymC.cos]	NA	NA	mrr:Moror_17718/1.79e-122/3-hydroxyisobutyrate dehydrogenase; K00020 3-hydroxyisobutyrate dehydrogenase [EC:1.1.1.31]	Hs20539653/1.48e-43/[R] KOG0409 Predicted dehydrogenase	PF03446/1.5E-14/NAD binding domain of 6-phosphogluconate dehydrogenase	NA
CL155.Contig12_All	2564	0.01	1.17	6.87036472	Up	gi|648167331|gb|KDR80995.1|/4.21574e-81/hypothetical protein GALMADRAFT_207893 [Galerina marginata CBS 339.88]	NA	NA	NA	NA	SM00256/0.0014/A Receptor for Ubiquitination Targets	NA
CL2308.Contig9_All	4588	0.01	1.17	6.87036472	Up	gi|648165890|gb|KDR79567.1|/3.12655e-167/hypothetical protein GALMADRAFT_93497 [Galerina marginata CBS 339.88]	NA	sp|O13345|ORDA_ASPPA/3.41e-62/O-methylsterigmatocystin oxidoreductase OS=Aspergillus parasiticus GN=ordA PE=1 SV=1	fme:FOMMEDRAFT_143001/1.33e-92/cytochrome P450 oxidoreductase OrdA-like protein; K21295 multifunctional cytochrome P450 monooxygenase	Hs4503201/8.25e-37/[Q] KOG0156 Cytochrome P450 CYP2 subfamily	PS00086/-/Cytochrome P450 cysteine heme-iron ligand signature.	NA
CL1654.Contig9_All	4717	0.01	1.17	6.87036472	Up	NA	NA	NA	NA	NA	NA	NA
CL2008.Contig14_All	5095	0.01	1.17	6.87036472	Up	gi|648157262|gb|KDR71024.1|/0/hypothetical protein GALMADRAFT_127222 [Galerina marginata CBS 339.88]	NA	sp|O14306|YE8A_SCHPO/1.41e-110/Probable inositol polyphosphate 5-phosphatase C9G1.10c OS=Schizosaccharomyces pombe (strain 972 / ATCC 24843) GN=SPAC9G1.10c PE=1 SV=2	cnb:CNBC0700/1.44e-39/hypothetical protein; K20279 synaptojanin [EC:3.1.3.36]	SPAC9G1.10c/3.42e-110/[U] KOG0565 Inositol polyphosphate 5-phosphatase and related proteins	SM00128/1.4E-79/Inositol polyphosphate phosphatase, catalytic domain homologues	biological_process:GO:0046854//phosphatidylinositol phosphorylation;
CL6922.Contig1_All	2236	0.01	1.17	6.87036472	Up	gi|695562727|ref|XP_009548825.1|/0/catalase [Heterobasidion irregulare TC 32-1] &gt;gi|575063733|gb|ETW79350.1| catalase [Heterobasidion irregulare TC 32-1]	NA	sp|P55306|CATA_SCHPO/1.74e-116/Catalase OS=Schizosaccharomyces pombe (strain 972 / ATCC 24843) GN=cta1 PE=1 SV=1	hir:HETIRDRAFT_64639/0.0/catalase; K03781 catalase [EC:1.11.1.6]	SPCC757.07c/4.09e-116/[P] KOG0047 Catalase	SM01060/1.2E-15/--	biological_process:GO:0006979//response to oxidative stress;GO:0008152//metabolic process;molecular_function:GO:0004601//peroxidase activity;GO:0005488//binding;
CL1589.Contig5_All	1038	0.01	1.16	6.857980995	Up	gi|648171168|gb|KDR84784.1|/2.74192e-32/hypothetical protein GALMADRAFT_233140 [Galerina marginata CBS 339.88]	NA	sp|O13830|PTH2_SCHPO/1.11e-12/Probable peptidyl-tRNA hydrolase 2 OS=Schizosaccharomyces pombe (strain 972 / ATCC 24843) GN=SPAC19A8.14 PE=1 SV=1	mrr:Moror_209/1.05e-29/peptidyl-trna hydrolase 2; K04794 peptidyl-tRNA hydrolase, PTH2 family [EC:3.1.1.29]	SPAC19A8.14/2.59e-12/[S] KOG3282 Uncharacterized conserved protein	NA	NA
CL3984.Contig1_All	1444	0.01	1.16	6.857980995	Up	NA	NA	NA	NA	NA	NA	NA
CL897.Contig12_All	1229	0.01	1.16	6.857980995	Up	gi|751017820|gb|KIK59541.1|/3.05326e-169/hypothetical protein GYMLUDRAFT_44501 [Gymnopus luxurians FD-317 M1]	NA	sp|A8NEP3|TRP_COPC7/3.62e-145/Tryptophan synthase OS=Coprinopsis cinerea (strain Okayama-7 / 130 / ATCC MYA-4618 / FGSC 9003) GN=TRP-1 PE=3 SV=2	mrr:Moror_10793/1.39e-163/tryptophan synthase; K01694 tryptophan synthase [EC:4.2.1.20]	YGL026c_1/8.97e-91/[E] KOG4175 Tryptophan synthase alpha chain	PF00290/5.4E-60/Tryptophan synthase alpha chain	biological_process:GO:0000162//tryptophan biosynthetic process;molecular_function:GO:0004834//tryptophan synthase activity;
CL3233.Contig4_All	1381	0.01	1.15	6.845490051	Up	NA	gi|169620192|ref|XM_001803456.1|/0.0/Phaeosphaeria nodorum SN15 hypothetical protein partial mRNA	NA	NA	NA	NA	NA
CL416.Contig3_All	2400	0.01	1.15	6.845490051	Up	gi|1000842517|gb|KXN83991.1|/0/hypothetical protein AN958_00638 [Leucoagaricus sp. SymC.cos]	NA	NA	abe:ARB_03514/2.77e-06/class III chitinase ChiA2; K01183 chitinase [EC:3.2.1.14]	NA	PS01095/-/Chitinases family 18 active site.	NA
CL1160.Contig4_All	4940	0.01	1.15	6.845490051	Up	gi|648163461|gb|KDR77152.1|/0/hypothetical protein GALMADRAFT_246384 [Galerina marginata CBS 339.88]	NA	sp|P28349|NIT4_NEUCR/2.76e-21/Nitrogen assimilation transcription factor nit-4 OS=Neurospora crassa (strain ATCC 24698 / 74-OR23-1A / CBS 708.71 / DSM 1257 / FGSC 987) GN=nit-4 PE=4 SV=2	afm:AFUA_1G03860/9.00e-14/C6 transcription factor (AmdR); K09244 transcriptional regulatory protein AMDR	NA	PF04082/1.8E-33/Fungal specific transcription factor domain	biological_process:GO:0006351//transcription, DNA-dependent;molecular_function:GO:0005488//binding;
CL96.Contig12_All	2273	0.01	1.15	6.845490051	Up	gi|648165068|gb|KDR78748.1|/1.47684e-76/hypothetical protein GALMADRAFT_64526 [Galerina marginata CBS 339.88]	NA	NA	cput:CONPUDRAFT_145475/4.66e-43/alpha beta-hydrolase; K02332 DNA polymerase gamma 1 [EC:2.7.7.7]	Hs16905524/7.54e-06/[R] KOG1516 Carboxylesterase and related proteins	PTHR11559/4.7E-12/--	NA
CL1153.Contig1_All	1892	0.01	1.15	6.845490051	Up	gi|648169978|gb|KDR83608.1|/9.62472e-132/hypothetical protein GALMADRAFT_133037 [Galerina marginata CBS 339.88]	NA	NA	NA	NA	PTHR40465/3.1E-32/--	NA
CL1032.Contig5_All	3129	0.01	1.15	6.845490051	Up	gi|630202192|ref|XP_007852160.1|/4.49319e-154/arabinofuranosidase [Moniliophthora roreri MCA 2997] &gt;gi|554906641|gb|ESK88534.1| arabinofuranosidase [Moniliophthora roreri MCA 2997]	NA	NA	NA	NA	PF04616/2.7E-9/Glycosyl hydrolases family 43	NA
CL1370.Contig29_All	3382	0.01	1.15	6.845490051	Up	gi|914256642|gb|KNZ72045.1|/0/hypothetical protein J132_04959 [Termitomyces sp. J132]	NA	NA	NA	NA	PF13532/2.3E-19/2OG-Fe(II) oxygenase superfamily	NA
CL62.Contig23_All	3729	0.01	1.15	6.845490051	Up	gi|751698687|gb|KIM48619.1|/7.86248e-87/hypothetical protein M413DRAFT_20978 [Hebeloma cylindrosporum h7]	NA	NA	ssl:SS1G_10951/1.13e-31/hypothetical protein; K01501 nitrilase [EC:3.5.5.1]	NA	PF01565/1.9E-8/FAD binding domain	NA
CL6943.Contig2_All	3301	0.01	1.15	6.845490051	Up	gi|336364062|gb|EGN92426.1|/1.74246e-07/hypothetical protein SERLA73DRAFT_191041 [Serpula lacrymans var. lacrymans S7.3]	NA	NA	NA	NA	NA	NA
CL1689.Contig1_All	1139	0.01	1.15	6.845490051	Up	NA	NA	NA	NA	NA	NA	NA
CL3285.Contig8_All	5645	0.01	1.14	6.832890014	Up	gi|170114362|ref|XP_001888378.1|/0/predicted protein [Laccaria bicolor S238N-H82] &gt;gi|164636690|gb|EDR00983.1| predicted protein, partial [Laccaria bicolor S238N-H82]	gi|294656374|ref|XM_002770212.1|/0.0/Debaryomyces hansenii CBS767 DEHA2D03762p (DEHA2D03762g) mRNA, complete cds	sp|P40233|CKI1_SCHPO/7.71e-160/Casein kinase I homolog 1 OS=Schizosaccharomyces pombe (strain 972 / ATCC 24843) GN=cki1 PE=1 SV=2	gtr:GLOTRDRAFT_114591/0.0/bifunctional 6-phosphofructo-2-kinase/fructose-2,6-bisphosphate 2-phosphatase; K19029 6-phosphofructo-2-kinase / fructose-2,6-biphosphatase 2 [EC:2.7.1.105 3.1.3.46]	SPBC1347.06c/1.87e-159/[T] KOG1165 Casein kinase (serine/threonine/tyrosine protein kinase)	PS50011/26.45/Protein kinase domain profile.	biological_process:GO:0006003//fructose 2,6-bisphosphate metabolic process;GO:0006000//fructose metabolic process;molecular_function:GO:0004331//fructose-2,6-bisphosphate 2-phosphatase activity;GO:0005524//ATP binding;GO:0003873//6-phosphofructo-2-kinase activity;
Unigene10739_All	7106	0.01	1.14	6.832890014	Up	gi|750947654|gb|KIK05541.1|/0/hypothetical protein K443DRAFT_675101 [Laccaria amethystina LaAM-08-1]	gi|597964948|ref|XM_007325352.1|/0.0/Agaricus bisporus var. burnettii JB137-S8 hypothetical protein (AGABI1DRAFT_116991), mRNA	sp|P0CP30|NPL4_CRYNJ/2.88e-176/Nuclear protein localization protein 4 OS=Cryptococcus neoformans var. neoformans serotype D (strain JEC21 / ATCC MYA-565) GN=NPL4 PE=3 SV=1	cci:CC1G_13210/0.0/NPL4; K14015 nuclear protein localization protein 4 homolog	YBR170c/1.20e-126/[YU] KOG2834 Nuclear pore complex, rNpl4 component (sc Npl4)	PF11543/1.4E-5/Nuclear pore localisation protein NPL4	cellular_component:GO:0005622//intracellular;molecular_function:GO:0008270//zinc ion binding;
CL616.Contig7_All	1961	0.01	1.13	6.820178962	Up	gi|750948308|gb|KIK06190.1|/2.05955e-56/hypothetical protein K443DRAFT_674468 [Laccaria amethystina LaAM-08-1]	NA	NA	NA	NA	NA	NA
CL2374.Contig6_All	1244	0.01	1.13	6.820178962	Up	gi|751690259|gb|KIM40250.1|/3.22232e-14/hypothetical protein M413DRAFT_175243 [Hebeloma cylindrosporum h7]	NA	NA	NA	NA	NA	NA
CL4689.Contig2_All	6564	0.01	1.13	6.820178962	Up	gi|751734629|gb|KIM82923.1|/1.97346e-178/hypothetical protein PILCRDRAFT_7375 [Piloderma croceum F 1598]	NA	NA	NA	NA	PTHR28122/2.4E-14/--	NA
CL6624.Contig1_All	1103	0.01	1.13	6.820178962	Up	gi|1000862975|gb|KXN88844.1|/5.76957e-34/Polyporopepsin [Leucoagaricus sp. SymC.cos]	NA	sp|P17576|CARP_IRPLA/1.16e-28/Polyporopepsin OS=Irpex lacteus PE=1 SV=1	hir:HETIRDRAFT_99524/2.45e-30/aspartic peptidase; K01382 cathepsin E [EC:3.4.23.34]	NA	NA	molecular_function:GO:0016787//hydrolase activity;
CL2016.Contig12_All	3518	0.01	1.12	6.807354922	Up	gi|557947586|emb|CDJ79824.1|/7.19641e-167/xylanase precursor [Leucoagaricus gongylophorus]	gi|520820|gb|L29380.1|FSOFCH/0.0/Fusarium oxysporum F-family cellulase homologue mRNA, complete cds	sp|Q0H904|XYNC_ASPFU/8.78e-113/Endo-1,4-beta-xylanase C OS=Neosartorya fumigata (strain ATCC MYA-4609 / Af293 / CBS 101355 / FGSC A1100) GN=xlnC PE=2 SV=2	scm:SCHCODRAFT_15936/8.44e-140/glycoside hydrolase family 10 and carbohydrate-binding module family 1 protein; K01181 endo-1,4-beta-xylanase [EC:3.2.1.8]	At2g14690/3.58e-22/[GM] LSE0390 A (1, 4)-beta-xylan endohydrolase	PS51504/21.634/Linker histone H1/H5 globular (H15) domain profile.	NA
CL2401.Contig13_All	2835	0.01	1.12	6.807354922	Up	gi|648171361|gb|KDR84977.1|/1.93341e-157/hypothetical protein GALMADRAFT_131737 [Galerina marginata CBS 339.88]	NA	sp|P36626|REC8_SCHPO/3.97e-18/Meiotic recombination protein rec8 OS=Schizosaccharomyces pombe (strain 972 / ATCC 24843) GN=rec8 PE=1 SV=2	spo:SPBC29A10.14/4.79e-17/rec8; meiotic cohesin complex subunit Rec8; K12780 meiotic recombination protein REC8, fungi type	SPBC29A10.14/9.60e-18/[D] KOG1213 Sister chromatid cohesion complex Cohesin, subunit RAD21/SCC1	PF04824/7.6E-11/Conserved region of Rad21 / Rec8 like protein	NA
CL191.Contig23_All	6424	0.01	1.12	6.807354922	Up	gi|750940583|gb|KIJ98576.1|/0/hypothetical protein K443DRAFT_680685 [Laccaria amethystina LaAM-08-1]	NA	sp|B0BK71|MSP1_MARSO/7.09e-105/Dye-decolorizing peroxidase msp1 OS=Marasmius scorodonius GN=msp1 PE=1 SV=1	lbc:LACBIDRAFT_227929/2.78e-148/hypothetical protein; K03678 exosome complex component RRP45	SPCC757.08/5.17e-80/[J] KOG1614 Exosomal 3'-5' exoribonuclease complex, subunit Rrp45	PTHR30521:SF2/7.3E-103/--	NA
CL901.Contig4_All	2045	0.01	1.11	6.794415866	Up	gi|750945212|gb|KIK03123.1|/1.09642e-42/hypothetical protein K443DRAFT_676973 [Laccaria amethystina LaAM-08-1]	NA	NA	NA	NA	NA	NA
CL27.Contig38_All	6112	0.01	1.11	6.794415866	Up	gi|763726513|gb|KJA23936.1|/1.59087e-159/hypothetical protein HYPSUDRAFT_137083 [Hypholoma sublateritium FD-334 SS-4]	NA	sp|Q08777|MCH5_YEAST/4.54e-26/Riboflavin transporter MCH5 OS=Saccharomyces cerevisiae (strain ATCC 204508 / S288c) GN=MCH5 PE=1 SV=2	mbe:MBM_09972/1.91e-19/hsp90-like protein; K11231 osomolarity two-component system, sensor histidine kinase SLN1 [EC:2.7.13.3]	YOR306c/8.01e-26/[G] KOG2504 Monocarboxylate transporter	PTHR11360/2.2E-97/--	biological_process:GO:0055085//transmembrane transport;cellular_component:GO:0016021//integral to membrane;
CL1376.Contig2_All	2766	0.01	1.11	6.794415866	Up	gi|914260713|gb|KNZ75849.1|/0/Choline dehydrogenase, mitochondrial [Termitomyces sp. J132]	gi|308818296|gb|AC242794.1|/0.0/Postia placenta clone ACWS73-I19, complete sequence	sp|Q12062|AFLK_ASPPA/1.59e-48/Versicolorin B synthase OS=Aspergillus parasiticus GN=vbs PE=1 SV=1	abv:AGABI2DRAFT230189/1.72e-127/AGABI2DRAFT_230189; pyranose dehydrogenase; K20154 pyranose dehydrogenase [EC:1.1.99.29]	7293011/4.53e-78/[R] KOG1238 Glucose dehydrogenase/choline dehydrogenase/mandelonitrile lyase (GMC oxidoreductase family)	PF05199/3.5E-33/GMC oxidoreductase	NA
CL2795.Contig1_All	1284	0.01	1.11	6.794415866	Up	NA	NA	NA	NA	NA	NA	NA
CL1920.Contig3_All	1195	0.01	1.11	6.794415866	Up	NA	NA	NA	NA	NA	NA	NA
CL42.Contig32_All	2567	0.01	1.11	6.794415866	Up	NA	NA	NA	NA	NA	NA	NA
CL723.Contig24_All	2955	0.01	1.11	6.794415866	Up	gi|648156294|gb|KDR70078.1|/0/hypothetical protein GALMADRAFT_76693 [Galerina marginata CBS 339.88]	NA	NA	NA	NA	NA	NA
CL633.Contig37_All	2332	0.01	1.1	6.781359714	Up	gi|750938310|gb|KIJ96361.1|/0/hypothetical protein K443DRAFT_10697 [Laccaria amethystina LaAM-08-1]	NA	sp|B8NHY4|ORDA_ASPFN/3.74e-73/O-methylsterigmatocystin oxidoreductase OS=Aspergillus flavus (strain ATCC 200026 / FGSC A1120 / NRRL 3357 / JCM 12722 / SRRC 167) GN=ordA PE=2 SV=1	fme:FOMMEDRAFT_143001/1.75e-98/cytochrome P450 oxidoreductase OrdA-like protein; K21295 multifunctional cytochrome P450 monooxygenase	CE25818/3.62e-37/[Q] KOG0156 Cytochrome P450 CYP2 subfamily	PS00086/-/Cytochrome P450 cysteine heme-iron ligand signature.	NA
CL2637.Contig12_All	3424	0.01	1.1	6.781359714	Up	gi|170107995|ref|XP_001885207.1|/0/predicted protein [Laccaria bicolor S238N-H82] &gt;gi|164640048|gb|EDR04316.1| predicted protein [Laccaria bicolor S238N-H82]	NA	sp|P0CR92|TOF1_CRYNJ/1.71e-116/Topoisomerase 1-associated factor 1 OS=Cryptococcus neoformans var. neoformans serotype D (strain JEC21 / ATCC MYA-565) GN=TOF1 PE=3 SV=1	gtr:GLOTRDRAFT_66457/0.0/timeless-domain-containing protein; K10997 replication fork protection complex subunit Tof1/Swi1	SPBC216.06c/3.12e-37/[L] KOG1974 DNA topoisomerase I-interacting protein	PTHR22940:SF4/8.8E-87/--	NA
CL2087.Contig19_All	6239	0.01	1.1	6.781359714	Up	gi|750942042|gb|KIK00004.1|/0/hypothetical protein K443DRAFT_679485 [Laccaria amethystina LaAM-08-1]	NA	sp|Q9C270|PWP2_NEUCR/1.45e-131/Periodic tryptophan protein 2 homolog OS=Neurospora crassa (strain ATCC 24698 / 74-OR23-1A / CBS 708.71 / DSM 1257 / FGSC 987) GN=B18D24.40 PE=3 SV=1	mrr:Moror_10384/0.0/small nucleolar ribonucleoprotein complex subunit; K14558 periodic tryptophan protein 2	YCR057c/6.14e-125/[A] KOG0291 WD40-repeat-containing subunit of the 18S rRNA processing complex	PS50082/15.354/Trp-Asp (WD) repeats profile.	NA
CL2637.Contig10_All	3990	0.01	1.1	6.781359714	Up	gi|914264258|gb|KNZ79239.1|/0/Topoisomerase 1-associated factor 1 [Termitomyces sp. J132]	NA	sp|P0CR92|TOF1_CRYNJ/1.23e-100/Topoisomerase 1-associated factor 1 OS=Cryptococcus neoformans var. neoformans serotype D (strain JEC21 / ATCC MYA-565) GN=TOF1 PE=3 SV=1	cci:CC1G_07534/0.0/topoisomerase 1-associated factor 1; K10997 replication fork protection complex subunit Tof1/Swi1	SPBC216.06c/5.04e-45/[L] KOG1974 DNA topoisomerase I-interacting protein	PF04821/3.4E-80/Timeless protein	NA
CL6728.Contig2_All	1586	0.01	1.1	6.781359714	Up	gi|648151926|gb|KDR65791.1|/2.91691e-42/hypothetical protein GALMADRAFT_162374 [Galerina marginata CBS 339.88]	NA	NA	NA	NA	PS50004/9.924/C2 domain profile.	NA
CL416.Contig2_All	2367	0.01	1.1	6.781359714	Up	gi|1000842517|gb|KXN83991.1|/0/hypothetical protein AN958_00638 [Leucoagaricus sp. SymC.cos]	NA	NA	abe:ARB_03514/2.73e-06/class III chitinase ChiA2; K01183 chitinase [EC:3.2.1.14]	NA	PS01095/-/Chitinases family 18 active site.	NA
CL41.Contig5_All	1586	0.01	1.1	6.781359714	Up	gi|750952421|gb|KIK10285.1|/0/hypothetical protein K443DRAFT_80829 [Laccaria amethystina LaAM-08-1]	gi|597986972|ref|XM_007331172.1|/0.0/Agaricus bisporus var. burnettii JB137-S8 hypothetical protein (AGABI1DRAFT_61147), mRNA	sp|P41889|CUT9_SCHPO/5.72e-114/Anaphase-promoting complex subunit cut9 OS=Schizosaccharomyces pombe (strain 972 / ATCC 24843) GN=cut9 PE=1 SV=2	mrr:Moror_2861/0.0/cell division control protein 16; K03353 anaphase-promoting complex subunit 6	SPAC6F12.15c/1.38e-113/[DO] KOG1173 Anaphase-promoting complex (APC), Cdc16 subunit	PS50005/12.626/TPR repeat profile.	NA
CL2824.Contig1_All	1143	0.01	1.09	6.768184325	Up	gi|648154750|gb|KDR68560.1|/1.86522e-92/hypothetical protein GALMADRAFT_256820 [Galerina marginata CBS 339.88]	NA	sp|Q96WL3|URE2_CANAL/7.96e-10/Protein URE2 OS=Candida albicans (strain SC5314 / ATCC MYA-2876) GN=URE2 PE=3 SV=1	cci:CC1G_10750/1.49e-91/glutathione S-transferase; K00799 glutathione S-transferase [EC:2.5.1.18]	At3g03190/4.42e-36/[O] KOG0867 Glutathione S-transferase	PS50404/21.164/Soluble glutathione S-transferase N-terminal domain profile.	NA
CL3687.Contig12_All	7977	0.01	1.09	6.768184325	Up	gi|750950900|gb|KIK08769.1|/0/hypothetical protein K443DRAFT_672288 [Laccaria amethystina LaAM-08-1]	NA	sp|O13752|YF22_SCHPO/3.01e-45/Uncharacterized TLC domain-containing protein C17A2.02c OS=Schizosaccharomyces pombe (strain 972 / ATCC 24843) GN=SPAC17A2.02c PE=4 SV=1	lbc:LACBIDRAFT_305844/0.0/vacuolar protein sorting-associated protein 54; K17600 vacuolar protein sorting-associated protein 54	SPAC17A2.02c/7.27e-45/[TR] KOG4561 Uncharacterized conserved protein, contains TBC domain	PF07928/7.2E-50/Vps54-like protein	NA
CL161.Contig1_All	5670	0.01	1.09	6.768184325	Up	gi|750948881|gb|KIK06760.1|/0/hypothetical protein K443DRAFT_674043 [Laccaria amethystina LaAM-08-1]	NA	sp|O94533|ELP2_SCHPO/1.90e-87/Elongator complex protein 2 OS=Schizosaccharomyces pombe (strain 972 / ATCC 24843) GN=elp2 PE=3 SV=1	psq:PUNSTDRAFT_64468/0.0/P-loop containing nucleoside triphosphate hydrolase protein; K03257 translation initiation factor 4A	SPCC895.06/4.52e-87/[BK] KOG1063 RNA polymerase II elongator complex, subunit ELP2, WD repeat superfamily	SM00487/3.4E-11/DEAD-like helicases superfamily	NA
CL679.Contig3_All	1288	0.01	1.09	6.768184325	Up	gi|648162864|gb|KDR76559.1|/4.17541e-136/hypothetical protein GALMADRAFT_246955 [Galerina marginata CBS 339.88]	NA	sp|Q6WIH4|MEP4_ARTOT/1.34e-72/Extracellular metalloproteinase 4 OS=Arthroderma otae GN=MEP4 PE=1 SV=1	hir:HETIRDRAFT_436715/9.74e-128/Metallo peptidase M36; K01417 extracellular elastinolytic metalloproteinase [EC:3.4.24.-]	NA	PR00999/2.4E-13/Fungalysin metallopeptidase (M36) signature	NA
CL5979.Contig1_All	1480	0.01	1.09	6.768184325	Up	NA	NA	NA	NA	NA	NA	NA
CL997.Contig6_All	1428	0.01	1.09	6.768184325	Up	gi|170099559|ref|XP_001880998.1|/4.03233e-106/predicted protein [Laccaria bicolor S238N-H82] &gt;gi|164644523|gb|EDR08773.1| predicted protein [Laccaria bicolor S238N-H82]	NA	NA	NA	NA	NA	NA
CL213.Contig16_All	5987	0.01	1.09	6.768184325	Up	gi|648162628|gb|KDR76327.1|/0/hypothetical protein GALMADRAFT_247715 [Galerina marginata CBS 339.88]	NA	sp|P36047|SDS22_YEAST/3.14e-70/Protein phosphatase 1 regulatory subunit SDS22 OS=Saccharomyces cerevisiae (strain ATCC 204508 / S288c) GN=SDS22 PE=1 SV=1	mrr:Moror_13135/2.49e-135/protein phosphatase regulatory subunit; K17550 protein phosphatase 1 regulatory subunit 7	Hs4506013/4.68e-76/[T] KOG0531 Protein phosphatase 1, regulatory subunit, and related proteins	PS00344/-/GATA-type zinc finger domain.	NA
CL3334.Contig5_All	2129	0.01	1.08	6.754887502	Up	gi|646307103|gb|KDQ28248.1|/6.59257e-176/MnP-short, short manganese peroxidase [Pleurotus ostreatus PC15]	NA	sp|O94753|VPL2_PLEER/2.77e-143/Versatile peroxidase VPL2 OS=Pleurotus eryngii GN=vpl2 PE=1 SV=1	hir:HETIRDRAFT_108376/2.15e-169/mnp6; manganese peroxidase; K20205 manganese peroxidase [EC:1.11.1.13]	At3g09640/6.27e-09/[R] TWOG0189 Peroxidase	PTHR31356/7.1E-27/--	NA
CL218.Contig2_All	4590	0.01	1.08	6.754887502	Up	gi|763731484|gb|KJA28887.1|/0/hypothetical protein HYPSUDRAFT_176857 [Hypholoma sublateritium FD-334 SS-4]	gi|595778595|ref|XM_007267779.1|/0.0/Fomitiporia mediterranea MF3/22 oxaloacetate acetylhydrolase (FOMMEDRAFT_88115), partial mRNA	sp|P0CO57|LCMT1_CRYNB/2.70e-50/Leucine carboxyl methyltransferase 1 OS=Cryptococcus neoformans var. neoformans serotype D (strain B-3501A) GN=PPM1 PE=3 SV=1	mrr:Moror_17800/8.50e-117/leucine carboxyl methyltransferase; K18203 [phosphatase 2A protein]-leucine-carboxy methyltransferase [EC:2.1.1.233]	At1g77060/7.82e-42/[C] KOG1260 Isocitrate lyase	PF04072/3.3E-23/Leucine carboxyl methyltransferase	NA
CL2493.Contig19_All	1975	0.01	1.08	6.754887502	Up	gi|751693196|gb|KIM43180.1|/2.75206e-140/hypothetical protein M413DRAFT_443994 [Hebeloma cylindrosporum h7]	NA	sp|Q9HDZ9|YKP5_SCHPO/4.82e-38/UPF0553 protein C589.05c OS=Schizosaccharomyces pombe (strain 972 / ATCC 24843) GN=SPAC589.05c PE=3 SV=1	NA	SPAC589.05c/1.13e-37/[H] KOG2524 Cobyrinic acid a,c-diamide synthase	PTHR21314:SF0/9.3E-59/--	NA
CL583.Contig36_All	2092	0.01	1.08	6.754887502	Up	gi|1000865052|gb|KXN90821.1|/1.96351e-138/putative 3-hydroxyisobutyrate dehydrogenase, mitochondrial [Leucoagaricus sp. SymC.cos]	NA	NA	mrr:Moror_17718/3.05e-124/3-hydroxyisobutyrate dehydrogenase; K00020 3-hydroxyisobutyrate dehydrogenase [EC:1.1.1.31]	CE18481/1.10e-40/[R] KOG0409 Predicted dehydrogenase	PTHR22981/2.5E-67/--	NA
CL2493.Contig20_All	1952	0.01	1.08	6.754887502	Up	gi|751693196|gb|KIM43180.1|/6.84625e-130/hypothetical protein M413DRAFT_443994 [Hebeloma cylindrosporum h7]	NA	sp|Q9HDZ9|YKP5_SCHPO/4.61e-35/UPF0553 protein C589.05c OS=Schizosaccharomyces pombe (strain 972 / ATCC 24843) GN=SPAC589.05c PE=3 SV=1	NA	SPAC589.05c/1.09e-34/[H] KOG2524 Cobyrinic acid a,c-diamide synthase	PTHR21314:SF0/9.3E-59/--	NA
CL7057.Contig1_All	1084	0.01	1.08	6.754887502	Up	NA	NA	NA	NA	NA	NA	NA
CL283.Contig7_All	2212	0.01	1.07	6.741466986	Up	gi|751173505|gb|KIL59532.1|/2.06609e-63/hypothetical protein M378DRAFT_169195 [Amanita muscaria Koide BX008]	NA	sp|Q04894|ADH6_YEAST/7.11e-35/NADP-dependent alcohol dehydrogenase 6 OS=Saccharomyces cerevisiae (strain ATCC 204508 / S288c) GN=ADH6 PE=1 SV=1	cci:CC1G_02196/9.21e-58/NADPH-dependent alcohol dehydrogenase; K00002 alcohol dehydrogenase (NADP+) [EC:1.1.1.2]	YMR318c/1.68e-34/[Q] KOG0023 Alcohol dehydrogenase, class V	PTHR11695/8.3E-50/--	NA
CL218.Contig9_All	4529	0.01	1.07	6.741466986	Up	gi|763731484|gb|KJA28887.1|/0/hypothetical protein HYPSUDRAFT_176857 [Hypholoma sublateritium FD-334 SS-4]	gi|595778595|ref|XM_007267779.1|/0.0/Fomitiporia mediterranea MF3/22 oxaloacetate acetylhydrolase (FOMMEDRAFT_88115), partial mRNA	sp|P0CO57|LCMT1_CRYNB/2.66e-50/Leucine carboxyl methyltransferase 1 OS=Cryptococcus neoformans var. neoformans serotype D (strain B-3501A) GN=PPM1 PE=3 SV=1	mrr:Moror_17800/7.05e-117/leucine carboxyl methyltransferase; K18203 [phosphatase 2A protein]-leucine-carboxy methyltransferase [EC:2.1.1.233]	At1g77060/7.70e-42/[C] KOG1260 Isocitrate lyase	PF04072/3.3E-23/Leucine carboxyl methyltransferase	NA
CL2247.Contig5_All	2858	0.01	1.07	6.741466986	Up	gi|750952176|gb|KIK10040.1|/0/hypothetical protein K443DRAFT_670680 [Laccaria amethystina LaAM-08-1]	NA	sp|O13971|SGD1_SCHPO/5.30e-101/Suppressor of glycerol defect protein 1 OS=Schizosaccharomyces pombe (strain 972 / ATCC 24843) GN=sgd1 PE=3 SV=1	mrr:Moror_14268/0.0/mif4g ma4 domain-containing protein; K17583 nucleolar MIF4G domain-containing protein 1	SPAC24C9.11/1.28e-100/[T] KOG2141 Protein involved in high osmolarity signaling pathway	PTHR18034:SF4/4.7E-192/--	NA
CL127.Contig6_All	7274	0.01	1.07	6.741466986	Up	gi|170091506|ref|XP_001876975.1|/0/predicted protein [Laccaria bicolor S238N-H82] &gt;gi|164648468|gb|EDR12711.1| predicted protein [Laccaria bicolor S238N-H82]	NA	NA	lbc:LACBIDRAFT_311450/0.0/hypothetical protein; K16572 gamma-tubulin complex component 5	Hs16161844/3.13e-24/[S] KOG4344 Uncharacterized conserved protein	PTHR19302/6.7E-93/--	cellular_component:GO:0015630//microtubule cytoskeleton;GO:0044430//cytoskeletal part;
CL310.Contig11_All	2723	0.01	1.07	6.741466986	Up	gi|170095119|ref|XP_001878780.1|/1.8054e-23/predicted protein [Laccaria bicolor S238N-H82] &gt;gi|164646084|gb|EDR10330.1| predicted protein [Laccaria bicolor S238N-H82]	NA	NA	NA	NA	NA	NA
CL50.Contig17_All	1009	0.01	1.07	6.741466986	Up	gi|648171975|gb|KDR85591.1|/2.9818e-101/hypothetical protein GALMADRAFT_132268 [Galerina marginata CBS 339.88]	NA	NA	NA	NA	PF13302/1.4E-16/Acetyltransferase (GNAT) domain	NA
CL3000.Contig8_All	2954	0.01	1.06	6.727920455	Up	gi|750942897|gb|KIK00842.1|/2.0734e-173/hypothetical protein K443DRAFT_678866 [Laccaria amethystina LaAM-08-1]	NA	sp|Q09736|CP51_SCHPO/1.39e-17/Lanosterol 14-alpha demethylase erg11 OS=Schizosaccharomyces pombe (strain 972 / ATCC 24843) GN=erg11 PE=1 SV=1	psq:PUNSTDRAFT_143901/1.15e-114/cytochrome P450; K05917 sterol 14-demethylase [EC:1.14.13.70]	At1g11680/1.30e-21/[Q] KOG0684 Cytochrome P450	PF00067/3.9E-37/Cytochrome P450	molecular_function:GO:0005488//binding;
CL328.Contig3_All	1337	0.01	1.06	6.727920455	Up	NA	NA	NA	NA	NA	NA	NA
CL668.Contig2_All	1752	0.01	1.05	6.714245518	Up	gi|630346133|ref|XP_007862367.1|/1.97361e-164/MFS general substrate transporter [Gloeophyllum trabeum ATCC 11539] &gt;gi|521729260|gb|EPQ59345.1| MFS general substrate transporter [Gloeophyllum trabeum ATCC 11539]	NA	sp|O43000|LIZ1_SCHPO/9.36e-91/Pantothenate transporter liz1 OS=Schizosaccharomyces pombe (strain 972 / ATCC 24843) GN=liz1 PE=2 SV=2	gtr:GLOTRDRAFT_70685/1.81e-165/MFS general substrate transporter; K03448 MFS transporter, ACS family, pantothenate transporter	SPBC2G2.01c/2.19e-90/[G] KOG2533 Permease of the major facilitator superfamily	PTHR11662:SF240/1.4E-100/--	NA
CL328.Contig10_All	1414	0.01	1.05	6.714245518	Up	NA	NA	NA	NA	NA	NA	NA
CL1432.Contig6_All	6600	0.03	3.14	6.709658248	Up	gi|750941501|gb|KIJ99474.1|/0/hypothetical protein K443DRAFT_679904 [Laccaria amethystina LaAM-08-1]	NA	sp|Q04779|RCO1_YEAST/4.05e-09/Transcriptional regulatory protein RCO1 OS=Saccharomyces cerevisiae (strain ATCC 204508 / S288c) GN=RCO1 PE=1 SV=1	lth:KLTH0H05390g/3.03e-12/KLTH0H05390p; K11493 regulator of chromosome condensation	At1g19880/8.98e-43/[S] KOG1427 Uncharacterized conserved protein, contains RCC1 domain	NA	molecular_function:GO:0008270//zinc ion binding;
CL363.Contig7_All	1780	0.01	1.04	6.700439718	Up	NA	NA	NA	NA	NA	NA	NA
CL20.Contig11_All	3836	0.01	1.04	6.700439718	Up	gi|170089973|ref|XP_001876209.1|/2.5332e-164/predicted protein [Laccaria bicolor S238N-H82] &gt;gi|164649469|gb|EDR13711.1| predicted protein [Laccaria bicolor S238N-H82]	NA	sp|A7BHQ9|TYRO_PHONA/1.53e-114/Tyrosinase OS=Pholiota nameko GN=tyr1 PE=1 SV=1	cput:CONPUDRAFT_123797/1.24e-133/nucleic acid-binding protein; K15437 aminoacyl tRNA synthase complex-interacting multifunctional protein 1	YGL105w/2.52e-45/[J] KOG2241 tRNA-binding protein	PF01588/4.2E-26/Putative tRNA binding domain	biological_process:GO:0055114//oxidation-reduction process;molecular_function:GO:0016706//oxidoreductase activity, acting on paired donors, with incorporation or reduction of molecular oxygen, 2-oxoglutarate as one donor, and incorporation of one atom each of oxygen into both donors;GO:0000049//tRNA binding;
CL2833.Contig12_All	2998	0.01	1.04	6.700439718	Up	gi|750937847|gb|KIJ95913.1|/4.49182e-157/hypothetical protein K443DRAFT_108120 [Laccaria amethystina LaAM-08-1]	NA	sp|P54069|BEM46_SCHPO/1.94e-70/Protein bem46 OS=Schizosaccharomyces pombe (strain 972 / ATCC 24843) GN=bem46 PE=2 SV=3	lbc:LACBIDRAFT_236531/6.80e-145/hypothetical protein; K06889 uncharacterized protein	SPBC32H8.03/4.68e-70/[R] KOG4391 Predicted alpha/beta hydrolase BEM46	PTHR12277/4.2E-80/--	NA
CL928.Contig5_All	10433	0.01	1.03	6.686500527	Up	gi|170114426|ref|XP_001888410.1|/0/predicted protein [Laccaria bicolor S238N-H82] &gt;gi|164636722|gb|EDR01015.1| predicted protein [Laccaria bicolor S238N-H82]	gi|599385372|ref|XM_007397892.1|/0.0/Phanerochaete carnosa HHB-10118-sp hypothetical protein (PHACADRAFT_99155), partial mRNA	sp|P0CN26|DPOE_CRYNJ/0.0/DNA polymerase epsilon catalytic subunit A OS=Cryptococcus neoformans var. neoformans serotype D (strain JEC21 / ATCC MYA-565) GN=POL2 PE=3 SV=1	mrr:Moror_17756/0.0/dna polymerase catalytic subunit a; K02324 DNA polymerase epsilon subunit 1 [EC:2.7.7.7]	SPBC25H2.13c/0.0/[L] KOG1798 DNA polymerase epsilon, catalytic subunit A	PF00136/3.3E-15/DNA polymerase family B	biological_process:GO:0006260//DNA replication;cellular_component:GO:0005634//nucleus;molecular_function:GO:0003677//DNA binding;GO:0003887//DNA-directed DNA polymerase activity;GO:0000166//nucleotide binding;GO:0008270//zinc ion binding;
CL2334.Contig2_All	1993	0.01	1.03	6.686500527	Up	gi|648154110|gb|KDR67931.1|/1.47189e-13/hypothetical protein GALMADRAFT_257419 [Galerina marginata CBS 339.88]	NA	NA	gtr:GLOTRDRAFT_110784/8.07e-11/2-nitropropane dioxygenase; K00459 nitronate monooxygenase [EC:1.13.12.16]	NA	NA	NA
CL118.Contig1_All	1799	0.01	1.03	6.686500527	Up	gi|750991104|gb|KIK33894.1|/2.39124e-09/hypothetical protein CY34DRAFT_51279, partial [Suillus luteus UH-Slu-Lm8-n1]	gi|315045677|ref|XM_003172166.1|/0.0/Arthroderma gypseum CBS 118893 CAMK/RAD53 protein kinase (MGYG_04804) mRNA, complete cds	sp|P34208|CHK1_SCHPO/5.96e-06/Serine/threonine-protein kinase chk1 OS=Schizosaccharomyces pombe (strain 972 / ATCC 24843) GN=chk1 PE=1 SV=2	NA	NA	NA	NA
CL5981.Contig2_All	1928	0.01	1.02	6.672425342	Up	gi|595766630|ref|XP_007261858.1|/1.75044e-168/glycoside hydrolase [Fomitiporia mediterranea MF3/22] &gt;gi|393222422|gb|EJD07906.1| glycoside hydrolase [Fomitiporia mediterranea MF3/22]	NA	NA	NA	NA	PF00704/4.0E-10/Glycosyl hydrolases family 18	NA
CL2199.Contig9_All	3013	0.01	1.02	6.672425342	Up	gi|763716383|gb|KJA13968.1|/2.07848e-134/hypothetical protein HYPSUDRAFT_72799 [Hypholoma sublateritium FD-334 SS-4]	NA	sp|Q9USP0|EI2BA_SCHPO/5.87e-47/Translation initiation factor eIF-2B subunit alpha OS=Schizosaccharomyces pombe (strain 972 / ATCC 24843) GN=tif221 PE=3 SV=1	mrr:Moror_6525/4.90e-123/translation initiation factor eif-2b subunit alpha; K03239 translation initiation factor eIF-2B subunit alpha	Hs4503503/6.49e-48/[J] KOG1466 Translation initiation factor 2B, alpha subunit (eIF-2Balpha/GCN3)	PTHR10233/2.1E-81/--	NA
CL3744.Contig2_All	2750	0.01	1.02	6.672425342	Up	gi|750952235|gb|KIK10099.1|/0/hypothetical protein K443DRAFT_139137 [Laccaria amethystina LaAM-08-1]	NA	sp|Q9Y7T6|SEC59_SCHPO/1.06e-09/Dolichol kinase sec59 OS=Schizosaccharomyces pombe (strain 972 / ATCC 24843) GN=sec59 PE=3 SV=3	wic:J056_001984/5.39e-57/Rho guanine nucleotide exchange factor scd1; K11236 cell division control protein 24	Hs7662482/1.82e-09/[I] KOG2468 Dolichol kinase	PTHR13205/1.8E-45/--	NA
CL782.Contig5_All	3187	0.01	1.02	6.672425342	Up	gi|630179498|ref|XP_007844852.1|/2.82947e-99/fk506 suppressor [Moniliophthora roreri MCA 2997] &gt;gi|554914772|gb|ESK95879.1| fk506 suppressor [Moniliophthora roreri MCA 2997]	NA	sp|P35735|SFK1_YEAST/1.90e-08/Protein SFK1 OS=Saccharomyces cerevisiae (strain ATCC 204508 / S288c) GN=SFK1 PE=1 SV=1	NA	YKL051w/4.59e-08/[S] TWOG0117 Predicted membrane protein	NA	NA
CL2261.Contig2_All	3583	0.01	1.02	6.672425342	Up	gi|648158515|gb|KDR72255.1|/0/hypothetical protein GALMADRAFT_229077 [Galerina marginata CBS 339.88]	NA	sp|Q0D1I6|ABFC_ASPTN/1.43e-117/Probable alpha-L-arabinofuranosidase C OS=Aspergillus terreus (strain NIH 2624 / FGSC A1156) GN=abfC PE=3 SV=1	mrr:Moror_1137/2.00e-162/glycoside hydrolase family 51 protein; K01209 alpha-N-arabinofuranosidase [EC:3.2.1.55]	NA	PF13449/5.6E-23/Esterase-like activity of phytase	NA
CL92.Contig4_All	3936	0.01	1.02	6.672425342	Up	gi|750952046|gb|KIK09911.1|/0/hypothetical protein K443DRAFT_127293 [Laccaria amethystina LaAM-08-1]	NA	sp|P40467|ASG1_YEAST/3.10e-14/Activator of stress genes 1 OS=Saccharomyces cerevisiae (strain ATCC 204508 / S288c) GN=ASG1 PE=1 SV=1	lbc:LACBIDRAFT_313793/6.42e-79/hypothetical protein; K15210 snRNA-activating protein complex subunit 3	NA	PTHR31001/1.7E-47/--	biological_process:GO:0006351//transcription, DNA-dependent;
CL885.Contig31_All	1955	0.01	1.02	6.672425342	Up	gi|648159351|gb|KDR73083.1|/1.54944e-19/hypothetical protein GALMADRAFT_101535 [Galerina marginata CBS 339.88]	NA	NA	mrr:Moror_15929/6.80e-07/delta-12 fatty acid desaturase protein; K10256 omega-6 fatty acid desaturase / acyl-lipid omega-6 desaturase (Delta-12 desaturase) [EC:1.14.19.6 1.14.19.22]	NA	NA	NA
CL2143.Contig18_All	3642	0.01	1.02	6.672425342	Up	gi|914265069|gb|KNZ79880.1|/2.34971e-80/hypothetical protein J132_08538 [Termitomyces sp. J132]	NA	NA	NA	NA	NA	NA
Unigene10810_All	1732	0.01	1.01	6.658211483	Up	gi|750950527|gb|KIK08397.1|/0/hypothetical protein K443DRAFT_672419 [Laccaria amethystina LaAM-08-1]	NA	sp|O42626|NRC2_NEUCR/2.04e-148/Serine/threonine-protein kinase nrc-2 OS=Neurospora crassa (strain ATCC 24698 / 74-OR23-1A / CBS 708.71 / DSM 1257 / FGSC 987) GN=nrc-2 PE=3 SV=1	cci:CC1G_01261/0.0/AGC/RSK protein kinase; K08286 protein-serine/threonine kinase [EC:2.7.11.-]	At5g58140/2.01e-74/[T] LSE3802 A Protein kinase with redox-sensing domain (nonphototropic hypocotyl)	PS00108/-/Serine/Threonine protein kinases active-site signature.	NA
CL632.Contig6_All	9865	0.01	1.01	6.658211483	Up	gi|751695181|gb|KIM45161.1|/0/hypothetical protein M413DRAFT_332807 [Hebeloma cylindrosporum h7]	NA	sp|P56502|BAR3_SCHCM/1.02e-72/Pheromone B alpha 3 receptor OS=Schizophyllum commune (strain H4-8 / FGSC 9210) GN=BAR3 PE=3 SV=2	cci:CC1G_02151/3.57e-89/pheromone B alpha 1 receptor; K04627 pheromone a factor receptor	SPAC18B11.05/6.41e-14/[R] KOG2647 Predicted Dolichyl-phosphate-mannose-protein mannosyltransferase	PTHR35895/7.4E-104/--	NA
CL1375.Contig15_All	5355	0.01	1.01	6.658211483	Up	gi|749892038|gb|KIJ59924.1|/0/hypothetical protein HYDPIDRAFT_99726 [Hydnomerulius pinastri MD-312]	gi|758974170|ref|XM_011388840.1|/0.0/Ustilago maydis 521 cation-transporting ATPase partial mRNA	sp|P07038|PMA1_NEUCR/1.18e-141/Plasma membrane ATPase OS=Neurospora crassa (strain ATCC 24698 / 74-OR23-1A / CBS 708.71 / DSM 1257 / FGSC 987) GN=pma-1 PE=1 SV=1	lbc:LACBIDRAFT_253028/0.0/plasma membrane H+-transporting ATPase; K01535 H+-transporting ATPase [EC:3.6.3.6]	At2g07560/0.0/[P] KOG0205 Plasma membrane H+-transporting ATPase	PF00122/7.1E-60/E1-E2 ATPase	biological_process:GO:0006754//ATP biosynthetic process;GO:0006200//ATP catabolic process;GO:0006812//cation transport;cellular_component:GO:0016021//integral to membrane;molecular_function:GO:0046872//metal ion binding;GO:0005524//ATP binding;GO:0019829//cation-transporting ATPase activity;
CL1154.Contig7_All	3983	0.01	1.01	6.658211483	Up	gi|648168305|gb|KDR81958.1|/1.63937e-122/hypothetical protein GALMADRAFT_135342 [Galerina marginata CBS 339.88]	NA	sp|Q9P6N9|PER1_SCHPO/5.44e-46/Protein PER1 homolog OS=Schizosaccharomyces pombe (strain 972 / ATCC 24843) GN=SPAC823.07 PE=3 SV=1	hir:HETIRDRAFT_122728/8.91e-94/gh12.1; glycoside hydrolase family 12 protein; K18576 xyloglucan-specific endo-beta-1,4-glucanase [EC:3.2.1.151]	SPAC823.07/1.32e-45/[S] KOG2970 Predicted membrane protein	PTHR13148/1.5E-129/--	NA
CL1874.Contig6_All	1218	0.01	1.01	6.658211483	Up	NA	NA	NA	NA	NA	NA	NA
CL604.Contig2_All	2922	0.01	1.01	6.658211483	Up	gi|751729975|gb|KIM78294.1|/1.3138e-44/hypothetical protein PILCRDRAFT_90686 [Piloderma croceum F 1598]	NA	NA	NA	NA	NA	NA
CL442.Contig3_All	2749	0.01	1.01	6.658211483	Up	gi|648172036|gb|KDR85652.1|/4.7303e-55/hypothetical protein GALMADRAFT_132319 [Galerina marginata CBS 339.88]	NA	NA	NA	NA	NA	NA
CL2931.Contig11_All	2896	0.01	1.01	6.658211483	Up	gi|648166274|gb|KDR79947.1|/1.31986e-149/hypothetical protein GALMADRAFT_92107 [Galerina marginata CBS 339.88]	NA	sp|P81054|PLMP_GRIFR/8.02e-129/Peptidyl-Lys metalloendopeptidase OS=Grifola frondosa GN=MEP PE=1 SV=2	lbc:LACBIDRAFT_297717/5.38e-137/deuterolysin M35 metalloprotease; K08646 peptidyl-Lys metalloendopeptidase [EC:3.4.24.20]	At3g23610/6.56e-19/[V] KOG1716 Dual specificity phosphatase	PF14521/1.0E-41/Lysine-specific metallo-endopeptidase	biological_process:GO:0006508//proteolysis;molecular_function:GO:0008237//metallopeptidase activity;
CL2984.Contig3_All	3456	0.01	1	6.64385619	Up	gi|598000319|ref|XP_007334444.1|/0/hypothetical protein AGABI1DRAFT_109751 [Agaricus bisporus var. burnettii JB137-S8] &gt;gi|409074508|gb|EKM74904.1| hypothetical protein AGABI1DRAFT_109751 [Agaricus bisporus var. burnettii JB137-S8]	NA	sp|P81156|GOX_PENAG/1.05e-45/Glucose oxidase OS=Penicillium amagasakiense PE=1 SV=1	afm:AFUA_2G01770/2.45e-56/GMC oxidoreductase; K00108 choline dehydrogenase [EC:1.1.99.1]	Hs18556423/8.11e-40/[R] KOG1238 Glucose dehydrogenase/choline dehydrogenase/mandelonitrile lyase (GMC oxidoreductase family)	PS00624/-/GMC oxidoreductases signature 2.	NA
CL4949.Contig2_All	3529	0.01	1	6.64385619	Up	gi|597990915|ref|XP_007332189.1|/0/hypothetical protein AGABI1DRAFT_77616 [Agaricus bisporus var. burnettii JB137-S8] &gt;gi|409076830|gb|EKM77199.1| hypothetical protein AGABI1DRAFT_77616 [Agaricus bisporus var. burnettii JB137-S8]	NA	sp|Q7LL04|YQK1_SCHPO/3.73e-17/UPF0676 protein C1494.01 OS=Schizosaccharomyces pombe (strain 972 / ATCC 24843) GN=SPCC1494.01 PE=3 SV=2	pic:PICST_51972/4.98e-55/GBD1; flavonol synthase; K04125 gibberellin 2-oxidase [EC:1.14.11.13]	At5g20550/1.71e-19/[QR] KOG0143 Iron/ascorbate family oxidoreductases	PTHR10209/4.2E-74/--	NA
CL3353.Contig3_All	1070	0.01	1	6.64385619	Up	gi|750997822|gb|KIK40081.1|/1.79854e-115/hypothetical protein CY34DRAFT_286613 [Suillus luteus UH-Slu-Lm8-n1]	NA	sp|O13710|SMC5_SCHPO/8.12e-50/Structural maintenance of chromosomes protein 5 OS=Schizosaccharomyces pombe (strain 972 / ATCC 24843) GN=smc5 PE=1 SV=3	ani:AN3460.2/1.72e-09/hypothetical protein; K12614 ATP-dependent RNA helicase DDX6/DHH1 [EC:3.6.4.13]	Hs20540945_1/3.30e-59/[BDL] KOG0979 Structural maintenance of chromosome protein SMC5/Spr18, SMC superfamily	PTHR19306:SF1/3.5E-104/--	biological_process:GO:0000724//double-strand break repair via homologous recombination;cellular_component:GO:0030915//Smc5-Smc6 complex;
CL2626.Contig5_All	1746	0.01	1	6.64385619	Up	gi|1000864764|gb|KXN90552.1|/6.27363e-136/hypothetical protein AN958_04224 [Leucoagaricus sp. SymC.cos]	NA	NA	NA	NA	PF08892/2.5E-28/YqcI/YcgG family	NA
CL2917.Contig4_All	2722	0.01	1	6.64385619	Up	gi|648162672|gb|KDR76371.1|/0/hypothetical protein GALMADRAFT_247813 [Galerina marginata CBS 339.88]	gi|599115505|ref|XM_007385819.1|/0.0/Punctularia strigosozonata HHB-11173 SS5 phosphate transporter (PUNSTDRAFT_114981), partial mRNA	sp|P25297|PHO84_YEAST/1.60e-149/Inorganic phosphate transporter PHO84 OS=Saccharomyces cerevisiae (strain ATCC 204508 / S288c) GN=PHO84 PE=1 SV=2	lbc:LACBIDRAFT_297291/0.0/inorganic phosphate transporter; K08176 MFS transporter, PHS family, inorganic phosphate transporter	YML123c/3.88e-149/[P] KOG0252 Inorganic phosphate transporter	PS50850/32.305/Major facilitator superfamily (MFS) profile.	biological_process:GO:0055085//transmembrane transport;GO:0006817//phosphate ion transport;cellular_component:GO:0016021//integral to membrane;molecular_function:GO:0005315//inorganic phosphate transmembrane transporter activity;
CL3084.Contig1_All	1722	0.01	1	6.64385619	Up	gi|597967027|ref|XP_007326382.1|/3.58663e-64/hypothetical protein AGABI1DRAFT_110999 [Agaricus bisporus var. burnettii JB137-S8] &gt;gi|409081981|gb|EKM82339.1| hypothetical protein AGABI1DRAFT_110999 [Agaricus bisporus var. burnettii JB137-S8]	NA	sp|Q00298|CUTI_BOTFU/1.91e-36/Cutinase OS=Botryotinia fuckeliana GN=cutA PE=3 SV=1	abp:AGABI1DRAFT110999/3.28e-65/AGABI1DRAFT_110999; hypothetical protein; K08095 cutinase [EC:3.1.1.74]	NA	PF01083/5.1E-23/Cutinase	NA
CL127.Contig7_All	7335	0.01	1	6.64385619	Up	gi|170091506|ref|XP_001876975.1|/0/predicted protein [Laccaria bicolor S238N-H82] &gt;gi|164648468|gb|EDR12711.1| predicted protein [Laccaria bicolor S238N-H82]	NA	NA	lbc:LACBIDRAFT_311450/0.0/hypothetical protein; K16572 gamma-tubulin complex component 5	Hs16161844/3.16e-24/[S] KOG4344 Uncharacterized conserved protein	PTHR19302/6.7E-93/--	cellular_component:GO:0015630//microtubule cytoskeleton;GO:0044430//cytoskeletal part;
CL557.Contig8_All	4591	0.1	9.93	6.633721813	Up	gi|751697666|gb|KIM47643.1|/0/hypothetical protein M413DRAFT_439312 [Hebeloma cylindrosporum h7]	NA	sp|Q09844|YAE3_SCHPO/1.05e-25/TBC domain-containing protein C23D3.03c OS=Schizosaccharomyces pombe (strain 972 / ATCC 24843) GN=SPAC23D3.03c PE=4 SV=1	cci:CC1G_01866/8.68e-169/TBC1 domain family member 14; K20167 TBC1 domain family member 14	Hs14745035/1.79e-32/[TR] KOG2223 Uncharacterized conserved protein, contains TBC domain	NA	NA
CL3963.Contig2_All	1950	0.01	0.99	6.62935662	Up	gi|914267702|gb|KNZ82376.1|/5.475e-176/Fumarylacetoacetate hydrolase domain-containing protein 2 [Termitomyces sp. J132]	NA	sp|Q9P7L4|YOS9_SCHPO/2.52e-23/Uncharacterized hydrolase C21C3.09c OS=Schizosaccharomyces pombe (strain 972 / ATCC 24843) GN=SPBC21C3.09c PE=3 SV=1	pno:SNOG_01225/4.23e-51/hypothetical protein; K03142 transcription initiation factor TFIIH subunit 2	Hs7705608/3.41e-45/[R] KOG1535 Predicted fumarylacetoacetate hydralase	PTHR11820:SF6/1.9E-86/--	NA
CL2541.Contig11_All	3336	0.01	0.99	6.62935662	Up	gi|648160646|gb|KDR74361.1|/1.23884e-106/hypothetical protein GALMADRAFT_250232 [Galerina marginata CBS 339.88]	NA	sp|P43083|CP52V_CANAP/1.70e-31/Cytochrome P450 52E1 OS=Candida apicola GN=CYP52E1 PE=3 SV=1	gtr:GLOTRDRAFT_20865/2.71e-56/CGI-121-domain-containing protein; K15901 EKC/KEOPS complex subunit CGI121/TPRKB	Hs13540604/1.67e-39/[O] KOG0191 Thioredoxin/protein disulfide isomerase	PF00085/1.8E-9/Thioredoxin	biological_process:GO:0055114//oxidation-reduction process;molecular_function:GO:0009055//electron carrier activity;GO:0016705//oxidoreductase activity, acting on paired donors, with incorporation or reduction of molecular oxygen;GO:0020037//heme binding;GO:0005506//iron ion binding;GO:0004497//monooxygenase activity;
CL716.Contig27_All	4376	0.01	0.99	6.62935662	Up	gi|750945018|gb|KIK02931.1|/0/hypothetical protein K443DRAFT_677094 [Laccaria amethystina LaAM-08-1]	NA	sp|Q04651|ERV41_YEAST/4.70e-44/ER-derived vesicles protein ERV41 OS=Saccharomyces cerevisiae (strain ATCC 204508 / S288c) GN=ERV41 PE=1 SV=1	lbc:LACBIDRAFT_291298/0.0/endoplasmic reticulum-derived transport vesicle ERV46; K20366 endoplasmic reticulum-Golgi intermediate compartment protein 2	YML067c/1.14e-43/[U] KOG2667 COPII vesicle protein	PF13850/1.8E-19/Endoplasmic Reticulum-Golgi Intermediate Compartment (ERGIC)	biological_process:GO:0006888//ER to Golgi vesicle-mediated transport;
CL779.Contig3_All	4549	0.01	0.97	6.599912842	Up	gi|630356115|ref|XP_007867358.1|/0/urease, partial [Gloeophyllum trabeum ATCC 11539] &gt;gi|521723689|gb|EPQ54001.1| urease, partial [Gloeophyllum trabeum ATCC 11539]	NA	sp|P0CS22|UREA_CRYNJ/0.0/Urease OS=Cryptococcus neoformans var. neoformans serotype D (strain JEC21 / ATCC MYA-565) GN=URE1 PE=3 SV=1	gtr:GLOTRDRAFT_62463/0.0/urease; K01427 urease [EC:3.5.1.5]	NA	PTHR22642:SF7/0.0/--	biological_process:GO:0043419//urea catabolic process;molecular_function:GO:0009039//urease activity;GO:0016151//nickel cation binding;
CL1555.Contig2_All	3953	0.01	0.97	6.599912842	Up	gi|170091852|ref|XP_001877148.1|/0/predicted protein [Laccaria bicolor S238N-H82] &gt;gi|164648641|gb|EDR12884.1| predicted protein [Laccaria bicolor S238N-H82]	NA	sp|O14227|RDR1_SCHPO/5.85e-08/RNA-dependent RNA polymerase 1 OS=Schizosaccharomyces pombe (strain 972 / ATCC 24843) GN=rdr1 PE=1 SV=1	adl:AURDEDRAFT_177990/7.69e-81/hypothetical protein; K11699 RNA-dependent RNA polymerase [EC:2.7.7.48]	CE23872/4.66e-15/[A] KOG0988 RNA-directed RNA polymerase QDE-1 required for posttranscriptional gene silencing and RNA interference	PTHR23079/3.9E-63/--	NA
CL159.Contig8_All	1208	0.01	0.97	6.599912842	Up	gi|750948742|gb|KIK06622.1|/1.10858e-123/hypothetical protein K443DRAFT_89184 [Laccaria amethystina LaAM-08-1]	NA	sp|O94412|PGTA_SCHPO/2.14e-62/Geranylgeranyl transferase type-2 subunit alpha OS=Schizosaccharomyces pombe (strain 972 / ATCC 24843) GN=bet4 PE=3 SV=1	psq:PUNSTDRAFT_144271/1.09e-121/rab-protein geranylgeranyltransferase; K14050 geranylgeranyl transferase type-2 subunit alpha [EC:2.5.1.60]	SPCC1620.05/5.17e-62/[O] KOG0529 Protein geranylgeranyltransferase type II, alpha subunit	PS51147/14.568/Protein prenyltransferases alpha subunit repeat profile.	NA
CL211.Contig7_All	4085	0.01	0.97	6.599912842	Up	gi|750947911|gb|KIK05796.1|/2.36049e-24/hypothetical protein K443DRAFT_3580 [Laccaria amethystina LaAM-08-1]	NA	NA	NA	NA	PF12937/1.6E-6/F-box-like	NA
CL3733.Contig4_All	7031	0.01	0.96	6.584962501	Up	gi|914266084|gb|KNZ80821.1|/0/Laccase-2 [Termitomyces sp. J132]	NA	sp|O74415|YJL2_SCHPO/1.87e-34/Uncharacterized protein C14G10.02 OS=Schizosaccharomyces pombe (strain 972 / ATCC 24843) GN=SPCC14G10.02 PE=4 SV=1	lbc:LACBIDRAFT_297053/0.0/hypothetical protein; K14861 nucleolar pre-ribosomal-associated protein 1	SPCC14G10.02/2.91e-27/[S] KOG1791 Uncharacterized conserved protein	PTHR13500/3.2E-168/--	NA
CL7210.Contig4_All	5275	0.01	0.96	6.584962501	Up	gi|648168506|gb|KDR82159.1|/2.63989e-156/hypothetical protein GALMADRAFT_240692 [Galerina marginata CBS 339.88]	NA	sp|P40474|QDR2_YEAST/3.45e-11/Quinidine resistance protein 2 OS=Saccharomyces cerevisiae (strain ATCC 204508 / S288c) GN=QDR2 PE=1 SV=1	ppa:PAS_chr1-4_0194/7.93e-08/Polyamine transporter that recognizes spermine, putrescine, and spermidine; K08157 MFS transporter, DHA1 family, multidrug resistance protein	YIL121w/8.34e-11/[R] KOG0255 Synaptic vesicle transporter SVOP and related transporters (major facilitator superfamily)	PTHR23502/3.7E-55/--	NA
CL7210.Contig13_All	1277	0.01	0.96	6.584962501	Up	gi|1000846194|gb|KXN87018.1|/3.24102e-38/putative transporter AQR1 [Leucoagaricus sp. SymC.cos]	NA	NA	NA	NA	NA	NA
CL2065.Contig1_All	1582	0.01	0.96	6.584962501	Up	gi|750942689|gb|KIK00638.1|/2.11084e-120/hypothetical protein K443DRAFT_679005 [Laccaria amethystina LaAM-08-1]	NA	sp|P52923|AIF1_YEAST/1.70e-18/Apoptosis-inducing factor 1 OS=Saccharomyces cerevisiae (strain ATCC 204508 / S288c) GN=AIF1 PE=1 SV=1	NA	At3g44190/9.47e-22/[C] KOG2495 NADH-dehydrogenase (ubiquinone)	PR00411/4.7E-10/Pyridine nucleotide disulphide reductase class-I signature	NA
CL83.Contig54_All	2774	0.01	0.95	6.569855608	Up	gi|648154889|gb|KDR68697.1|/0/hypothetical protein GALMADRAFT_146051 [Galerina marginata CBS 339.88]	gi|823962617|gb|KR822419.1|/0.0/Pleurotus ostreatus isolate xin831 MutS protein homolog 4 (MSH4) mRNA, complete cds	sp|P40965|MSH4_YEAST/3.17e-97/MutS protein homolog 4 OS=Saccharomyces cerevisiae (strain ATCC 204508 / S288c) GN=MSH4 PE=1 SV=2	lbc:LACBIDRAFT_250266/0.0/hypothetical protein; K08740 DNA mismatch repair protein MSH4	Hs20535615/4.25e-133/[L] KOG0220 Mismatch repair ATPase MSH4 (MutS family)	PF05188/7.8E-5/MutS domain II	biological_process:GO:0006298//mismatch repair;molecular_function:GO:0005524//ATP binding;GO:0030983//mismatched DNA binding;
CL4955.Contig2_All	1505	0.01	0.95	6.569855608	Up	gi|750932092|gb|KIJ90570.1|/3.35859e-113/hypothetical protein K443DRAFT_686692 [Laccaria amethystina LaAM-08-1]	NA	sp|Q9HDZ0|YK01_SCHPO/1.32e-16/Uncharacterized protein P11E10.01 OS=Schizosaccharomyces pombe (strain 972 / ATCC 24843) GN=SPAP11E10.01 PE=3 SV=1	fme:FOMMEDRAFT_32183/1.86e-82/NAD-binding protein; K01750 ornithine cyclodeaminase [EC:4.3.1.12]	Hs4503065/5.51e-18/[E] KOG3007 Mu-crystallin	PF02423/1.2E-21/Ornithine cyclodeaminase/mu-crystallin family	NA
CL794.Contig33_All	6532	0.01	0.95	6.569855608	Up	gi|648171338|gb|KDR84954.1|/0/hypothetical protein GALMADRAFT_260658 [Galerina marginata CBS 339.88]	gi|170083916|ref|XM_001873147.1|/0.0/Laccaria bicolor S238N-H82 hypothetical protein partial mRNA	sp|Q9US37|YFZ4_SCHPO/8.17e-145/Uncharacterized transporter C1039.04 OS=Schizosaccharomyces pombe (strain 972 / ATCC 24843) GN=SPAC1039.04 PE=3 SV=1	mrr:Moror_17217/0.0/rna-binding protein 39-like isoform 1; K13091 RNA-binding protein 39	SPAC1039.04/1.98e-144/[G] KOG2533 Permease of the major facilitator superfamily	PF00076/2.0E-20/RNA recognition motif. (a.k.a. RRM, RBD, or RNP domain)	NA
CL3541.Contig3_All	1675	0.01	0.95	6.569855608	Up	gi|646309837|gb|KDQ30980.1|/1.74034e-143/glycoside hydrolase family 5 protein [Pleurotus ostreatus PC15]	NA	sp|P07982|GUN2_HYPJE/3.55e-78/Endoglucanase EG-II OS=Hypocrea jecorina GN=egl2 PE=1 SV=1	fme:FOMMEDRAFT_19081/1.00e-140/endoglucanase; K01179 endoglucanase [EC:3.2.1.4]	NA	PS00659/-/Glycosyl hydrolases family 5 signature.	NA
CL4787.Contig4_All	4090	0.01	0.94	6.554588852	Up	gi|695543545|ref|XP_009543831.1|/8.57339e-121/hypothetical protein HETIRDRAFT_439024 [Heterobasidion irregulare TC 32-1] &gt;gi|575068512|gb|ETW84124.1| hypothetical protein HETIRDRAFT_439024 [Heterobasidion irregulare TC 32-1]	NA	sp|P56859|MET16_EMENI/3.42e-79/Phosphoadenosine phosphosulfate reductase OS=Emericella nidulans (strain FGSC A4 / ATCC 38163 / CBS 112.46 / NRRL 194 / M139) GN=sA PE=3 SV=3	mrr:Moror_13825/1.66e-120/phosphoadenosine phosphosulfate reductase; K00390 phosphoadenosine phosphosulfate reductase [EC:1.8.4.8 1.8.4.10]	SPAC13G7.06/7.63e-75/[E] KOG0189 Phosphoadenosine phosphosulfate reductase	PS50137/11.99/Double stranded RNA-binding domain (dsRBD) profile.	NA
CL249.Contig13_All	2907	0.01	0.94	6.554588852	Up	gi|568444331|ref|XP_006457244.1|/5.51743e-54/hypothetical protein AGABI2DRAFT_229569 [Agaricus bisporus var. bisporus H97] &gt;gi|426192054|gb|EKV41992.1| hypothetical protein AGABI2DRAFT_229569 [Agaricus bisporus var. bisporus H97]	gi|758991152|ref|XM_952225.2|/0.0/Neurospora crassa OR74A hypothetical protein partial mRNA	NA	NA	NA	NA	NA
CL1681.Contig5_All	1980	0.01	0.94	6.554588852	Up	gi|695573819|ref|XP_009551675.1|/2.20507e-11/hypothetical protein HETIRDRAFT_422186 [Heterobasidion irregulare TC 32-1] &gt;gi|575061185|gb|ETW76805.1| hypothetical protein HETIRDRAFT_422186 [Heterobasidion irregulare TC 32-1]	NA	NA	NA	NA	NA	NA
CL1731.Contig7_All	1343	0.01	0.94	6.554588852	Up	gi|648164440|gb|KDR78125.1|/7.17845e-145/hypothetical protein GALMADRAFT_94657 [Galerina marginata CBS 339.88]	NA	NA	ssl:SS1G_03093/1.56e-51/hypothetical protein; K12828 splicing factor 3B subunit 1	NA	PTHR34987:SF1/1.3E-25/--	NA
CL633.Contig16_All	3502	0.01	0.94	6.554588852	Up	gi|750938310|gb|KIJ96361.1|/0/hypothetical protein K443DRAFT_10697 [Laccaria amethystina LaAM-08-1]	NA	sp|B8NHY4|ORDA_ASPFN/2.90e-71/O-methylsterigmatocystin oxidoreductase OS=Aspergillus flavus (strain ATCC 200026 / FGSC A1120 / NRRL 3357 / JCM 12722 / SRRC 167) GN=ordA PE=2 SV=1	fme:FOMMEDRAFT_143001/1.85e-95/cytochrome P450 oxidoreductase OrdA-like protein; K21295 multifunctional cytochrome P450 monooxygenase	CE25818/8.31e-37/[Q] KOG0156 Cytochrome P450 CYP2 subfamily	PS00086/-/Cytochrome P450 cysteine heme-iron ligand signature.	NA
CL723.Contig15_All	5175	0.01	0.94	6.554588852	Up	gi|914260569|gb|KNZ75710.1|/0/Testis-expressed sequence 11 protein [Termitomyces sp. J132]	NA	NA	NA	NA	PF08631/1.7E-27/Meiosis protein SPO22/ZIP4 like	NA
CL629.Contig8_All	3097	0.01	0.94	6.554588852	Up	gi|648151926|gb|KDR65791.1|/1.77517e-73/hypothetical protein GALMADRAFT_162374 [Galerina marginata CBS 339.88]	NA	NA	mrr:Moror_15221/9.03e-08/cytoplasmic 1; K05692 actin beta/gamma 1	NA	NA	NA
CL1476.Contig8_All	1837	0.01	0.93	6.539158811	Up	gi|750949046|gb|KIK06924.1|/1.0385e-84/hypothetical protein K443DRAFT_88372 [Laccaria amethystina LaAM-08-1]	NA	NA	gtr:GLOTRDRAFT_119845/1.27e-09/hypothetical protein; K11269 chromosome transmission fidelity protein 18	NA	NA	NA
CL1223.Contig3_All	4386	0.01	0.93	6.539158811	Up	gi|170087824|ref|XP_001875135.1|/0/predicted protein [Laccaria bicolor S238N-H82] &gt;gi|164650335|gb|EDR14576.1| predicted protein [Laccaria bicolor S238N-H82]	NA	NA	mrr:Moror_7025/0.0/protein kinase subdomain-containing protein; K11578 protein transport protein DSL1/ZW10	Hs20546346/5.56e-09/[T] KOG2498 IK cytokine down-regulator of HLA class II	PTHR12205/1.2E-41/--	NA
CL5145.Contig4_All	2015	0.01	0.93	6.539158811	Up	gi|763726574|gb|KJA23996.1|/0/glycoside hydrolase family 20 protein [Hypholoma sublateritium FD-334 SS-4]	gi|597930353|ref|XM_007319459.1|/0.0/Serpula lacrymans var. lacrymans S7.9 glycoside hydrolase family 20 protein (SERLADRAFT_470075), mRNA	sp|P43077|HEX1_CANAX/9.68e-52/Beta-hexosaminidase OS=Candida albicans GN=HEX1 PE=1 SV=1	pco:PHACADRAFT_131613/0.0/glycoside hydrolase family 20 protein; K12373 hexosaminidase [EC:3.2.1.52]	At1g05590/1.23e-77/[G] KOG2499 Beta-N-acetylhexosaminidase	PTHR22600/6.9E-167/--	molecular_function:GO:0004553//hydrolase activity, hydrolyzing O-glycosyl compounds;
CL3853.Contig5_All	1207	0.01	0.93	6.539158811	Up	gi|751180163|gb|KIL66114.1|/4.02901e-25/hypothetical protein M378DRAFT_75796 [Amanita muscaria Koide BX008]	NA	NA	maw:MAC_02856/1.82e-07/putative translation releasing factor RF-1; K02835 peptide chain release factor 1	NA	NA	NA
CL2497.Contig10_All	3045	0.01	0.93	6.539158811	Up	NA	NA	NA	NA	NA	NA	NA
Unigene1615_All	4501	0.01	0.93	6.539158811	Up	gi|648164712|gb|KDR78397.1|/1.59444e-16/hypothetical protein GALMADRAFT_245561 [Galerina marginata CBS 339.88]	NA	NA	NA	NA	NA	NA
CL2217.Contig4_All	1447	0.01	0.93	6.539158811	Up	gi|749879030|gb|KIJ48678.1|/1.66232e-79/hypothetical protein M422DRAFT_162484 [Sphaerobolus stellatus SS14]	NA	NA	NA	NA	PF00797/8.8E-17/N-acetyltransferase	NA
CL2596.Contig1_All	5807	0.01	0.93	6.539158811	Up	gi|170092457|ref|XP_001877450.1|/2.13918e-177/predicted protein [Laccaria bicolor S238N-H82] &gt;gi|164647309|gb|EDR11553.1| predicted protein [Laccaria bicolor S238N-H82]	NA	sp|O13883|PIGU_SCHPO/1.00e-47/GPI transamidase component GAB1 homolog OS=Schizosaccharomyces pombe (strain 972 / ATCC 24843) GN=SPAC1952.01 PE=3 SV=2	cci:CC1G_03249/1.71e-160/cell division cycle protein 91; K05293 phosphatidylinositol glycan, class U	YLR459w/2.21e-41/[R] KOG2552 Major facilitator superfamily permease - Cdc91p	PTHR23030:SF18/1.0E-50/--	biological_process:GO:0006506//GPI anchor biosynthetic process;GO:0051301//cell division;cellular_component:GO:0016021//integral to membrane;GO:0005789//endoplasmic reticulum membrane;
CL485.Contig7_All	1518	0.01	0.92	6.523561956	Up	NA	NA	NA	NA	NA	NA	NA
CL1490.Contig15_All	6904	0.01	0.92	6.523561956	Up	gi|751689314|gb|KIM39308.1|/0/hypothetical protein M413DRAFT_447251 [Hebeloma cylindrosporum h7]	NA	sp|Q09738|UBP8_SCHPO/3.76e-76/Probable ubiquitin carboxyl-terminal hydrolase 8 OS=Schizosaccharomyces pombe (strain 972 / ATCC 24843) GN=ubp8 PE=3 SV=1	mrr:Moror_16123/0.0/ubiquitin carboxyl-terminal hydrolase 22; K11366 ubiquitin carboxyl-terminal hydrolase 22/27/51 [EC:3.4.19.12]	Hs22065367/6.64e-96/[O] KOG1867 Ubiquitin-specific protease	SM00290/0.0082/Ubiquitin Carboxyl-terminal Hydrolase-like zinc finger	biological_process:GO:0006511//ubiquitin-dependent protein catabolic process;molecular_function:GO:0008234//cysteine-type peptidase activity;GO:0008270//zinc ion binding;GO:0004221//ubiquitin thiolesterase activity;
CL787.Contig18_All	3801	0.01	0.92	6.523561956	Up	gi|648159275|gb|KDR73007.1|/0/hypothetical protein GALMADRAFT_745144 [Galerina marginata CBS 339.88]	NA	sp|P50125|CYSD_EMENI/1.17e-150/O-acetylhomoserine (thiol)-lyase OS=Emericella nidulans (strain FGSC A4 / ATCC 38163 / CBS 112.46 / NRRL 194 / M139) GN=cysD PE=2 SV=2	lbc:LACBIDRAFT_141923/0.0/sulfate anion transporter; K03321 sulfate permease, SulP family	SPBC428.11/6.20e-136/[E] KOG0053 Cystathionine beta-lyases/cystathionine gamma-synthases	PS50042/18.557/cAMP/cGMP binding motif profile.	biological_process:GO:0008272//sulfate transport;cellular_component:GO:0016021//integral to membrane;molecular_function:GO:0015116//sulfate transmembrane transporter activity;
CL1585.Contig7_All	2833	0.01	0.92	6.523561956	Up	gi|750934598|gb|KIJ92808.1|/8.40398e-147/hypothetical protein K443DRAFT_13322 [Laccaria amethystina LaAM-08-1]	NA	sp|P22936|APN1_YEAST/1.00e-78/DNA-(apurinic or apyrimidinic site) lyase 1 OS=Saccharomyces cerevisiae (strain ATCC 204508 / S288c) GN=APN1 PE=1 SV=4	lbc:LACBIDRAFT_251065/2.89e-144/hypothetical protein; K10771 AP endonuclease 1 [EC:4.2.99.18]	YKL114c/2.43e-78/[L] KOG3997 Major apurinic/apyrimidinic endonuclease/3'-repair diesterase APN1	NA	biological_process:GO:0006281//DNA repair;cellular_component:GO:0005622//intracellular;molecular_function:GO:0003677//DNA binding;GO:0008270//zinc ion binding;GO:0004519//endonuclease activity;
CL64.Contig10_All	6172	0.01	0.92	6.523561956	Up	gi|750949785|gb|KIK07659.1|/0/hypothetical protein K443DRAFT_673240, partial [Laccaria amethystina LaAM-08-1]	gi|299747150|ref|XM_001841196.2|/0.0/Coprinopsis cinerea okayama7#130 90S preribosome/SSU processome component KRR1, partial mRNA	sp|E7QBZ1|KRR1_YEASZ/1.85e-129/KRR1 small subunit processome component OS=Saccharomyces cerevisiae (strain Zymaflore VL3) GN=KRR1 PE=3 SV=1	lbc:LACBIDRAFT_303740/0.0/90S preribosome/SSU processome component KRR1; K06961 ribosomal RNA assembly protein	YCL059c/4.48e-129/[JD] KOG2874 rRNA processing protein	PTHR12581/4.6E-211/--	biological_process:GO:0006364//rRNA processing;cellular_component:GO:0005730//nucleolus;GO:0030529//ribonucleoprotein complex;molecular_function:GO:0003723//RNA binding;
CL4140.Contig4_All	1734	0.01	0.92	6.523561956	Up	gi|749896111|gb|KIJ63801.1|/8.26305e-33/hypothetical protein HYDPIDRAFT_112762 [Hydnomerulius pinastri MD-312]	NA	NA	uma:UMAG_02464/4.22e-07/hypothetical protein; K08869 aarF domain-containing kinase	NA	PF09791/2.1E-11/Oxidoreductase-like protein, N-terminal	NA
CL1482.Contig11_All	2959	0.01	0.92	6.523561956	Up	gi|763717608|gb|KJA15144.1|/2.04949e-131/hypothetical protein HYPSUDRAFT_48669 [Hypholoma sublateritium FD-334 SS-4]	NA	sp|E4USS9|CBPYA_ARTGP/4.07e-62/Carboxypeptidase Y homolog A OS=Arthroderma gypseum (strain ATCC MYA-4604 / CBS 118893) GN=CPYA PE=3 SV=1	lbc:LACBIDRAFT_295014/4.28e-121/LbPR_S2; serine carboxypeptidase; K13289 cathepsin A (carboxypeptidase C) [EC:3.4.16.5]	YBR139w/2.57e-54/[OE] KOG1282 Serine carboxypeptidases (lysosomal cathepsin A)	PS00061/-/Short-chain dehydrogenases/reductases family signature.	NA
CL1184.Contig18_All	2975	0.01	0.92	6.523561956	Up	gi|648162815|gb|KDR76510.1|/8.77367e-13/hypothetical protein GALMADRAFT_246899 [Galerina marginata CBS 339.88]	NA	NA	NA	NA	NA	NA
CL979.Contig2_All	2252	0.01	0.91	6.50779464	Up	gi|749765432|gb|KII90024.1|/1.36188e-37/hypothetical protein PLICRDRAFT_29179 [Plicaturopsis crispa FD-325 SS-3]	NA	NA	mbe:MBM_02603/2.64e-07/aquaporin-3; K03441 aquaglyceroporin related protein, other eukaryote	NA	NA	NA
CL528.Contig10_All	1703	0.01	0.91	6.50779464	Up	gi|750942851|gb|KIK00797.1|/3.10748e-73/hypothetical protein K443DRAFT_678908 [Laccaria amethystina LaAM-08-1]	NA	NA	adl:AURDEDRAFT_187064/5.16e-07/hypothetical protein; K05288 phosphatidylinositol glycan, class O	NA	NA	NA
CL1187.Contig4_All	2734	0.01	0.91	6.50779464	Up	gi|648169921|gb|KDR83551.1|/8.51778e-170/hypothetical protein GALMADRAFT_235764 [Galerina marginata CBS 339.88]	NA	NA	NA	NA	PTHR12652/1.7E-15/--	NA
CL62.Contig12_All	3848	0.01	0.91	6.50779464	Up	gi|751698687|gb|KIM48619.1|/1.107e-86/hypothetical protein M413DRAFT_20978 [Hebeloma cylindrosporum h7]	NA	NA	ssl:SS1G_10951/1.17e-31/hypothetical protein; K01501 nitrilase [EC:3.5.5.1]	NA	PF01565/1.9E-8/FAD binding domain	NA
Unigene10552_All	2252	0.01	0.91	6.50779464	Up	gi|242805545|ref|XP_002484554.1|/1.3379e-50/G-protein beta WD- 40 repeats containing protein, putative [Talaromyces stipitatus ATCC 10500] &gt;gi|218715179|gb|EED14601.1| G-protein beta WD- 40 repeats containing protein, putative [Talaromyces stipitatus ATCC 10500]	NA	sp|Q00808|HETE1_PODAS/1.62e-42/Vegetative incompatibility protein HET-E-1 OS=Podospora anserina GN=HET-E1 PE=4 SV=1	cim:CIMG_01113/3.45e-19/WD repeat protein; K14963 COMPASS component SWD3	At5g52820/1.76e-19/[S] KOG0271 Notchless-like WD40 repeat-containing protein	SM00320/470.0/WD40 repeats	NA
CL501.Contig9_All	11095	0.01	0.91	6.50779464	Up	gi|750945258|gb|KIK03169.1|/0/hypothetical protein K443DRAFT_5595 [Laccaria amethystina LaAM-08-1]	gi|568442724|ref|XM_006456647.1|/0.0/Agaricus bisporus var. bisporus H97 hypothetical protein (AGABI2DRAFT_78376), partial mRNA	sp|Q02099|RAD3_SCHPO/0.0/Protein kinase rad3 OS=Schizosaccharomyces pombe (strain 972 / ATCC 24843) GN=rad3 PE=1 SV=2	abp:AGABI1DRAFT120011/0.0/AGABI1DRAFT_120011; hypothetical protein; K06640 serine/threonine-protein kinase ATR [EC:2.7.11.1]	Hs4502325/0.0/[TBLD] KOG0890 Protein kinase of the PI-3 kinase family involved in mitotic growth, DNA repair and meiotic recombination	PF00454/1.8E-52/Phosphatidylinositol 3- and 4-kinase	NA
CL1867.Contig7_All	7671	0.01	0.91	6.50779464	Up	gi|750950847|gb|KIK08716.1|/0/hypothetical protein K443DRAFT_84347 [Laccaria amethystina LaAM-08-1]	gi|68476330|ref|XM_712722.1|/0.0/Candida albicans SC5314 potential kynurenine 3-monooxygenase (BNA4) mRNA, complete cds &gt;gi|68476519|ref|XM_712628.1| Candida albicans SC5314 potential kynurenine 3-monooxygenase (BNA4) mRNA, complete cds	sp|Q6CDM0|KYNU_YARLI/2.23e-122/Kynureninase OS=Yarrowia lipolytica (strain CLIB 122 / E 150) GN=BNA5 PE=3 SV=1	cput:CONPUDRAFT_97613/0.0/FAD/NAD(P)-binding domain-containing protein; K00486 kynurenine 3-monooxygenase [EC:1.14.13.9]	YLR231c/1.56e-103/[E] KOG3846 L-kynurenine hydrolase	PTHR13789:SF205/1.2E-176/--	NA
CL2426.Contig6_All	3452	0.01	0.9	6.491853096	Up	gi|242213399|ref|XP_002472528.1|/1.90402e-54/predicted protein [Postia placenta Mad-698-R] &gt;gi|220728419|gb|EED82314.1| predicted protein [Postia placenta Mad-698-R]	NA	NA	NA	NA	NA	NA
CL3197.Contig4_All	1262	0.01	0.9	6.491853096	Up	gi|636620851|ref|XP_008041560.1|/9.89523e-80/hypothetical protein TRAVEDRAFT_130076 [Trametes versicolor FP-101664 SS1] &gt;gi|392562855|gb|EIW56035.1| hypothetical protein TRAVEDRAFT_130076 [Trametes versicolor FP-101664 SS1]	gi|598018693|ref|XM_007339646.1|/0.0/Auricularia subglabra TFB-10046 SS5 nicotinamide N-methyltransferase partial mRNA	sp|Q9UT28|NNT1_SCHPO/1.92e-48/Putative nicotinamide N-methyltransferase OS=Schizosaccharomyces pombe (strain 972 / ATCC 24843) GN=nnt1 PE=3 SV=1	shs:STEHIDRAFT_85875/1.80e-77/nicotinamide N-methyltransferase; K17878 nicotinamide N-methyltransferase [EC:2.1.1.1]	SPAC8F11.09c/4.49e-48/[R] KOG2920 Predicted methyltransferase	PTHR14614:SF10/1.3E-60/--	NA
CL1375.Contig1_All	4898	0.01	0.9	6.491853096	Up	gi|749892038|gb|KIJ59924.1|/0/hypothetical protein HYDPIDRAFT_99726 [Hydnomerulius pinastri MD-312]	gi|758974170|ref|XM_011388840.1|/0.0/Ustilago maydis 521 cation-transporting ATPase partial mRNA	sp|P07038|PMA1_NEUCR/1.84e-142/Plasma membrane ATPase OS=Neurospora crassa (strain ATCC 24698 / 74-OR23-1A / CBS 708.71 / DSM 1257 / FGSC 987) GN=pma-1 PE=1 SV=1	lbc:LACBIDRAFT_253028/0.0/plasma membrane H+-transporting ATPase; K01535 H+-transporting ATPase [EC:3.6.3.6]	At2g07560/0.0/[P] KOG0205 Plasma membrane H+-transporting ATPase	PF00690/7.2E-14/Cation transporter/ATPase, N-terminus	biological_process:GO:0006754//ATP biosynthetic process;GO:0006200//ATP catabolic process;GO:0006812//cation transport;cellular_component:GO:0016021//integral to membrane;molecular_function:GO:0046872//metal ion binding;GO:0005524//ATP binding;GO:0019829//cation-transporting ATPase activity;
CL301.Contig5_All	9711	0.29	26.08	6.490747159	Up	gi|751693873|gb|KIM43856.1|/0/hypothetical protein M413DRAFT_443736 [Hebeloma cylindrosporum h7]	gi|597988694|ref|XM_007331594.1|/0.0/Agaricus bisporus var. burnettii JB137-S8 hypothetical protein (AGABI1DRAFT_121881), partial mRNA	sp|Q12675|ATC4_YEAST/0.0/Phospholipid-transporting ATPase DNF2 OS=Saccharomyces cerevisiae (strain ATCC 204508 / S288c) GN=DNF2 PE=1 SV=1	mrr:Moror_4436/0.0/phospholipid-translocating p-type atpase domain-containing protein; K01530 phospholipid-translocating ATPase [EC:3.6.3.1]	SPAC24B11.12c/0.0/[R] KOG0206 P-type ATPase	PF12710/6.6E-15/haloacid dehalogenase-like hydrolase	NA
CL386.Contig12_All	2529	0.01	0.89	6.475733431	Up	gi|751180007|gb|KIL65959.1|/6.70058e-149/hypothetical protein M378DRAFT_161605 [Amanita muscaria Koide BX008]	NA	sp|O74366|TFB4_SCHPO/5.18e-53/RNA polymerase II transcription factor B subunit 4 OS=Schizosaccharomyces pombe (strain 972 / ATCC 24843) GN=tfb4 PE=1 SV=1	fme:FOMMEDRAFT_85527/2.36e-130/Tfb4-domain-containing protein; K03143 transcription initiation factor TFIIH subunit 3	SPBC30B4.07c/1.25e-52/[KL] KOG2487 RNA polymerase II transcription initiation/nucleotide excision repair factor TFIIH, subunit TFB4	PTHR12831/3.8E-104/--	biological_process:GO:0006355//regulation of transcription, DNA-dependent;GO:0006289//nucleotide-excision repair;cellular_component:GO:0000439//core TFIIH complex;
CL1518.Contig4_All	2911	0.01	0.89	6.475733431	Up	gi|751694705|gb|KIM44686.1|/5.43816e-133/hypothetical protein M413DRAFT_25129 [Hebeloma cylindrosporum h7]	NA	sp|F4P804|SIR4_BATDJ/2.64e-51/NAD-dependent protein deacetylase SIR4 OS=Batrachochytrium dendrobatidis (strain JAM81 / FGSC 10211) GN=BATDEDRAFT_20316 PE=3 SV=1	dsq:DICSQDRAFT_139237/1.01e-06/sirtuin; K11415 NAD-dependent deacetylase sirtuin 5 [EC:3.5.1.-]	At5g09230/3.42e-35/[BK] KOG2683 Sirtuin 4 and related class II sirtuins (SIR2 family)	NA	NA
CL342.Contig2_All	1739	0.01	0.88	6.459431619	Up	NA	NA	NA	NA	NA	NA	NA
CL2626.Contig2_All	1855	0.01	0.88	6.459431619	Up	gi|1000864764|gb|KXN90552.1|/3.02893e-140/hypothetical protein AN958_04224 [Leucoagaricus sp. SymC.cos]	NA	NA	NA	NA	PTHR40045/1.2E-38/--	NA
CL1770.Contig5_All	1784	0.01	0.88	6.459431619	Up	gi|648164012|gb|KDR77699.1|/2.94269e-86/hypothetical protein GALMADRAFT_138763 [Galerina marginata CBS 339.88]	NA	NA	NA	NA	PTHR40465/3.5E-23/--	NA
CL622.Contig2_All	1870	0.01	0.88	6.459431619	Up	gi|170091534|ref|XP_001876989.1|/1.79745e-56/predicted protein [Laccaria bicolor S238N-H82] &gt;gi|164648482|gb|EDR12725.1| predicted protein [Laccaria bicolor S238N-H82]	NA	NA	NA	NA	NA	NA
CL1474.Contig7_All	8164	0.09	7.9	6.455783842	Up	gi|170090804|ref|XP_001876624.1|/0/glucosyltransferase [Laccaria bicolor S238N-H82] &gt;gi|164648117|gb|EDR12360.1| glucosyltransferase [Laccaria bicolor S238N-H82]	gi|628834114|ref|XM_007769171.1|/0.0/Coniophora puteana RWD-64-598 SS2 ribonucleotide reductase small subunit partial mRNA	sp|Q9C167|RIR2_NEUCR/1.12e-165/Ribonucleoside-diphosphate reductase small chain OS=Neurospora crassa (strain ATCC 24698 / 74-OR23-1A / CBS 708.71 / DSM 1257 / FGSC 987) GN=rnr-2 PE=3 SV=2	lbc:LACBIDRAFT_311682/0.0/ALG8; glucosyltransferase; K03849 alpha-1,3-glucosyltransferase [EC:2.4.1.265]	7303545/1.74e-151/[F] KOG1567 Ribonucleotide reductase, beta subunit	PTHR12413:SF2/3.1E-223/--	cellular_component:GO:0005789//endoplasmic reticulum membrane;molecular_function:GO:0016758//transferase activity, transferring hexosyl groups;
CL343.Contig5_All	1220	0.01	0.87	6.442943496	Up	gi|648162275|gb|KDR75974.1|/2.66352e-152/hypothetical protein GALMADRAFT_139740 [Galerina marginata CBS 339.88]	NA	sp|O94570|AATR2_SCHPO/1.36e-41/Aromatic amino acid aminotransferase C1773.13 OS=Schizosaccharomyces pombe (strain 972 / ATCC 24843) GN=SPBC1773.13 PE=3 SV=1	gtr:GLOTRDRAFT_131793/4.24e-133/PLP-dependent transferase; K14265 tryptophan aminotransferase [EC:2.6.1.27]	Hs7705897/4.73e-68/[E] KOG0634 Aromatic amino acid aminotransferase and related proteins	PTHR11751:SF420/1.0E-102/--	NA
CL1487.Contig11_All	8110	0.04	3.48	6.442943496	Up	gi|648156496|gb|KDR70276.1|/0/hypothetical protein GALMADRAFT_76347 [Galerina marginata CBS 339.88]	NA	sp|O14232|MTR4_SCHPO/0.0/ATP-dependent RNA helicase mtr4 OS=Schizosaccharomyces pombe (strain 972 / ATCC 24843) GN=mtr4 PE=1 SV=1	mrr:Moror_10465/0.0/atp dependent rna helicase; K12598 ATP-dependent RNA helicase DOB1 [EC:3.6.4.13]	SPAC6F12.16c/0.0/[A] KOG0948 Nuclear exosomal RNA helicase MTR4, DEAD-box superfamily	PS51192/23.606/Superfamilies 1 and 2 helicase ATP-binding type-1 domain profile.	molecular_function:GO:0005524//ATP binding;GO:0008026//ATP-dependent helicase activity;GO:0003676//nucleic acid binding;
CL6798.Contig2_All	4567	0.01	0.87	6.442943496	Up	gi|648165296|gb|KDR78976.1|/3.63983e-102/hypothetical protein GALMADRAFT_63892 [Galerina marginata CBS 339.88]	NA	sp|Q00808|HETE1_PODAS/8.67e-13/Vegetative incompatibility protein HET-E-1 OS=Podospora anserina GN=HET-E1 PE=4 SV=1	lbc:LACBIDRAFT_297206/4.58e-48/ARP16207; fungal specific actin related protein; K16576 actin-related protein 10	Hs9506645/1.27e-06/[R] KOG0266 WD40 repeat-containing protein	PS50294/14.345/Trp-Asp (WD) repeats circular profile.	NA
CL1959.Contig8_All	8983	0.01	0.86	6.426264755	Up	gi|752353946|gb|KIO12993.1|/0/hypothetical protein M404DRAFT_705979 [Pisolithus tinctorius Marx 270]	NA	sp|O14098|CTK1_SCHPO/4.12e-125/CTD kinase subunit alpha OS=Schizosaccharomyces pombe (strain 972 / ATCC 24843) GN=lsk1 PE=1 SV=1	psq:PUNSTDRAFT_64873/0.0/Pkinase-domain-containing protein; K00916 CTD kinase subunit alpha [EC:2.7.11.22 2.7.11.23]	SPAC2F3.15/9.97e-125/[D] KOG0600 Cdc2-related protein kinase	PS50011/47.085/Protein kinase domain profile.	NA
CL1819.Contig1_All	1697	0.01	0.86	6.426264755	Up	gi|751699606|gb|KIM49538.1|/2.69242e-116/hypothetical protein M413DRAFT_438723 [Hebeloma cylindrosporum h7]	NA	NA	NA	NA	PF01040/3.7E-15/UbiA prenyltransferase family	NA
CL1791.Contig5_All	3110	0.01	0.86	6.426264755	Up	gi|648159918|gb|KDR73640.1|/0/hypothetical protein GALMADRAFT_100454 [Galerina marginata CBS 339.88]	NA	sp|O14057|GUAD_SCHPO/5.77e-108/Probable guanine deaminase OS=Schizosaccharomyces pombe (strain 972 / ATCC 24843) GN=SPCC1672.03c PE=3 SV=1	cci:CC1G_01018/0.0/guanine deaminase; K01487 guanine deaminase [EC:3.5.4.3]	SPCC1672.03c/1.40e-107/[FQ] KOG3968 Atrazine chlorohydrolase/guanine deaminase	PF01979/7.5E-59/Amidohydrolase family	molecular_function:GO:0016787//hydrolase activity;
CL5174.Contig1_All	2273	0.01	0.86	6.426264755	Up	gi|170099115|ref|XP_001880776.1|/9.15382e-87/predicted protein [Laccaria bicolor S238N-H82] &gt;gi|164644301|gb|EDR08551.1| predicted protein [Laccaria bicolor S238N-H82]	NA	NA	cci:CC1G_14391/8.47e-37/homoaconitate hydratase; K01705 homoaconitate hydratase [EC:4.2.1.36]	NA	PF00149/9.0E-5/Calcineurin-like phosphoesterase	NA
Unigene20_All	1583	0.01	0.86	6.426264755	Up	NA	NA	NA	NA	NA	NA	NA
CL4122.Contig6_All	1293	0.01	0.86	6.426264755	Up	NA	NA	NA	NA	NA	NA	NA
CL433.Contig10_All	1649	0.01	0.86	6.426264755	Up	NA	NA	NA	NA	NA	NA	NA
CL313.Contig4_All	2241	0.01	0.85	6.409390936	Up	gi|751728136|gb|KIM76472.1|/4.73743e-147/hypothetical protein PILCRDRAFT_77705 [Piloderma croceum F 1598]	NA	sp|O13765|DBR1_SCHPO/5.38e-81/Lariat debranching enzyme OS=Schizosaccharomyces pombe (strain 972 / ATCC 24843) GN=dbr1 PE=3 SV=2	dsq:DICSQDRAFT_157027/3.01e-143/DBR1-domain-containing protein; K18328 lariat debranching enzyme [EC:3.1.-.-]	7295161/2.22e-94/[A] KOG2863 RNA lariat debranching enzyme	PF05011/1.9E-7/Lariat debranching enzyme, C-terminal domain	NA
CL5856.Contig1_All	2820	0.01	0.85	6.409390936	Up	gi|750948329|gb|KIK06211.1|/0/hypothetical protein K443DRAFT_674499 [Laccaria amethystina LaAM-08-1]	NA	sp|O13648|ANM3_SCHPO/5.90e-87/Ribosomal protein arginine N-methyltransferase rmt3 OS=Schizosaccharomyces pombe (strain 972 / ATCC 24843) GN=rmt3 PE=1 SV=3	lbc:LACBIDRAFT_245232/0.0/PRMT16201; protein arginine N-methyltransferase; K11436 type I protein arginine methyltransferase [EC:2.1.1.319]	SPBC8D2.10c/1.43e-86/[OKT] KOG1499 Protein arginine N-methyltransferase PRMT1 and related enzymes	PTHR11006:SF53/8.2E-167/--	biological_process:GO:0032259//methylation;molecular_function:GO:0016740//transferase activity;
CL583.Contig10_All	3085	0.01	0.85	6.409390936	Up	gi|749868145|gb|KIJ38392.1|/2.22005e-154/hypothetical protein M422DRAFT_69126 [Sphaerobolus stellatus SS14]	NA	NA	mrr:Moror_17718/1.50e-130/3-hydroxyisobutyrate dehydrogenase; K00020 3-hydroxyisobutyrate dehydrogenase [EC:1.1.1.31]	CE18481/9.53e-48/[R] KOG0409 Predicted dehydrogenase	PF03446/4.0E-32/NAD binding domain of 6-phosphogluconate dehydrogenase	NA
CL565.Contig2_All	11772	0.01	0.85	6.409390936	Up	gi|170084821|ref|XP_001873634.1|/0/predicted protein [Laccaria bicolor S238N-H82] &gt;gi|164651186|gb|EDR15426.1| predicted protein [Laccaria bicolor S238N-H82]	NA	sp|P43583|BLM10_YEAST/4.44e-18/Proteasome activator BLM10 OS=Saccharomyces cerevisiae (strain ATCC 204508 / S288c) GN=BLM10 PE=1 SV=2	cci:CC1G_13603/0.0/membrane protein; K06699 proteasome activator subunit 4	Hs14724070/4.86e-86/[S] KOG1851 Uncharacterized conserved protein	PTHR32170:SF3/0.0/--	NA
CL4519.Contig1_All	1755	0.01	0.85	6.409390936	Up	gi|646302855|gb|KDQ24004.1|/1.28095e-50/hypothetical protein PLEOSDRAFT_1048495 [Pleurotus ostreatus PC15]	NA	NA	NA	NA	PF06330/7.6E-7/Trichodiene synthase (TRI5)	NA
CL637.Contig1_All	2608	0.01	0.84	6.392317423	Up	gi|648167292|gb|KDR80956.1|/2.22315e-165/hypothetical protein GALMADRAFT_1116937 [Galerina marginata CBS 339.88]	NA	NA	pcs:Pc18g03430/1.90e-06/Pc18g03430; K15631 molybdenum cofactor sulfurtransferase [EC:2.8.1.9]	At1g08490/2.88e-15/[E] KOG1549 Cysteine desulfurase NFS1	PTHR11601/3.6E-73/--	NA
CL2432.Contig7_All	6801	0.01	0.84	6.392317423	Up	gi|568460351|ref|XP_006462564.1|/2.54603e-78/hypothetical protein AGABI2DRAFT_193683 [Agaricus bisporus var. bisporus H97] &gt;gi|426195815|gb|EKV45744.1| hypothetical protein AGABI2DRAFT_193683 [Agaricus bisporus var. bisporus H97]	gi|597981830|ref|XM_007329925.1|/0.0/Agaricus bisporus var. burnettii JB137-S8 hypothetical protein (AGABI1DRAFT_113847), mRNA	sp|Q5AFP3|MCM1_CANAL/3.42e-31/Transcription factor of morphogenesis MCM1 OS=Candida albicans (strain SC5314 / ATCC MYA-2876) GN=MCM1 PE=1 SV=1	cci:CC1G_07160/2.23e-77/MCMA; K12412 pheromone receptor transcription factor	YMR043w/2.52e-26/[K] KOG0015 Regulator of arginine metabolism and related MADS box-containing transcription factors	NA	biological_process:GO:0006351//transcription, DNA-dependent;molecular_function:GO:0005488//binding;
CL2665.Contig11_All	1674	0.01	0.84	6.392317423	Up	gi|636617537|ref|XP_008039903.1|/3.61136e-37/hypothetical protein TRAVEDRAFT_59396 [Trametes versicolor FP-101664 SS1] &gt;gi|392564718|gb|EIW57896.1| hypothetical protein TRAVEDRAFT_59396 [Trametes versicolor FP-101664 SS1]	NA	NA	NA	NA	PTHR40465/1.3E-13/--	NA
CL964.Contig20_All	8499	0.01	0.84	6.392317423	Up	gi|648164348|gb|KDR78033.1|/0/hypothetical protein GALMADRAFT_245006 [Galerina marginata CBS 339.88]	gi|630188732|ref|XM_007849623.1|/0.0/Moniliophthora roreri MCA 2997 cytochrome p450 monooxygenase pc-3 partial mRNA	sp|O74458|SFC4_SCHPO/4.13e-78/Transcription factor tau subunit sfc4 OS=Schizosaccharomyces pombe (strain 972 / ATCC 24843) GN=sfc4 PE=1 SV=1	mrr:Moror_4936/0.0/TPR-like protein; K15201 general transcription factor 3C polypeptide 3 (transcription factor C subunit 4)	SPCC16C4.14c/9.98e-78/[K] KOG2076 RNA polymerase III transcription factor TFIIIC	PS50005/5.163/TPR repeat profile.	NA
CL2626.Contig4_All	1756	0.01	0.84	6.392317423	Up	gi|1000864764|gb|KXN90552.1|/1.62676e-157/hypothetical protein AN958_04224 [Leucoagaricus sp. SymC.cos]	NA	NA	NA	NA	PTHR40045/1.4E-39/--	NA
CL1401.Contig4_All	2490	0.01	0.84	6.392317423	Up	gi|648158879|gb|KDR72615.1|/3.19499e-160/hypothetical protein GALMADRAFT_73712 [Galerina marginata CBS 339.88]	NA	sp|Q25BW4|BGL1B_PHACH/5.84e-142/Beta-glucosidase 1B OS=Phanerochaete chrysosporium GN=BGL1B PE=1 SV=1	mrr:Moror_7061/1.04e-157/beta-glucosidase; K01188 beta-glucosidase [EC:3.2.1.21]	At1g26560/5.52e-90/[G] KOG0626 Beta-glucosidase, lactase phlorizinhydrolase, and related proteins	PTHR10353/2.8E-147/--	NA
CL651.Contig11_All	2691	0.01	0.83	6.375039431	Up	gi|763721636|gb|KJA19100.1|/7.14321e-116/hypothetical protein HYPSUDRAFT_44559 [Hypholoma sublateritium FD-334 SS-4]	NA	sp|Q00791|STCU_EMENI/1.15e-15/Versicolorin reductase OS=Emericella nidulans (strain FGSC A4 / ATCC 38163 / CBS 112.46 / NRRL 194 / M139) GN=stcU PE=3 SV=2	cim:CIMG_03188/1.79e-21/2-deoxy-D-gluconate 3-dehydrogenase; K00065 2-deoxy-D-gluconate 3-dehydrogenase [EC:1.1.1.125]	7293522/1.80e-21/[Q] KOG1207 Diacetyl reductase/L-xylulose reductase	NA	biological_process:GO:0055114//oxidation-reduction process;molecular_function:GO:0000166//nucleotide binding;GO:0016491//oxidoreductase activity;
CL531.Contig10_All	3226	0.01	0.83	6.375039431	Up	gi|648162613|gb|KDR76312.1|/4.11343e-101/hypothetical protein GALMADRAFT_247681 [Galerina marginata CBS 339.88]	NA	NA	NA	NA	PF09302/3.6E-7/XLF-Cernunnos, XRcc4-like factor, NHEJ component	NA
CL460.Contig16_All	2489	0.01	0.83	6.375039431	Up	gi|751687597|gb|KIM37601.1|/2.27614e-98/hypothetical protein M413DRAFT_448396 [Hebeloma cylindrosporum h7]	NA	sp|Q9C2L8|RAB7_NEUCR/5.53e-36/Probable Ras-related protein Rab7 OS=Neurospora crassa (strain ATCC 24698 / 74-OR23-1A / CBS 708.71 / DSM 1257 / FGSC 987) GN=17E5.300 PE=3 SV=1	gtr:GLOTRDRAFT_135837/3.90e-97/ras-domain-containing protein; K07897 Ras-related protein Rab-7A	At1g49300/7.98e-37/[R] KOG0394 Ras-related GTPase	PTHR24073/2.5E-54/--	NA
CL1423.Contig3_All	1757	0.01	0.83	6.375039431	Up	gi|751185307|gb|KIL71242.1|/5.49202e-152/hypothetical protein M378DRAFT_154754 [Amanita muscaria Koide BX008]	NA	sp|B9WYE6|VRDA_ASPPA/4.05e-22/Versiconal hemiacetal acetate reductase OS=Aspergillus parasiticus GN=vrdA PE=1 SV=1	aor:AOR_1_2094/1.16e-20/AO090120000002; aryl-alcohol dehydrogenase; K17647 versiconal hemiacetal acetate reductase [EC:1.1.1.353]	SPCC965.06/5.66e-90/[C] KOG1575 Voltage-gated shaker-like K+ channel, subunit beta/KCNAB	PTHR11732/1.9E-57/--	NA
CL2261.Contig13_All	3652	0.01	0.83	6.375039431	Up	gi|648158515|gb|KDR72255.1|/0/hypothetical protein GALMADRAFT_229077 [Galerina marginata CBS 339.88]	NA	sp|Q0D1I6|ABFC_ASPTN/2.09e-117/Probable alpha-L-arabinofuranosidase C OS=Aspergillus terreus (strain NIH 2624 / FGSC A1156) GN=abfC PE=3 SV=1	mrr:Moror_1137/3.40e-162/glycoside hydrolase family 51 protein; K01209 alpha-N-arabinofuranosidase [EC:3.2.1.55]	NA	PF13449/5.6E-23/Esterase-like activity of phytase	NA
CL1375.Contig13_All	5355	0.01	0.83	6.375039431	Up	gi|170108700|ref|XP_001885558.1|/0/plasma membrane H+-transporting ATPase [Laccaria bicolor S238N-H82] &gt;gi|164639434|gb|EDR03705.1| plasma membrane H+-transporting ATPase [Laccaria bicolor S238N-H82]	gi|758974170|ref|XM_011388840.1|/0.0/Ustilago maydis 521 cation-transporting ATPase partial mRNA	sp|P19657|PMA2_YEAST/3.36e-152/Plasma membrane ATPase 2 OS=Saccharomyces cerevisiae (strain ATCC 204508 / S288c) GN=PMA2 PE=1 SV=3	lbc:LACBIDRAFT_253028/0.0/plasma membrane H+-transporting ATPase; K01535 H+-transporting ATPase [EC:3.6.3.6]	At2g07560/0.0/[P] KOG0205 Plasma membrane H+-transporting ATPase	PS00154/-/E1-E2 ATPases phosphorylation site.	biological_process:GO:0006754//ATP biosynthetic process;GO:0006200//ATP catabolic process;GO:0006812//cation transport;cellular_component:GO:0016021//integral to membrane;molecular_function:GO:0046872//metal ion binding;GO:0005524//ATP binding;GO:0019829//cation-transporting ATPase activity;
CL49.Contig18_All	2385	0.01	0.82	6.357552005	Up	gi|914267203|gb|KNZ81894.1|/2.32309e-50/Aquaporin-7 [Termitomyces sp. J132]	NA	NA	mbe:MBM_02603/1.94e-08/aquaporin-3; K03441 aquaglyceroporin related protein, other eukaryote	NA	PTHR19139/9.9E-15/--	NA
CL1701.Contig5_All	1522	0.01	0.82	6.357552005	Up	gi|750944818|gb|KIK02734.1|/4.14369e-53/hypothetical protein K443DRAFT_5879 [Laccaria amethystina LaAM-08-1]	NA	sp|P86029|HQD2_CANAL/2.57e-17/Catechol 1,2-dioxygenase OS=Candida albicans (strain SC5314 / ATCC MYA-2876) GN=HQD2 PE=1 SV=1	dha:DEHA2C14806g/2.54e-19/DEHA2C14806p; K03381 catechol 1,2-dioxygenase [EC:1.13.11.1]	NA	PTHR33711/3.0E-18/--	NA
CL334.Contig10_All	2454	0.01	0.82	6.357552005	Up	gi|648159502|gb|KDR73230.1|/0/hypothetical protein GALMADRAFT_251812 [Galerina marginata CBS 339.88]	gi|695568631|ref|XM_009552148.1|/0.0/Heterobasidion irregulare TC 32-1 glycoside hydrolase family 31 protein partial mRNA	sp|P29064|AGLU_CANTS/4.48e-138/Alpha-glucosidase OS=Candida tsukubaensis PE=1 SV=1	mrr:Moror_6461/0.0/alpha-glucosidase; K01187 alpha-glucosidase [EC:3.2.1.20]	SPAPB24D3.10c/1.25e-106/[G] KOG1065 Maltase glucoamylase and related hydrolases, glycosyl hydrolase family 31	PF01055/4.0E-78/Glycosyl hydrolases family 31	NA
CL6766.Contig1_All	3144	0.01	0.82	6.357552005	Up	gi|648163922|gb|KDR77609.1|/0/hypothetical protein GALMADRAFT_65886 [Galerina marginata CBS 339.88]	NA	sp|I2C092|MANBB_THIHE/1.69e-167/Beta-mannosidase B OS=Thielavia heterothallica GN=man9 PE=1 SV=1	dsq:DICSQDRAFT_164183/0.0/glycoside hydrolase; K01192 beta-mannosidase [EC:3.2.1.25]	Hs5174523/1.18e-63/[G] KOG2230 Predicted beta-mannosidase	PF00703/6.8E-12/Glycosyl hydrolases family 2	NA
CL575.Contig13_All	1823	0.01	0.81	6.339850003	Up	gi|648156260|gb|KDR70044.1|/8.39613e-97/hypothetical protein GALMADRAFT_76823 [Galerina marginata CBS 339.88]	NA	NA	scm:SCHCODRAFT_107184/3.95e-10/hypothetical protein; K20121 formin-binding protein 1	NA	NA	NA
CL3853.Contig4_All	1524	0.01	0.81	6.339850003	Up	gi|751688503|gb|KIM38501.1|/2.69486e-40/hypothetical protein M413DRAFT_242415 [Hebeloma cylindrosporum h7]	NA	NA	pan:PODANSg1509/1.94e-08/hypothetical protein; K17866 diphthamide biosynthesis protein 2	NA	NA	NA
CL683.Contig10_All	5320	0.01	0.81	6.339850003	Up	gi|750948333|gb|KIK06215.1|/0/hypothetical protein K443DRAFT_287667 [Laccaria amethystina LaAM-08-1]	gi|170089890|ref|XM_001876133.1|/0.0/Laccaria bicolor S238N-H82 hypothetical protein partial mRNA	NA	lbc:LACBIDRAFT_308902/0.0/hypothetical protein; K20826 RNA polymerase II-associated protein 1	Hs13027586/4.82e-08/[S] KOG4732 Uncharacterized conserved protein	PF08621/4.4E-8/RPAP1-like, N-terminal	NA
CL117.Contig16_All	3692	0.01	0.81	6.339850003	Up	gi|648171985|gb|KDR85601.1|/2.52085e-129/hypothetical protein GALMADRAFT_234564 [Galerina marginata CBS 339.88]	NA	NA	ure:UREG_00738/5.99e-13/hypothetical protein; K12584 m7GpppX diphosphatase [EC:3.6.1.59]	NA	NA	NA
CL1621.Contig7_All	3538	0.01	0.81	6.339850003	Up	gi|751691920|gb|KIM41907.1|/0/hypothetical protein M413DRAFT_445116 [Hebeloma cylindrosporum h7]	NA	sp|Q9UR24|RHP26_SCHPO/1.41e-46/DNA repair protein rhp26 OS=Schizosaccharomyces pombe (strain 972 / ATCC 24843) GN=rhp26 PE=4 SV=1	lbc:LACBIDRAFT_319037/0.0/CHR16220; RAD26-like SNF2 family DNA-dependent ATPase; K20098 DNA excision repair protein ERCC-6-like 2 [EC:3.6.4.-]	At1g03750/6.01e-103/[KL] KOG0387 Transcription-coupled repair protein CSB/RAD26 (contains SNF2 family DNA-dependent ATPase domain)	PS51194/15.991/Superfamilies 1 and 2 helicase C-terminal domain profile.	molecular_function:GO:0004386//helicase activity;GO:0003676//nucleic acid binding;
CL64.Contig9_All	6871	0.01	0.81	6.339850003	Up	gi|170106401|ref|XP_001884412.1|/9.28063e-175/90S preribosome/SSU processome component KRR1 [Laccaria bicolor S238N-H82]	gi|299747150|ref|XM_001841196.2|/0.0/Coprinopsis cinerea okayama7#130 90S preribosome/SSU processome component KRR1, partial mRNA	sp|E7QBZ1|KRR1_YEASZ/1.23e-119/KRR1 small subunit processome component OS=Saccharomyces cerevisiae (strain Zymaflore VL3) GN=KRR1 PE=3 SV=1	lbc:LACBIDRAFT_303740/7.42e-176/90S preribosome/SSU processome component KRR1; K06961 ribosomal RNA assembly protein	YCL059c/2.98e-119/[JD] KOG2874 rRNA processing protein	PF01764/4.0E-24/Lipase (class 3)	biological_process:GO:0006364//rRNA processing;cellular_component:GO:0005730//nucleolus;GO:0030529//ribonucleoprotein complex;molecular_function:GO:0003723//RNA binding;
CL198.Contig14_All	4418	0.01	0.8	6.321928095	Up	gi|599388429|ref|XP_007398532.1|/7.77213e-15/hypothetical protein PHACADRAFT_30834 [Phanerochaete carnosa HHB-10118-sp] &gt;gi|409042813|gb|EKM52296.1| hypothetical protein PHACADRAFT_30834 [Phanerochaete carnosa HHB-10118-sp]	NA	NA	NA	NA	NA	NA
CL1375.Contig5_All	4951	0.01	0.8	6.321928095	Up	gi|749892038|gb|KIJ59924.1|/0/hypothetical protein HYDPIDRAFT_99726 [Hydnomerulius pinastri MD-312]	gi|758974170|ref|XM_011388840.1|/0.0/Ustilago maydis 521 cation-transporting ATPase partial mRNA	sp|P07038|PMA1_NEUCR/2.34e-142/Plasma membrane ATPase OS=Neurospora crassa (strain ATCC 24698 / 74-OR23-1A / CBS 708.71 / DSM 1257 / FGSC 987) GN=pma-1 PE=1 SV=1	lbc:LACBIDRAFT_253028/0.0/plasma membrane H+-transporting ATPase; K01535 H+-transporting ATPase [EC:3.6.3.6]	At2g07560/0.0/[P] KOG0205 Plasma membrane H+-transporting ATPase	PF00690/7.2E-14/Cation transporter/ATPase, N-terminus	biological_process:GO:0006754//ATP biosynthetic process;GO:0006200//ATP catabolic process;GO:0006812//cation transport;cellular_component:GO:0016021//integral to membrane;molecular_function:GO:0046872//metal ion binding;GO:0005524//ATP binding;GO:0019829//cation-transporting ATPase activity;
CL283.Contig3_All	1730	0.01	0.8	6.321928095	Up	gi|763729348|gb|KJA26757.1|/1.0066e-57/hypothetical protein HYPSUDRAFT_63543 [Hypholoma sublateritium FD-334 SS-4]	NA	sp|Q04894|ADH6_YEAST/1.03e-30/NADP-dependent alcohol dehydrogenase 6 OS=Saccharomyces cerevisiae (strain ATCC 204508 / S288c) GN=ADH6 PE=1 SV=1	cci:CC1G_02196/1.25e-48/NADPH-dependent alcohol dehydrogenase; K00002 alcohol dehydrogenase (NADP+) [EC:1.1.1.2]	YMR318c/2.50e-30/[Q] KOG0023 Alcohol dehydrogenase, class V	PF08240/1.0E-6/Alcohol dehydrogenase GroES-like domain	NA
CL679.Contig9_All	5070	0.01	0.8	6.321928095	Up	gi|170092495|ref|XP_001877469.1|/0/RNA ligase [Laccaria bicolor S238N-H82] &gt;gi|164647328|gb|EDR11572.1| RNA ligase [Laccaria bicolor S238N-H82]	gi|628297228|ref|XM_007760276.1|/0.0/Cladophialophora yegresii CBS 114405 hypothetical protein partial mRNA	sp|Q10313|TRNL_SCHPO/8.59e-104/tRNA ligase 1 OS=Schizosaccharomyces pombe (strain 972 / ATCC 24843) GN=trl1 PE=3 SV=2	lbc:LACBIDRAFT_232121/0.0/RNA ligase; K14679 tRNA ligase [EC:6.5.1.3]	NA	PTHR32004/6.0E-168/--	molecular_function:GO:0097159//organic cyclic compound binding;GO:0016874//ligase activity;
CL2087.Contig11_All	6287	0.01	0.8	6.321928095	Up	gi|750942042|gb|KIK00004.1|/0/hypothetical protein K443DRAFT_679485 [Laccaria amethystina LaAM-08-1]	NA	sp|Q9C270|PWP2_NEUCR/1.55e-131/Periodic tryptophan protein 2 homolog OS=Neurospora crassa (strain ATCC 24698 / 74-OR23-1A / CBS 708.71 / DSM 1257 / FGSC 987) GN=B18D24.40 PE=3 SV=1	mrr:Moror_10384/0.0/small nucleolar ribonucleoprotein complex subunit; K14558 periodic tryptophan protein 2	YCR057c/6.46e-125/[A] KOG0291 WD40-repeat-containing subunit of the 18S rRNA processing complex	PS50082/15.354/Trp-Asp (WD) repeats profile.	NA
CL2814.Contig8_All	2860	0.01	0.8	6.321928095	Up	gi|751018029|gb|KIK59749.1|/0/hypothetical protein GYMLUDRAFT_44191 [Gymnopus luxurians FD-317 M1]	NA	NA	mrr:Moror_8962/0.0/alkaline phosphatase; K01113 alkaline phosphatase D [EC:3.1.3.1]	NA	PTHR22953:SF28/3.6E-115/--	NA
CL3326.Contig2_All	3230	0.07	5.6	6.321928095	Up	gi|750940766|gb|KIJ98755.1|/2.77116e-150/hypothetical protein K443DRAFT_103443 [Laccaria amethystina LaAM-08-1]	NA	sp|P07754|ADH3_EMENI/5.28e-80/Alcohol dehydrogenase 3 OS=Emericella nidulans (strain FGSC A4 / ATCC 38163 / CBS 112.46 / NRRL 194 / M139) GN=alcC PE=3 SV=1	lbc:LACBIDRAFT_179500/3.38e-150/mannitol-1-phosphate dehydrogenase MPDH1; K13953 alcohol dehydrogenase, propanol-preferring [EC:1.1.1.1]	YMR083w/1.25e-72/[Q] KOG0023 Alcohol dehydrogenase, class V	NA	biological_process:GO:0055114//oxidation-reduction process;molecular_function:GO:0000166//nucleotide binding;GO:0008270//zinc ion binding;GO:0008926//mannitol-1-phosphate 5-dehydrogenase activity;
CL2170.Contig3_All	2918	0.01	0.8	6.321928095	Up	gi|751692418|gb|KIM42404.1|/2.96392e-17/hypothetical protein M413DRAFT_444821 [Hebeloma cylindrosporum h7]	NA	NA	NA	NA	NA	NA
CL3134.Contig2_All	3226	0.01	0.8	6.321928095	Up	gi|170090588|ref|XP_001876516.1|/6.50839e-166/dynein 1 light intermediate chain [Laccaria bicolor S238N-H82] &gt;gi|164648009|gb|EDR12252.1| dynein 1 light intermediate chain [Laccaria bicolor S238N-H82]	NA	NA	lbc:LACBIDRAFT_311460/5.88e-167/dynein 1 light intermediate chain; K10416 dynein light intermediate chain 1, cytosolic	7292612/8.46e-17/[N] KOG3905 Dynein light intermediate chain	NA	molecular_function:GO:0003774//motor activity;
CL1770.Contig13_All	1747	0.01	0.79	6.303780748	Up	gi|648164012|gb|KDR77699.1|/2.47586e-90/hypothetical protein GALMADRAFT_138763 [Galerina marginata CBS 339.88]	NA	NA	NA	NA	PTHR40465/4.2E-30/--	NA
CL1278.Contig5_All	2684	0.01	0.79	6.303780748	Up	gi|751688505|gb|KIM38503.1|/9.71506e-60/hypothetical protein M413DRAFT_30053 [Hebeloma cylindrosporum h7]	NA	sp|Q08777|MCH5_YEAST/1.89e-11/Riboflavin transporter MCH5 OS=Saccharomyces cerevisiae (strain ATCC 204508 / S288c) GN=MCH5 PE=1 SV=2	maw:MAC_02856/4.33e-17/putative translation releasing factor RF-1; K02835 peptide chain release factor 1	YOR306c/4.66e-11/[G] KOG2504 Monocarboxylate transporter	PTHR11360:SF112/2.4E-14/--	NA
Unigene26_All	2741	0.01	0.79	6.303780748	Up	gi|242207003|ref|XP_002469356.1|/7.16033e-72/predicted protein [Postia placenta Mad-698-R] &gt;gi|220731611|gb|EED85454.1| predicted protein [Postia placenta Mad-698-R]	NA	NA	mrr:Moror_15221/5.06e-10/cytoplasmic 1; K05692 actin beta/gamma 1	NA	PF05729/4.8E-9/NACHT domain	NA
CL170.Contig1_All	4660	0.01	0.79	6.303780748	Up	gi|750943495|gb|KIK01430.1|/0/hypothetical protein K443DRAFT_678433 [Laccaria amethystina LaAM-08-1]	NA	sp|P0CP11|NAR1_CRYNB/4.35e-113/Cytosolic Fe-S cluster assembly factor NAR1 OS=Cryptococcus neoformans var. neoformans serotype D (strain B-3501A) GN=NAR1 PE=3 SV=1	lbc:LACBIDRAFT_293070/1.66e-95/syntaxin-like t-SNARE protein TLG2; K08489 syntaxin 16	Hs11968051/5.91e-79/[Y] KOG2439 Nuclear architecture related protein	PF02906/4.8E-65/Iron only hydrogenase large subunit, C-terminal domain	NA
CL2768.Contig5_All	1314	0.01	0.79	6.303780748	Up	gi|763731373|gb|KJA28776.1|/1.16748e-94/hypothetical protein HYPSUDRAFT_196943 [Hypholoma sublateritium FD-334 SS-4]	NA	sp|P20261|LIP1_CANRU/3.70e-11/Lipase 1 OS=Candida rugosa GN=LIP1 PE=1 SV=3	wic:J056_001016/5.18e-28/Carboxylesterase 5A; K01050 cholinesterase [EC:3.1.1.8]	Hs4557239/1.25e-11/[T] KOG4389 Acetylcholinesterase/Butyrylcholinesterase	PF00135/3.7E-7/Carboxylesterase family	NA
CL3695.Contig2_All	2125	0.01	0.79	6.303780748	Up	gi|750936420|gb|KIJ94535.1|/1.04696e-63/hypothetical protein K443DRAFT_683653 [Laccaria amethystina LaAM-08-1]	NA	NA	NA	NA	NA	NA
Unigene9784_All	7484	0.01	0.78	6.285402219	Up	gi|914262152|gb|KNZ77208.1|/1.47667e-145/Transcription initiation factor TFIID subunit 6 [Termitomyces sp. J132]	NA	sp|P53040|TAF6_YEAST/1.04e-46/Transcription initiation factor TFIID subunit 6 OS=Saccharomyces cerevisiae (strain ATCC 204508 / S288c) GN=TAF6 PE=1 SV=1	cci:CC1G_15044/2.67e-138/transcription initiation factor TFIID complex 60 kDa subunit; K03131 transcription initiation factor TFIID subunit 6	YGL112c/2.47e-46/[K] KOG2549 Transcription initiation factor TFIID, subunit TAF6 (also component of histone acetyltransferase SAGA)	NA	biological_process:GO:0006351//transcription, DNA-dependent;
CL220.Contig3_All	1551	0.01	0.78	6.285402219	Up	NA	NA	NA	NA	NA	NA	NA
CL1119.Contig9_All	1325	0.01	0.78	6.285402219	Up	gi|597920732|ref|XP_007314710.1|/1.46521e-80/hypothetical protein SERLADRAFT_359839 [Serpula lacrymans var. lacrymans S7.9] &gt;gi|336374472|gb|EGO02809.1| hypothetical protein SERLA73DRAFT_102799 [Serpula lacrymans var. lacrymans S7.3] &gt;gi|336387366|gb|EGO28511.1| hypothetical protein SERLADRAFT_359839 [Serpula lacrymans var. lacrymans S7.9]	NA	NA	NA	NA	NA	NA
CL49.Contig12_All	1770	0.01	0.78	6.285402219	Up	gi|914267203|gb|KNZ81894.1|/2.11439e-52/Aquaporin-7 [Termitomyces sp. J132]	NA	NA	mbe:MBM_02603/8.60e-09/aquaporin-3; K03441 aquaglyceroporin related protein, other eukaryote	NA	PTHR19139:SF130/1.1E-16/--	NA
CL494.Contig19_All	6713	0.01	0.78	6.285402219	Up	gi|597998171|ref|XP_007333937.1|/6.2596e-115/hypothetical protein AGABI1DRAFT_116394 [Agaricus bisporus var. burnettii JB137-S8] &gt;gi|409075091|gb|EKM75476.1| hypothetical protein AGABI1DRAFT_116394 [Agaricus bisporus var. burnettii JB137-S8]	NA	NA	NA	NA	NA	NA
CL81.Contig5_All	11174	0.01	0.78	6.285402219	Up	gi|750945572|gb|KIK03479.1|/0/hypothetical protein K443DRAFT_653311 [Laccaria amethystina LaAM-08-1]	NA	sp|O13415|AREA_ASPOR/5.85e-28/Nitrogen regulatory protein areA OS=Aspergillus oryzae (strain ATCC 42149 / RIB 40) GN=areA PE=4 SV=1	cci:CC1G_14145/3.69e-172/transcription factor ScGATA-6; K09184 GATA-binding protein, other eukaryote	SPAC11E3.11c/3.21e-27/[U] KOG0929 Guanine nucleotide exchange factor	PTHR10071/2.1E-29/--	NA
CL1375.Contig17_All	4884	0.01	0.77	6.266786541	Up	gi|749892038|gb|KIJ59924.1|/0/hypothetical protein HYDPIDRAFT_99726 [Hydnomerulius pinastri MD-312]	gi|758974170|ref|XM_011388840.1|/0.0/Ustilago maydis 521 cation-transporting ATPase partial mRNA	sp|P19657|PMA2_YEAST/4.84e-137/Plasma membrane ATPase 2 OS=Saccharomyces cerevisiae (strain ATCC 204508 / S288c) GN=PMA2 PE=1 SV=3	lbc:LACBIDRAFT_253028/0.0/plasma membrane H+-transporting ATPase; K01535 H+-transporting ATPase [EC:3.6.3.6]	At2g07560/0.0/[P] KOG0205 Plasma membrane H+-transporting ATPase	PTHR24093:SF350/0.0/--	biological_process:GO:0006754//ATP biosynthetic process;GO:0006200//ATP catabolic process;GO:0006812//cation transport;cellular_component:GO:0016021//integral to membrane;molecular_function:GO:0046872//metal ion binding;GO:0005524//ATP binding;GO:0019829//cation-transporting ATPase activity;
CL211.Contig21_All	4175	0.01	0.77	6.266786541	Up	gi|750947911|gb|KIK05796.1|/2.43438e-24/hypothetical protein K443DRAFT_3580 [Laccaria amethystina LaAM-08-1]	NA	NA	NA	NA	PF12937/1.6E-6/F-box-like	NA
CL462.Contig3_All	2150	0.01	0.77	6.266786541	Up	gi|630200052|ref|XP_007851462.1|/0/fumarate reductase flavoprotein subunit [Moniliophthora roreri MCA 2997] &gt;gi|554907416|gb|ESK89221.1| fumarate reductase flavoprotein subunit [Moniliophthora roreri MCA 2997]	NA	sp|P21375|OSM1_YEAST/6.24e-06/Osmotic growth protein 1 OS=Saccharomyces cerevisiae (strain ATCC 204508 / S288c) GN=OSM1 PE=1 SV=3	cgr:CAGL0L01177g/1.78e-15/hypothetical protein; K18561 FAD-dependent fumarate reductase [EC:1.3.8.-]	SPAC17A2.05/1.00e-10/[C] KOG2404 Fumarate reductase, flavoprotein subunit	PF00890/6.9E-38/FAD binding domain	NA
CL2493.Contig27_All	1979	0.01	0.77	6.266786541	Up	gi|751693196|gb|KIM43180.1|/5.77655e-141/hypothetical protein M413DRAFT_443994 [Hebeloma cylindrosporum h7]	NA	sp|Q9HDZ9|YKP5_SCHPO/6.24e-44/UPF0553 protein C589.05c OS=Schizosaccharomyces pombe (strain 972 / ATCC 24843) GN=SPAC589.05c PE=3 SV=1	NA	SPAC589.05c/1.46e-43/[H] KOG2524 Cobyrinic acid a,c-diamide synthase	PTHR21314:SF0/1.1E-27/--	NA
CL498.Contig8_All	6072	0.01	0.77	6.266786541	Up	gi|751699845|gb|KIM49777.1|/1.27424e-104/hypothetical protein M413DRAFT_116009 [Hebeloma cylindrosporum h7]	NA	NA	NA	NA	PF01926/6.0E-7/50S ribosome-binding GTPase	NA
CL1981.Contig5_All	3566	0.01	0.77	6.266786541	Up	gi|1000842718|gb|KXN84151.1|/0/DNA topoisomerase 3 [Leucoagaricus sp. SymC.cos]	NA	sp|O60126|TOP3_SCHPO/5.88e-161/DNA topoisomerase 3 OS=Schizosaccharomyces pombe (strain 972 / ATCC 24843) GN=top3 PE=1 SV=2	gtr:GLOTRDRAFT_39312/0.0/prokaryotic type I DNA topoisomerase; K03165 DNA topoisomerase III [EC:5.99.1.2]	SPBC16G5.12c/1.42e-160/[L] KOG1956 DNA topoisomerase III alpha	PF00098/6.5E-4/Zinc knuckle	NA
CL194.Contig31_All	2013	0.01	0.76	6.247927513	Up	gi|597987047|ref|XP_007331252.1|/2.1568e-39/hypothetical protein AGABI1DRAFT_76305 [Agaricus bisporus var. burnettii JB137-S8] &gt;gi|409077605|gb|EKM77970.1| hypothetical protein AGABI1DRAFT_76305 [Agaricus bisporus var. burnettii JB137-S8]	NA	NA	abp:AGABI1DRAFT76305/1.96e-40/AGABI1DRAFT_76305; hypothetical protein; K15033 peptidyl-tRNA hydrolase ICT1 [EC:3.1.1.29]	NA	NA	NA
CL1375.Contig12_All	4898	0.01	0.76	6.247927513	Up	gi|648166226|gb|KDR79899.1|/0/hypothetical protein GALMADRAFT_242014 [Galerina marginata CBS 339.88]	gi|758974170|ref|XM_011388840.1|/0.0/Ustilago maydis 521 cation-transporting ATPase partial mRNA	sp|P07038|PMA1_NEUCR/9.84e-153/Plasma membrane ATPase OS=Neurospora crassa (strain ATCC 24698 / 74-OR23-1A / CBS 708.71 / DSM 1257 / FGSC 987) GN=pma-1 PE=1 SV=1	lbc:LACBIDRAFT_253028/0.0/plasma membrane H+-transporting ATPase; K01535 H+-transporting ATPase [EC:3.6.3.6]	At2g07560/0.0/[P] KOG0205 Plasma membrane H+-transporting ATPase	PTHR24093/0.0/--	biological_process:GO:0006754//ATP biosynthetic process;GO:0006200//ATP catabolic process;GO:0006812//cation transport;cellular_component:GO:0016021//integral to membrane;molecular_function:GO:0046872//metal ion binding;GO:0005524//ATP binding;GO:0019829//cation-transporting ATPase activity;
CL384.Contig10_All	5344	0.01	0.75	6.22881869	Up	gi|648158943|gb|KDR72679.1|/1.04857e-32/hypothetical protein GALMADRAFT_252862 [Galerina marginata CBS 339.88]	NA	NA	NA	NA	NA	NA
CL1375.Contig3_All	4831	0.01	0.75	6.22881869	Up	gi|648166226|gb|KDR79899.1|/0/hypothetical protein GALMADRAFT_242014 [Galerina marginata CBS 339.88]	gi|758974170|ref|XM_011388840.1|/0.0/Ustilago maydis 521 cation-transporting ATPase partial mRNA	sp|P19657|PMA2_YEAST/2.26e-148/Plasma membrane ATPase 2 OS=Saccharomyces cerevisiae (strain ATCC 204508 / S288c) GN=PMA2 PE=1 SV=3	lbc:LACBIDRAFT_253028/0.0/plasma membrane H+-transporting ATPase; K01535 H+-transporting ATPase [EC:3.6.3.6]	At2g07560/0.0/[P] KOG0205 Plasma membrane H+-transporting ATPase	PF00702/7.8E-18/haloacid dehalogenase-like hydrolase	biological_process:GO:0006754//ATP biosynthetic process;GO:0006200//ATP catabolic process;GO:0006812//cation transport;cellular_component:GO:0016021//integral to membrane;molecular_function:GO:0046872//metal ion binding;GO:0005524//ATP binding;GO:0019829//cation-transporting ATPase activity;
CL460.Contig22_All	2500	0.01	0.75	6.22881869	Up	gi|751687597|gb|KIM37601.1|/2.48329e-98/hypothetical protein M413DRAFT_448396 [Hebeloma cylindrosporum h7]	NA	sp|Q9C2L8|RAB7_NEUCR/5.57e-36/Probable Ras-related protein Rab7 OS=Neurospora crassa (strain ATCC 24698 / 74-OR23-1A / CBS 708.71 / DSM 1257 / FGSC 987) GN=17E5.300 PE=3 SV=1	gtr:GLOTRDRAFT_135837/4.24e-97/ras-domain-containing protein; K07897 Ras-related protein Rab-7A	At1g49300/8.05e-37/[R] KOG0394 Ras-related GTPase	PTHR24073/2.5E-54/--	NA
CL583.Contig30_All	2077	0.01	0.75	6.22881869	Up	gi|1000865052|gb|KXN90821.1|/6.13351e-152/putative 3-hydroxyisobutyrate dehydrogenase, mitochondrial [Leucoagaricus sp. SymC.cos]	NA	NA	mrr:Moror_17718/2.59e-134/3-hydroxyisobutyrate dehydrogenase; K00020 3-hydroxyisobutyrate dehydrogenase [EC:1.1.1.31]	CE18481/1.54e-48/[R] KOG0409 Predicted dehydrogenase	PF03446/4.0E-32/NAD binding domain of 6-phosphogluconate dehydrogenase	NA
CL2075.Contig3_All	1530	0.01	0.74	6.209453366	Up	gi|751687411|gb|KIM37416.1|/1.13428e-55/hypothetical protein M413DRAFT_448480 [Hebeloma cylindrosporum h7]	NA	NA	NA	NA	NA	NA
CL1382.Contig2_All	1424	0.01	0.74	6.209453366	Up	gi|750954716|gb|KIK11964.1|/4.52717e-14/hypothetical protein PISMIDRAFT_31257 [Pisolithus microcarpus 441]	NA	NA	NA	NA	NA	NA
Unigene10751_All	4358	0.01	0.74	6.209453366	Up	gi|648169276|gb|KDR82916.1|/7.91046e-119/hypothetical protein GALMADRAFT_238570 [Galerina marginata CBS 339.88]	NA	NA	NA	NA	PF08241/1.3E-7/Methyltransferase domain	NA
CL598.Contig3_All	3590	0.01	0.74	6.209453366	Up	gi|170107490|ref|XP_001884955.1|/5.12542e-113/predicted protein [Laccaria bicolor S238N-H82] &gt;gi|164640169|gb|EDR04436.1| predicted protein [Laccaria bicolor S238N-H82]	NA	NA	NA	NA	NA	NA
CL2833.Contig7_All	3060	0.01	0.74	6.209453366	Up	gi|750937847|gb|KIJ95913.1|/7.5261e-157/hypothetical protein K443DRAFT_108120 [Laccaria amethystina LaAM-08-1]	NA	sp|P54069|BEM46_SCHPO/2.29e-70/Protein bem46 OS=Schizosaccharomyces pombe (strain 972 / ATCC 24843) GN=bem46 PE=2 SV=3	lbc:LACBIDRAFT_236531/1.10e-144/hypothetical protein; K06889 uncharacterized protein	SPBC32H8.03/5.54e-70/[R] KOG4391 Predicted alpha/beta hydrolase BEM46	PTHR12277/4.2E-80/--	NA
CL194.Contig10_All	1950	0.01	0.74	6.209453366	Up	gi|597987047|ref|XP_007331252.1|/2.07244e-39/hypothetical protein AGABI1DRAFT_76305 [Agaricus bisporus var. burnettii JB137-S8] &gt;gi|409077605|gb|EKM77970.1| hypothetical protein AGABI1DRAFT_76305 [Agaricus bisporus var. burnettii JB137-S8]	NA	NA	abp:AGABI1DRAFT76305/1.88e-40/AGABI1DRAFT_76305; hypothetical protein; K15033 peptidyl-tRNA hydrolase ICT1 [EC:3.1.1.29]	NA	NA	NA
CL2401.Contig16_All	2890	0.01	0.73	6.189824559	Up	gi|648171361|gb|KDR84977.1|/5.47863e-152/hypothetical protein GALMADRAFT_131737 [Galerina marginata CBS 339.88]	NA	sp|P36626|REC8_SCHPO/4.09e-18/Meiotic recombination protein rec8 OS=Schizosaccharomyces pombe (strain 972 / ATCC 24843) GN=rec8 PE=1 SV=2	spo:SPBC29A10.14/4.94e-17/rec8; meiotic cohesin complex subunit Rec8; K12780 meiotic recombination protein REC8, fungi type	SPBC29A10.14/9.89e-18/[D] KOG1213 Sister chromatid cohesion complex Cohesin, subunit RAD21/SCC1	NA	NA
CL2065.Contig4_All	1631	0.01	0.73	6.189824559	Up	gi|648159405|gb|KDR73133.1|/7.70018e-88/hypothetical protein GALMADRAFT_142280 [Galerina marginata CBS 339.88]	NA	NA	NA	Hs14318424/5.49e-13/[R] KOG1336 Monodehydroascorbate/ferredoxin reductase	PF07992/1.5E-15/Pyridine nucleotide-disulphide oxidoreductase	NA
CL443.Contig3_All	7593	0.01	0.73	6.189824559	Up	gi|648152650|gb|KDR66497.1|/0/hypothetical protein GALMADRAFT_147915 [Galerina marginata CBS 339.88]	gi|630173523|ref|XM_007844714.1|/0.0/Moniliophthora roreri MCA 2997 1-phosphatidylinositol- -bisphosphate phosphodiesterase partial mRNA	sp|P40977|PLC1_SCHPO/7.41e-83/1-phosphatidylinositol 4,5-bisphosphate phosphodiesterase 1 OS=Schizosaccharomyces pombe (strain 972 / ATCC 24843) GN=plc1 PE=1 SV=1	cci:CC1G_07213/0.0/phosphoinositide-specific phospholipase C; K05857 phosphatidylinositol phospholipase C, delta [EC:3.1.4.11]	SPAC22F8.11/1.79e-82/[T] KOG0169 Phosphoinositide-specific phospholipase C	PTHR10336/1.4E-224/--	NA
CL3327.Contig6_All	5770	0.01	0.73	6.189824559	Up	gi|750939233|gb|KIJ97258.1|/0/hypothetical protein K443DRAFT_681651 [Laccaria amethystina LaAM-08-1]	gi|597977656|ref|XM_007328900.1|/0.0/Agaricus bisporus var. burnettii JB137-S8 hypothetical protein (AGABI1DRAFT_72452), mRNA	sp|Q12608|STCB_EMENI/2.41e-44/Probable sterigmatocystin biosynthesis P450 monooxygenase STCB OS=Emericella nidulans (strain FGSC A4 / ATCC 38163 / CBS 112.46 / NRRL 194 / M139) GN=stcB PE=3 SV=2	val:VDBG_01360/2.53e-49/benzoate 4-monooxygenase; K07824 benzoate 4-monooxygenase [EC:1.14.13.12]	Hs4503213/2.45e-27/[Q] KOG0159 Cytochrome P450 CYP11/CYP12/CYP24/CYP27 subfamilies	PTHR24305/3.7E-106/--	biological_process:GO:0055114//oxidation-reduction process;molecular_function:GO:0009055//electron carrier activity;GO:0016705//oxidoreductase activity, acting on paired donors, with incorporation or reduction of molecular oxygen;GO:0020037//heme binding;GO:0005506//iron ion binding;GO:0004497//monooxygenase activity;
CL83.Contig55_All	2770	0.01	0.73	6.189824559	Up	gi|763724416|gb|KJA21853.1|/0/hypothetical protein HYPSUDRAFT_87688 [Hypholoma sublateritium FD-334 SS-4]	gi|823962617|gb|KR822419.1|/0.0/Pleurotus ostreatus isolate xin831 MutS protein homolog 4 (MSH4) mRNA, complete cds	sp|P40965|MSH4_YEAST/2.90e-102/MutS protein homolog 4 OS=Saccharomyces cerevisiae (strain ATCC 204508 / S288c) GN=MSH4 PE=1 SV=2	lbc:LACBIDRAFT_250266/0.0/hypothetical protein; K08740 DNA mismatch repair protein MSH4	Hs20535615/1.17e-140/[L] KOG0220 Mismatch repair ATPase MSH4 (MutS family)	PTHR11361:SF21/1.9E-148/--	biological_process:GO:0006298//mismatch repair;molecular_function:GO:0005524//ATP binding;GO:0030983//mismatched DNA binding;
Unigene10986_All	4501	0.08	5.8	6.17990909	Up	gi|568459427|ref|XP_006462258.1|/1.90325e-145/hypothetical protein AGABI2DRAFT_193494 [Agaricus bisporus var. bisporus H97] &gt;gi|426197013|gb|EKV46941.1| hypothetical protein AGABI2DRAFT_193494 [Agaricus bisporus var. bisporus H97]	NA	sp|Q10216|YAY8_SCHPO/7.42e-24/Uncharacterized oxidoreductase C4H3.08 OS=Schizosaccharomyces pombe (strain 972 / ATCC 24843) GN=SPAC4H3.08 PE=3 SV=1	smp:SMAC_05650/8.09e-23/tih; trihydroxynaphtalene reductase; K17739 tetrahydroxynaphthalene reductase [EC:1.1.1.252]	7296705/4.34e-31/[R] KOG0725 Reductases with broad range of substrate specificities	PS00061/-/Short-chain dehydrogenases/reductases family signature.	biological_process:GO:0055114//oxidation-reduction process;molecular_function:GO:0000166//nucleotide binding;GO:0016491//oxidoreductase activity;
CL759.Contig5_All	1781	0.15	10.85	6.176588732	Up	gi|630206087|ref|XP_007853435.1|/3.09423e-168/iq calmodulin-binding motif protein [Moniliophthora roreri MCA 2997] &gt;gi|554905126|gb|ESK87256.1| iq calmodulin-binding motif protein [Moniliophthora roreri MCA 2997]	NA	NA	NA	NA	PTHR31250/4.3E-52/--	NA
CL2039.Contig1_All	1911	0.01	0.72	6.169925001	Up	gi|170103446|ref|XP_001882938.1|/5.7788e-129/predicted protein [Laccaria bicolor S238N-H82] &gt;gi|164642309|gb|EDR06566.1| predicted protein [Laccaria bicolor S238N-H82]	NA	sp|Q08777|MCH5_YEAST/2.67e-33/Riboflavin transporter MCH5 OS=Saccharomyces cerevisiae (strain ATCC 204508 / S288c) GN=MCH5 PE=1 SV=2	mbe:MBM_09972/2.69e-29/hsp90-like protein; K11231 osomolarity two-component system, sensor histidine kinase SLN1 [EC:2.7.13.3]	YOR306c/6.14e-33/[G] KOG2504 Monocarboxylate transporter	PF07690/1.5E-13/Major Facilitator Superfamily	NA
CL2182.Contig4_All	2122	0.01	0.72	6.169925001	Up	gi|597925602|ref|XP_007317145.1|/4.72374e-159/hypothetical protein SERLADRAFT_464658 [Serpula lacrymans var. lacrymans S7.9] &gt;gi|336372995|gb|EGO01334.1| hypothetical protein SERLA73DRAFT_179497 [Serpula lacrymans var. lacrymans S7.3] &gt;gi|336385825|gb|EGO26972.1| hypothetical protein SERLADRAFT_464658 [Serpula lacrymans var. lacrymans S7.9]	gi|302682857|ref|XM_003031064.1|/0.0/Schizophyllum commune H4-8 hypothetical protein, mRNA	sp|Q9Y7J3|YOI7_SCHPO/4.19e-77/UPF0586 protein C1778.07 OS=Schizosaccharomyces pombe (strain 972 / ATCC 24843) GN=SPBC1778.07 PE=3 SV=1	fme:FOMMEDRAFT_108842/1.39e-148/N2227-domain-containing protein; K19787 carnosine N-methyltransferase [EC:2.1.1.22]	Hs20540987/2.83e-81/[G] KOG2798 Putative trehalase	PTHR12303/2.2E-147/--	NA
CL1727.Contig3_All	3312	0.01	0.72	6.169925001	Up	gi|914259541|gb|KNZ74722.1|/0/DNA repair protein rad16 [Termitomyces sp. J132]	NA	sp|P36617|RAD16_SCHPO/4.37e-146/DNA repair protein rad16 OS=Schizosaccharomyces pombe (strain 972 / ATCC 24843) GN=rad16 PE=1 SV=2	lbc:LACBIDRAFT_306768/0.0/hypothetical protein; K10848 DNA excision repair protein ERCC-4 [EC:3.1.-.-]	SPCC970.01/5.53e-142/[L] KOG0442 Structure-specific endonuclease ERCC1-XPF, catalytic component XPF/ERCC4	SM00891/6.0E-23/ERCC4 domain	biological_process:GO:0090304//nucleic acid metabolic process;
CL90.Contig10_All	1481	0.01	0.72	6.169925001	Up	gi|763731392|gb|KJA28795.1|/6.54012e-73/hypothetical protein HYPSUDRAFT_128656 [Hypholoma sublateritium FD-334 SS-4]	NA	NA	cput:CONPUDRAFT_77984/8.74e-06/P-loop containing nucleoside triphosphate hydrolase protein; K14572 midasin	NA	NA	NA
Unigene10553_All	2255	0.01	0.72	6.169925001	Up	gi|242805545|ref|XP_002484554.1|/1.65706e-50/G-protein beta WD- 40 repeats containing protein, putative [Talaromyces stipitatus ATCC 10500] &gt;gi|218715179|gb|EED14601.1| G-protein beta WD- 40 repeats containing protein, putative [Talaromyces stipitatus ATCC 10500]	NA	sp|Q00808|HETE1_PODAS/2.15e-42/Vegetative incompatibility protein HET-E-1 OS=Podospora anserina GN=HET-E1 PE=4 SV=1	cim:CIMG_01113/3.46e-19/WD repeat protein; K14963 COMPASS component SWD3	At5g52820/1.77e-19/[S] KOG0271 Notchless-like WD40 repeat-containing protein	PF00400/4.6E-9/WD domain, G-beta repeat	NA
CL2459.Contig2_All	2252	0.01	0.72	6.169925001	Up	gi|751688317|gb|KIM38316.1|/1.71403e-179/hypothetical protein M413DRAFT_30166 [Hebeloma cylindrosporum h7]	gi|328349772|emb|FR839628.1|/0.0/Pichia pastoris CBS 7435 chromosome 1, complete replicon sequence	sp|Q9C0V1|AMT1_SCHPO/3.15e-98/Ammonium transporter 1 OS=Schizosaccharomyces pombe (strain 972 / ATCC 24843) GN=amt1 PE=3 SV=1	scm:SCHCODRAFT_81881/6.93e-179/ammonium transporter; K03320 ammonium transporter, Amt family	SPCPB1C11.01/7.43e-98/[P] KOG0682 Ammonia permease	PS01219/-/Ammonium transporters signature.	biological_process:GO:0072488//ammonium transmembrane transport;cellular_component:GO:0016021//integral to membrane;molecular_function:GO:0008519//ammonium transmembrane transporter activity;
CL5298.Contig1_All	1485	0.01	0.72	6.169925001	Up	gi|751173006|gb|KIL59042.1|/2.6703e-112/hypothetical protein M378DRAFT_188054 [Amanita muscaria Koide BX008]	NA	sp|Q09873|WDR21_SCHPO/1.07e-08/WD repeat-containing protein 21 OS=Schizosaccharomyces pombe (strain 972 / ATCC 24843) GN=wdr21 PE=1 SV=1	lbc:LACBIDRAFT_309610/1.75e-110/hypothetical protein; K11799 WD repeat-containing protein 21A	At5g17370/1.44e-12/[R] KOG2695 WD40 repeat protein	NA	NA
Unigene9562_All	6610	0.01	0.72	6.169925001	Up	gi|752353946|gb|KIO12993.1|/0/hypothetical protein M404DRAFT_705979 [Pisolithus tinctorius Marx 270]	NA	sp|O14098|CTK1_SCHPO/2.52e-125/CTD kinase subunit alpha OS=Schizosaccharomyces pombe (strain 972 / ATCC 24843) GN=lsk1 PE=1 SV=1	psq:PUNSTDRAFT_64873/0.0/Pkinase-domain-containing protein; K00916 CTD kinase subunit alpha [EC:2.7.11.22 2.7.11.23]	SPAC2F3.15/6.09e-125/[D] KOG0600 Cdc2-related protein kinase	PTHR24056:SF39/1.7E-185/--	NA
CL2868.Contig8_All	1443	0.01	0.72	6.169925001	Up	gi|763725808|gb|KJA23235.1|/3.94786e-149/hypothetical protein HYPSUDRAFT_138053 [Hypholoma sublateritium FD-334 SS-4]	NA	sp|P39992|YEC3_YEAST/8.21e-30/Uncharacterized protein YEL023C OS=Saccharomyces cerevisiae (strain ATCC 204508 / S288c) GN=YEL023C PE=4 SV=1	NA	NA	PTHR33840/1.5E-67/--	NA
CL1414.Contig1_All	2124	0.01	0.72	6.169925001	Up	gi|751692755|gb|KIM42740.1|/0/hypothetical protein M413DRAFT_444406 [Hebeloma cylindrosporum h7]	NA	sp|P55790|OMTA_ASPFL/1.67e-31/Sterigmatocystin 8-O-methyltransferase OS=Aspergillus flavus GN=omtA PE=3 SV=1	afm:AFUA_5G02640/3.03e-42/O-methyltransferase; K17650 sterigmatocystin 8-O-methyltransferase [EC:2.1.1.110]	Hs4757794_2/1.32e-12/[R] KOG3178 Hydroxyindole-O-methyltransferase and related SAM-dependent methyltransferases	PTHR11746:SF63/6.4E-70/--	NA
Unigene76_All	2498	1.59	113.57	6.158411215	Up	gi|568439827|ref|XP_006455745.1|/2.8405e-19/hypothetical protein AGABI2DRAFT_138736 [Agaricus bisporus var. bisporus H97] &gt;gi|597998271|ref|XP_007333961.1| hypothetical protein AGABI1DRAFT_87852 [Agaricus bisporus var. burnettii JB137-S8] &gt;gi|409074995|gb|EKM75381.1| hypothetical protein AGABI1DRAFT_87852 [Agaricus bisporus var. burnettii JB137-S8] &gt;gi|426193586|gb|EKV43519.1| hypothetic…	NA	sp|O59741|YN25_SCHPO/2.91e-07/Uncharacterized transcriptional regulatory protein C530.05 OS=Schizosaccharomyces pombe (strain 972 / ATCC 24843) GN=SPBC530.05 PE=4 SV=2	NA	NA	NA	NA
CL809.Contig2_All	2043	0.01	0.71	6.14974712	Up	gi|750939382|gb|KIJ97403.1|/1.62448e-51/hypothetical protein K443DRAFT_681548 [Laccaria amethystina LaAM-08-1]	NA	sp|Q4WAW8|FTME_ASPFU/6.00e-11/Fumitremorgin C synthase OS=Neosartorya fumigata (strain ATCC MYA-4609 / Af293 / CBS 101355 / FGSC A1100) GN=ftmP450-2 PE=3 SV=1	maw:MAC_06076/1.21e-11/O-methylsterigmatocystin oxidoreductase; K21295 multifunctional cytochrome P450 monooxygenase	CE25818/2.28e-08/[Q] KOG0156 Cytochrome P450 CYP2 subfamily	NA	NA
CL2261.Contig16_All	4767	0.01	0.71	6.14974712	Up	gi|749858838|gb|KIJ29799.1|/0/glycoside hydrolase family 51 protein [Sphaerobolus stellatus SS14]	NA	sp|A2QQ94|ABFC_ASPNC/3.42e-176/Probable alpha-L-arabinofuranosidase C OS=Aspergillus niger (strain CBS 513.88 / FGSC A1513) GN=abfC PE=3 SV=1	mrr:Moror_1137/0.0/glycoside hydrolase family 51 protein; K01209 alpha-N-arabinofuranosidase [EC:3.2.1.55]	NA	PTHR31776:SF4/2.1E-197/--	NA
CL598.Contig7_All	3531	0.01	0.71	6.14974712	Up	gi|751688153|gb|KIM38153.1|/2.22713e-128/hypothetical protein M413DRAFT_30297 [Hebeloma cylindrosporum h7]	NA	NA	NA	NA	NA	NA
CL2556.Contig2_All	5358	0.17	11.97	6.137744596	Up	gi|648156311|gb|KDR70095.1|/0/hypothetical protein GALMADRAFT_76692 [Galerina marginata CBS 339.88]	NA	sp|O14333|PSD1_SCHPO/4.68e-116/Phosphatidylserine decarboxylase proenzyme 1, mitochondrial OS=Schizosaccharomyces pombe (strain 972 / ATCC 24843) GN=psd1 PE=3 SV=4	cci:CC1G_02871/0.0/phosphatidylserine decarboxylase 1; K01613 phosphatidylserine decarboxylase [EC:4.1.1.65]	YNL169c/1.94e-100/[I] KOG2420 Phosphatidylserine decarboxylase	PTHR22850:SF116/1.1E-12/--	NA
CL531.Contig9_All	3315	0.01	0.7	6.129283017	Up	gi|648162613|gb|KDR76312.1|/2.89548e-83/hypothetical protein GALMADRAFT_247681 [Galerina marginata CBS 339.88]	NA	NA	NA	NA	NA	NA
CL2493.Contig15_All	2026	0.01	0.7	6.129283017	Up	gi|751693196|gb|KIM43180.1|/1.55039e-146/hypothetical protein M413DRAFT_443994 [Hebeloma cylindrosporum h7]	NA	sp|Q9HDZ9|YKP5_SCHPO/4.94e-38/UPF0553 protein C589.05c OS=Schizosaccharomyces pombe (strain 972 / ATCC 24843) GN=SPAC589.05c PE=3 SV=1	NA	SPAC589.05c/1.17e-37/[H] KOG2524 Cobyrinic acid a,c-diamide synthase	PTHR21314:SF0/9.3E-59/--	NA
CL579.Contig2_All	4274	0.01	0.7	6.129283017	Up	gi|648151988|gb|KDR65851.1|/0/hypothetical protein GALMADRAFT_162346 [Galerina marginata CBS 339.88]	NA	sp|P28584|TRK2_YEAST/1.19e-77/Low-affinity potassium transport protein OS=Saccharomyces cerevisiae (strain ATCC 204508 / S288c) GN=TRK2 PE=1 SV=1	fme:FOMMEDRAFT_117616/4.40e-13/phosphate permease; K08176 MFS transporter, PHS family, inorganic phosphate transporter	YKR050w/2.83e-77/[P] KOG1341 Na+/K+ transporter	PTHR31064:SF6/2.8E-42/--	NA
CL310.Contig8_All	2787	0.01	0.7	6.129283017	Up	gi|750949214|gb|KIK07091.1|/6.81187e-36/hypothetical protein K443DRAFT_673664 [Laccaria amethystina LaAM-08-1]	NA	NA	NA	NA	NA	NA
CL1067.Contig1_All	1951	0.01	0.7	6.129283017	Up	gi|597986147|ref|XP_007331033.1|/1.36729e-55/hypothetical protein AGABI1DRAFT_114668 [Agaricus bisporus var. burnettii JB137-S8] &gt;gi|409078002|gb|EKM78366.1| hypothetical protein AGABI1DRAFT_114668 [Agaricus bisporus var. burnettii JB137-S8]	NA	sp|O74345|UCP3_SCHPO/6.00e-24/UBA domain-containing protein 3 OS=Schizosaccharomyces pombe (strain 972 / ATCC 24843) GN=ucp3 PE=4 SV=1	cput:CONPUDRAFT_145061/1.52e-44/ArfGap-domain-containing protein; K12486 stromal membrane-associated protein	CE16562/5.79e-23/[T] KOG0703 Predicted GTPase-activating protein	PF01412/5.0E-21/Putative GTPase activating protein for Arf	NA
CL2098.Contig1_All	2477	0.01	0.7	6.129283017	Up	gi|648168961|gb|KDR82601.1|/0/hypothetical protein GALMADRAFT_238000 [Galerina marginata CBS 339.88]	NA	NA	NA	At5g35840/2.98e-27/[T] LSE0256 A Phytochrome	PR01033/8.9E-8/Phytochrome signature	biological_process:GO:0044260//cellular macromolecule metabolic process;GO:0016310//phosphorylation;GO:0007165//signal transduction;GO:0044238//primary metabolic process;molecular_function:GO:0038023//signaling receptor activity;GO:0016772//transferase activity, transferring phosphorus-containing groups;
CL194.Contig36_All	1839	0.01	0.69	6.108524457	Up	gi|749767788|gb|KII92220.1|/2.09805e-58/hypothetical protein PLICRDRAFT_50637 [Plicaturopsis crispa FD-325 SS-3]	NA	sp|Q9HDZ3|MUG82_SCHPO/6.79e-12/Meiotically up-regulated gene 82 protein OS=Schizosaccharomyces pombe (strain 972 / ATCC 24843) GN=mug82 PE=1 SV=1	abp:AGABI1DRAFT76305/2.24e-59/AGABI1DRAFT_76305; hypothetical protein; K15033 peptidyl-tRNA hydrolase ICT1 [EC:3.1.1.29]	Hs4557657/1.70e-12/[J] KOG3429 Predicted peptidyl-tRNA hydrolase	PF00472/3.4E-19/RF-1 domain	NA
CL20.Contig9_All	4609	0.01	0.69	6.108524457	Up	gi|154090835|dbj|BAF74396.1|/0/tyrosinase [Pholiota nameko]	NA	sp|A7BHQ9|TYRO_PHONA/0.0/Tyrosinase OS=Pholiota nameko GN=tyr1 PE=1 SV=1	dsq:DICSQDRAFT_102354/4.34e-168/photo-regulated tyrosinase; K00505 tyrosinase [EC:1.14.18.1]	YGL105w/3.18e-45/[J] KOG2241 tRNA-binding protein	PF01588/4.2E-26/Putative tRNA binding domain	NA
CL3720.Contig17_All	4834	0.01	0.69	6.108524457	Up	gi|597929660|ref|XP_007319174.1|/1.57335e-142/hypothetical protein SERLADRAFT_361842 [Serpula lacrymans var. lacrymans S7.9] &gt;gi|336369480|gb|EGN97821.1| hypothetical protein SERLA73DRAFT_109064 [Serpula lacrymans var. lacrymans S7.3] &gt;gi|336382262|gb|EGO23412.1| hypothetical protein SERLADRAFT_361842 [Serpula lacrymans var. lacrymans S7.9]	NA	NA	NA	NA	PF07690/7.0E-22/Major Facilitator Superfamily	biological_process:GO:0055085//transmembrane transport;cellular_component:GO:0016021//integral to membrane;
CL2261.Contig18_All	5061	0.01	0.69	6.108524457	Up	gi|749858838|gb|KIJ29799.1|/0/glycoside hydrolase family 51 protein [Sphaerobolus stellatus SS14]	NA	sp|A2QQ94|ABFC_ASPNC/3.27e-165/Probable alpha-L-arabinofuranosidase C OS=Aspergillus niger (strain CBS 513.88 / FGSC A1513) GN=abfC PE=3 SV=1	mrr:Moror_1137/0.0/glycoside hydrolase family 51 protein; K01209 alpha-N-arabinofuranosidase [EC:3.2.1.55]	NA	PF13449/5.6E-23/Esterase-like activity of phytase	NA
CL1375.Contig4_All	4937	0.01	0.68	6.087462841	Up	gi|749892038|gb|KIJ59924.1|/0/hypothetical protein HYDPIDRAFT_99726 [Hydnomerulius pinastri MD-312]	gi|758974170|ref|XM_011388840.1|/0.0/Ustilago maydis 521 cation-transporting ATPase partial mRNA	sp|P19657|PMA2_YEAST/6.07e-137/Plasma membrane ATPase 2 OS=Saccharomyces cerevisiae (strain ATCC 204508 / S288c) GN=PMA2 PE=1 SV=3	lbc:LACBIDRAFT_253028/0.0/plasma membrane H+-transporting ATPase; K01535 H+-transporting ATPase [EC:3.6.3.6]	At2g07560/0.0/[P] KOG0205 Plasma membrane H+-transporting ATPase	PTHR24093:SF350/0.0/--	biological_process:GO:0006754//ATP biosynthetic process;GO:0006200//ATP catabolic process;GO:0006812//cation transport;cellular_component:GO:0016021//integral to membrane;molecular_function:GO:0046872//metal ion binding;GO:0005524//ATP binding;GO:0019829//cation-transporting ATPase activity;
CL3240.Contig2_All	1739	0.01	0.68	6.087462841	Up	gi|648162655|gb|KDR76354.1|/4.22038e-20/hypothetical protein GALMADRAFT_68050 [Galerina marginata CBS 339.88]	NA	NA	NA	NA	NA	NA
CL679.Contig26_All	4923	0.01	0.68	6.087462841	Up	gi|170092495|ref|XP_001877469.1|/0/RNA ligase [Laccaria bicolor S238N-H82] &gt;gi|164647328|gb|EDR11572.1| RNA ligase [Laccaria bicolor S238N-H82]	gi|628297228|ref|XM_007760276.1|/0.0/Cladophialophora yegresii CBS 114405 hypothetical protein partial mRNA	sp|Q10313|TRNL_SCHPO/5.02e-104/tRNA ligase 1 OS=Schizosaccharomyces pombe (strain 972 / ATCC 24843) GN=trl1 PE=3 SV=2	lbc:LACBIDRAFT_232121/0.0/RNA ligase; K14679 tRNA ligase [EC:6.5.1.3]	NA	PTHR32004/3.1E-165/--	molecular_function:GO:0097159//organic cyclic compound binding;GO:0016874//ligase activity;
CL2711.Contig11_All	3191	0.01	0.68	6.087462841	Up	gi|646310061|gb|KDQ31204.1|/1.0121e-80/hypothetical protein PLEOSDRAFT_1102184 [Pleurotus ostreatus PC15]	NA	NA	pbn:PADG_11722/2.97e-19/PADG_04194, PADG_04195; hypothetical protein; K15378 solute carrier family 45, member 1/2/4	NA	PTHR34315/4.7E-34/--	NA
CL4638.Contig2_All	2485	0.01	0.67	6.06608919	Up	gi|749892807|gb|KIJ60649.1|/3.86736e-14/hypothetical protein HYDPIDRAFT_116949 [Hydnomerulius pinastri MD-312]	NA	NA	NA	NA	NA	NA
CL117.Contig3_All	3705	0.01	0.67	6.06608919	Up	gi|648171985|gb|KDR85601.1|/2.20377e-157/hypothetical protein GALMADRAFT_234564 [Galerina marginata CBS 339.88]	NA	NA	ure:UREG_00738/1.04e-16/hypothetical protein; K12584 m7GpppX diphosphatase [EC:3.6.1.59]	NA	PTHR10108/1.3E-19/--	NA
CL1544.Contig8_All	3532	0.01	0.67	6.06608919	Up	gi|648164556|gb|KDR78241.1|/0/hypothetical protein GALMADRAFT_1309526 [Galerina marginata CBS 339.88]	NA	sp|Q09693|DPO4_SCHPO/1.03e-14/DNA polymerase type-X family protein pol4 OS=Schizosaccharomyces pombe (strain 972 / ATCC 24843) GN=pol4 PE=3 SV=1	fme:FOMMEDRAFT_105006/1.97e-145/Nucleotidyltransferase; K03512 DNA polymerase lambda [EC:2.7.7.7 4.2.99.-]	Hs7019491/7.27e-34/[L] KOG2534 DNA polymerase IV (family X)	PTHR11276:SF1/6.7E-58/--	NA
Unigene10610_All	1612	0.01	0.67	6.06608919	Up	gi|170106259|ref|XP_001884341.1|/0/predicted protein [Laccaria bicolor S238N-H82] &gt;gi|164640687|gb|EDR04951.1| predicted protein [Laccaria bicolor S238N-H82]	NA	sp|P55790|OMTA_ASPFL/1.67e-28/Sterigmatocystin 8-O-methyltransferase OS=Aspergillus flavus GN=omtA PE=3 SV=1	afm:AFUA_5G02640/5.86e-40/O-methyltransferase; K17650 sterigmatocystin 8-O-methyltransferase [EC:2.1.1.110]	Hs4757794_2/7.36e-15/[R] KOG3178 Hydroxyindole-O-methyltransferase and related SAM-dependent methyltransferases	PF00891/1.3E-18/O-methyltransferase	molecular_function:GO:0008171//O-methyltransferase activity;
CL2493.Contig12_All	2003	0.01	0.67	6.06608919	Up	gi|648169211|gb|KDR82851.1|/3.62718e-145/hypothetical protein GALMADRAFT_151884 [Galerina marginata CBS 339.88]	NA	sp|Q9HDZ9|YKP5_SCHPO/3.21e-46/UPF0553 protein C589.05c OS=Schizosaccharomyces pombe (strain 972 / ATCC 24843) GN=SPAC589.05c PE=3 SV=1	NA	SPAC589.05c/7.58e-46/[H] KOG2524 Cobyrinic acid a,c-diamide synthase	PTHR21314/1.5E-61/--	NA
CL941.Contig1_All	10631	0.26	17.29	6.055282436	Up	gi|750948543|gb|KIK06424.1|/0/hypothetical protein K443DRAFT_674406 [Laccaria amethystina LaAM-08-1]	gi|598004250|ref|XM_007369379.1|/0.0/Dichomitus squalens LYAD-421 SS1 hypothetical protein (DICSQDRAFT_139977), mRNA	sp|Q9USS7|YNB3_SCHPO/1.75e-148/Uncharacterized protein C4.03c OS=Schizosaccharomyces pombe (strain 972 / ATCC 24843) GN=SPBC4.03c PE=2 SV=1	lbc:LACBIDRAFT_387436/0.0/sec24-related protein; K14007 protein transport protein SEC24	SPBC4.03c/4.22e-148/[U] KOG1984 Vesicle coat complex COPII, subunit SFB3	PS50003/8.126/PH domain profile.	biological_process:GO:0046907//intracellular transport;GO:0015031//protein transport;
CL622.Contig4_All	1925	0.01	0.66	6.044394119	Up	gi|170091534|ref|XP_001876989.1|/2.44739e-56/predicted protein [Laccaria bicolor S238N-H82] &gt;gi|164648482|gb|EDR12725.1| predicted protein [Laccaria bicolor S238N-H82]	NA	NA	NA	NA	NA	NA
CL2493.Contig16_All	1952	0.01	0.66	6.044394119	Up	gi|648169211|gb|KDR82851.1|/3.99173e-143/hypothetical protein GALMADRAFT_151884 [Galerina marginata CBS 339.88]	NA	sp|Q9HDZ9|YKP5_SCHPO/2.31e-46/UPF0553 protein C589.05c OS=Schizosaccharomyces pombe (strain 972 / ATCC 24843) GN=SPAC589.05c PE=3 SV=1	NA	SPAC589.05c/5.45e-46/[H] KOG2524 Cobyrinic acid a,c-diamide synthase	PTHR21314/1.5E-61/--	NA
CL190.Contig1_All	4619	0.01	0.66	6.044394119	Up	gi|914259222|gb|KNZ74424.1|/1.46398e-98/putative DNA-directed RNA polymerase III subunit rpc6 [Termitomyces sp. J132]	NA	sp|O94553|RPC6_SCHPO/1.26e-36/Probable DNA-directed RNA polymerase III subunit rpc6 OS=Schizosaccharomyces pombe (strain 972 / ATCC 24843) GN=rpc6 PE=2 SV=1	cci:CC1G_00092/5.74e-84/RNA polymerase III subunit Rpc34; K03025 DNA-directed RNA polymerase III subunit RPC6	SPCC290.02/2.99e-36/[K] KOG3233 RNA polymerase III, subunit C34	PF05158/4.2E-9/RNA polymerase Rpc34 subunit	NA
CL1651.Contig4_All	2059	0.02	1.32	6.044394119	Up	gi|751177542|gb|KIL63513.1|/2.22345e-138/hypothetical protein M378DRAFT_25009 [Amanita muscaria Koide BX008]	NA	sp|Q9Y7T0|YCJ3_SCHPO/2.40e-08/Uncharacterized J domain-containing protein C63.03 OS=Schizosaccharomyces pombe (strain 972 / ATCC 24843) GN=SPCC63.03 PE=3 SV=2	shs:STEHIDRAFT_168388/1.00e-97/DnaJ-domain-containing protein; K09531 DnaJ homolog subfamily C member 11	7303206/5.22e-20/[O] KOG0718 Molecular chaperone (DnaJ superfamily)	PF11875/4.3E-32/Domain of unknown function (DUF3395)	NA
CL5044.Contig1_All	3437	0.01	0.65	6.022367813	Up	gi|750949241|gb|KIK07118.1|/0/hypothetical protein K443DRAFT_673681 [Laccaria amethystina LaAM-08-1]	gi|834774833|gb|CP011783.1|/0.0/Torulaspora delbrueckii strain NRRL Y-50541 chromosome 6 sequence	sp|P29458|MCM4_SCHPO/0.0/DNA replication licensing factor mcm4 OS=Schizosaccharomyces pombe (strain 972 / ATCC 24843) GN=mcm4 PE=1 SV=2	cci:CC1G_11443/0.0/cell division control protein 54; K02212 DNA replication licensing factor MCM4 [EC:3.6.4.12]	YPR019w/0.0/[L] KOG0478 DNA replication licensing factor, MCM4 component	PTHR11630:SF66/0.0/--	biological_process:GO:0051301//cell division;GO:0006270//DNA-dependent DNA replication initiation;GO:0032508//DNA duplex unwinding;cellular_component:GO:0042555//MCM complex;molecular_function:GO:0003677//DNA binding;GO:0005524//ATP binding;GO:0003678//DNA helicase activity;
CL164.Contig2_All	2274	0.01	0.65	6.022367813	Up	gi|763720526|gb|KJA18004.1|/0/hypothetical protein HYPSUDRAFT_218494 [Hypholoma sublateritium FD-334 SS-4]	NA	sp|Q12175|MSH5_YEAST/2.02e-52/MutS protein homolog 5 OS=Saccharomyces cerevisiae (strain ATCC 204508 / S288c) GN=MSH5 PE=1 SV=1	mrr:Moror_13614/0.0/dna mismatch repair protein msh5; K08741 DNA mismatch repair protein MSH5	Hs21361940/8.55e-59/[L] KOG0221 Mismatch repair ATPase MSH5 (MutS family)	SM00533/1.1E-4/DNA-binding domain of DNA mismatch repair MUTS family	NA
CL1375.Contig16_All	4884	0.01	0.65	6.022367813	Up	gi|648166226|gb|KDR79899.1|/0/hypothetical protein GALMADRAFT_242014 [Galerina marginata CBS 339.88]	gi|758974170|ref|XM_011388840.1|/0.0/Ustilago maydis 521 cation-transporting ATPase partial mRNA	sp|P19657|PMA2_YEAST/7.24e-148/Plasma membrane ATPase 2 OS=Saccharomyces cerevisiae (strain ATCC 204508 / S288c) GN=PMA2 PE=1 SV=3	lbc:LACBIDRAFT_253028/0.0/plasma membrane H+-transporting ATPase; K01535 H+-transporting ATPase [EC:3.6.3.6]	At2g07560/0.0/[P] KOG0205 Plasma membrane H+-transporting ATPase	PS00154/-/E1-E2 ATPases phosphorylation site.	biological_process:GO:0006754//ATP biosynthetic process;GO:0006200//ATP catabolic process;GO:0006812//cation transport;cellular_component:GO:0016021//integral to membrane;molecular_function:GO:0046872//metal ion binding;GO:0005524//ATP binding;GO:0019829//cation-transporting ATPase activity;
CL494.Contig23_All	7948	0.01	0.65	6.022367813	Up	gi|568441409|ref|XP_006456269.1|/1.18394e-115/hypothetical protein AGABI2DRAFT_195461 [Agaricus bisporus var. bisporus H97] &gt;gi|426193343|gb|EKV43277.1| hypothetical protein AGABI2DRAFT_195461 [Agaricus bisporus var. bisporus H97]	NA	NA	NA	NA	NA	NA
CL2744.Contig3_All	2661	0.03	1.95	6.022367813	Up	gi|1000864837|gb|KXN90622.1|/3.95448e-96/UPF0643 protein PB2B2.08 [Leucoagaricus sp. SymC.cos]	NA	sp|Q9HDU7|YHE8_SCHPO/2.60e-13/UPF0643 protein PB2B2.08 OS=Schizosaccharomyces pombe (strain 972 / ATCC 24843) GN=SPBPB2B2.08 PE=3 SV=1	cthr:CTHT_0031570/1.34e-16/eukaryotic translation initiation factor 3 subunit-like protein; K03247 translation initiation factor 3 subunit H	NA	NA	NA
CL416.Contig6_All	2167	0.01	0.65	6.022367813	Up	gi|1000842517|gb|KXN83991.1|/0/hypothetical protein AN958_00638 [Leucoagaricus sp. SymC.cos]	NA	NA	abe:ARB_03514/2.44e-06/class III chitinase ChiA2; K01183 chitinase [EC:3.2.1.14]	NA	PS01095/-/Chitinases family 18 active site.	NA
CL185.Contig4_All	3419	0.01	0.65	6.022367813	Up	gi|750945914|gb|KIK03818.1|/1.13182e-84/hypothetical protein K443DRAFT_461522 [Laccaria amethystina LaAM-08-1]	NA	sp|Q4WZJ6|RAD18_ASPFU/9.51e-28/Postreplication repair E3 ubiquitin-protein ligase rad18 OS=Neosartorya fumigata (strain ATCC MYA-4609 / Af293 / CBS 101355 / FGSC A1100) GN=rad18 PE=3 SV=1	lbc:LACBIDRAFT_315822/2.37e-83/hypothetical protein; K10627 E3 ubiquitin-protein ligase RAD18 [EC:2.3.2.27]	SPBC1734.06/3.93e-15/[L] KOG0287 Postreplication repair protein RAD18	PS50089/12.696/Zinc finger RING-type profile.	NA
CL2938.Contig1_All	3079	0.01	0.65	6.022367813	Up	gi|751695446|gb|KIM45426.1|/0/hypothetical protein M413DRAFT_442103 [Hebeloma cylindrosporum h7]	NA	sp|C1GD57|AMPP3_PARBD/1.10e-89/Probable Xaa-Pro aminopeptidase PEPP OS=Paracoccidioides brasiliensis (strain Pb18) GN=PEPP PE=3 SV=1	mrr:Moror_2606/0.0/xaa-pro dipeptidase; K14213 Xaa-Pro dipeptidase [EC:3.4.13.9]	YFR006w/1.16e-70/[R] KOG2737 Putative metallopeptidase	PTHR10804/2.4E-143/--	NA
CL3236.Contig5_All	2403	0.01	0.64	6	Up	gi|597990955|ref|XP_007332199.1|/2.03261e-26/hypothetical protein AGABI1DRAFT_115387 [Agaricus bisporus var. burnettii JB137-S8] &gt;gi|409076843|gb|EKM77212.1| hypothetical protein AGABI1DRAFT_115387 [Agaricus bisporus var. burnettii JB137-S8]	NA	NA	NA	NA	NA	NA
CL6112.Contig6_All	2997	0.01	0.64	6	Up	gi|750951935|gb|KIK09800.1|/0/hypothetical protein K443DRAFT_671125 [Laccaria amethystina LaAM-08-1]	gi|630185722|ref|XM_007848653.1|/0.0/Moniliophthora roreri MCA 2997 mitochondrion biogenesis protein partial mRNA	sp|P38880|MDM31_YEAST/3.67e-106/Mitochondrial distribution and morphology protein 31 OS=Saccharomyces cerevisiae (strain ATCC 204508 / S288c) GN=MDM31 PE=1 SV=1	cci:CC1G_04498/0.0/mitochondrial distribution and morphology protein 31; K17979 mitochondrial distribution and morphology protein 31	NA	PTHR31068/1.2E-250/--	NA
CL579.Contig12_All	4223	0.01	0.64	6	Up	gi|648151988|gb|KDR65851.1|/0/hypothetical protein GALMADRAFT_162346 [Galerina marginata CBS 339.88]	NA	sp|P28584|TRK2_YEAST/9.86e-81/Low-affinity potassium transport protein OS=Saccharomyces cerevisiae (strain ATCC 204508 / S288c) GN=TRK2 PE=1 SV=1	fme:FOMMEDRAFT_117616/4.33e-13/phosphate permease; K08176 MFS transporter, PHS family, inorganic phosphate transporter	YKR050w/2.33e-80/[P] KOG1341 Na+/K+ transporter	PTHR31064:SF6/2.8E-42/--	NA
CL1313.Contig7_All	6196	0.01	0.64	6	Up	gi|750950470|gb|KIK08340.1|/0/hypothetical protein K443DRAFT_672367 [Laccaria amethystina LaAM-08-1]	NA	sp|Q9USQ7|DPH6_SCHPO/5.92e-106/Diphthine--ammonia ligase OS=Schizosaccharomyces pombe (strain 972 / ATCC 24843) GN=mug71 PE=1 SV=1	dsq:DICSQDRAFT_86577/0.0/MFS general substrate transporter; K15378 solute carrier family 45, member 1/2/4	SPAC2F3.08/3.17e-64/[G] KOG0637 Sucrose transporter and related proteins	PTHR19432/1.4E-150/--	NA
CL1190.Contig4_All	3314	0.01	0.64	6	Up	gi|914256559|gb|KNZ71964.1|/3.98862e-159/NADPH dehydrogenase 1 [Termitomyces sp. J132]	gi|255946002|ref|XM_002563723.1|/0.0/Penicillium chrysogenum Wisconsin 54-1255 hypothetical protein (Pc20g12840) mRNA, complete cds	sp|Q6ZXC1|EASA_CLAPU/1.28e-111/Probable inactive dehydrogenase EasA OS=Claviceps purpurea GN=easA PE=3 SV=2	psq:PUNSTDRAFT_145969/7.58e-153/NADH:flavin oxidoreductase/NADH oxidase; K00354 NADPH2 dehydrogenase [EC:1.6.99.1]	SPAC5H10.10/7.40e-93/[CR] KOG0134 NADH:flavin oxidoreductase/12-oxophytodienoate reductase	PTHR22893/8.1E-169/--	molecular_function:GO:0003824//catalytic activity;
CL5953.Contig2_All	2116	0.01	0.64	6	Up	gi|750948757|gb|KIK06637.1|/0/hypothetical protein K443DRAFT_633328 [Laccaria amethystina LaAM-08-1]	NA	sp|Q7SA95|KU70_NEUCR/2.19e-71/ATP-dependent DNA helicase II subunit 1 OS=Neurospora crassa (strain ATCC 24698 / 74-OR23-1A / CBS 708.71 / DSM 1257 / FGSC 987) GN=mus-51 PE=3 SV=2	mrr:Moror_1958/0.0/dsb repair complex subunit; K10884 ATP-dependent DNA helicase 2 subunit 1	Hs4503841/4.14e-39/[L] KOG2327 DNA-binding subunit of a DNA-dependent protein kinase (Ku70 autoantigen)	PF03731/3.3E-24/Ku70/Ku80 N-terminal alpha/beta domain	biological_process:GO:0006303//double-strand break repair via nonhomologous end joining;GO:0000723//telomere maintenance;cellular_component:GO:0043564//Ku70:Ku80 complex;molecular_function:GO:0042162//telomeric DNA binding;GO:0003684//damaged DNA binding;GO:0004003//ATP-dependent DNA helicase activity;
CL1184.Contig8_All	3438	0.01	0.64	6	Up	gi|648162815|gb|KDR76510.1|/1.92216e-12/hypothetical protein GALMADRAFT_246899 [Galerina marginata CBS 339.88]	NA	NA	NA	NA	NA	NA
CL3617.Contig3_All	1596	0.01	0.64	6	Up	gi|750939762|gb|KIJ97773.1|/4.47143e-139/hypothetical protein K443DRAFT_9651 [Laccaria amethystina LaAM-08-1]	NA	sp|Q09792|PPK8_SCHPO/2.92e-06/Serine/threonine-protein kinase ppk8 OS=Schizosaccharomyces pombe (strain 972 / ATCC 24843) GN=ppk8 PE=3 SV=1	adl:AURDEDRAFT_112755/2.21e-12/kinase-like protein; K07359 calcium/calmodulin-dependent protein kinase kinase 2 [EC:2.7.11.17]	SPAC22G7.08/7.06e-06/[D] KOG0590 Checkpoint kinase and related serine/threonine protein kinases	SM00220/3.5E-4/Serine/Threonine protein kinases, catalytic domain	NA
CL117.Contig30_All	3761	0.01	0.63	5.977279923	Up	gi|648171985|gb|KDR85601.1|/3.33101e-157/hypothetical protein GALMADRAFT_234564 [Galerina marginata CBS 339.88]	NA	NA	ure:UREG_00738/1.06e-16/hypothetical protein; K12584 m7GpppX diphosphatase [EC:3.6.1.59]	NA	PTHR10108/1.3E-19/--	NA
CL3371.Contig1_All	4058	0.01	0.63	5.977279923	Up	gi|754377951|gb|KIP10563.1|/4.35282e-124/carbohydrate-binding module family 1 protein [Phlebiopsis gigantea 11061_1 CR5-6]	NA	sp|Q00023|CEL1_AGABI/1.04e-107/Cellulose-growth-specific protein OS=Agaricus bisporus GN=cel1 PE=3 SV=1	afm:AFUA_3G03870/1.32e-31/endo-1,4-beta-glucanase; K01179 endoglucanase [EC:3.2.1.4]	NA	PF03443/3.1E-53/Glycosyl hydrolase family 61	NA
CL590.Contig8_All	4189	0.01	0.63	5.977279923	Up	gi|648159955|gb|KDR73677.1|/1.04507e-127/hypothetical protein GALMADRAFT_72397 [Galerina marginata CBS 339.88]	NA	sp|A8NE23|COP3_COPC7/8.41e-123/Alpha-muurolene synthase OS=Coprinopsis cinerea (strain Okayama-7 / 130 / ATCC MYA-4618 / FGSC 9003) GN=COP3 PE=1 SV=1	NA	SPBC1711.08/3.21e-36/[S] KOG2936 Uncharacterized conserved protein	PTHR13009/1.4E-90/--	biological_process:GO:0032781//positive regulation of ATPase activity;GO:0006950//response to stress;molecular_function:GO:0001671//ATPase activator activity;GO:0051087//chaperone binding;
CL117.Contig21_All	3694	0.01	0.62	5.95419631	Up	gi|648171985|gb|KDR85601.1|/3.67739e-159/hypothetical protein GALMADRAFT_234564 [Galerina marginata CBS 339.88]	NA	NA	ure:UREG_00738/9.77e-17/hypothetical protein; K12584 m7GpppX diphosphatase [EC:3.6.1.59]	NA	PTHR10108:SF811/3.7E-21/--	NA
CL198.Contig16_All	4241	0.01	0.62	5.95419631	Up	gi|599388429|ref|XP_007398532.1|/7.402e-15/hypothetical protein PHACADRAFT_30834 [Phanerochaete carnosa HHB-10118-sp] &gt;gi|409042813|gb|EKM52296.1| hypothetical protein PHACADRAFT_30834 [Phanerochaete carnosa HHB-10118-sp]	NA	NA	NA	NA	NA	NA
CL716.Contig25_All	4253	0.01	0.62	5.95419631	Up	gi|750945018|gb|KIK02931.1|/0/hypothetical protein K443DRAFT_677094 [Laccaria amethystina LaAM-08-1]	NA	sp|Q04651|ERV41_YEAST/4.54e-44/ER-derived vesicles protein ERV41 OS=Saccharomyces cerevisiae (strain ATCC 204508 / S288c) GN=ERV41 PE=1 SV=1	lbc:LACBIDRAFT_291298/0.0/endoplasmic reticulum-derived transport vesicle ERV46; K20366 endoplasmic reticulum-Golgi intermediate compartment protein 2	YML067c/1.10e-43/[U] KOG2667 COPII vesicle protein	PF13850/1.8E-19/Endoplasmic Reticulum-Golgi Intermediate Compartment (ERGIC)	biological_process:GO:0006888//ER to Golgi vesicle-mediated transport;
Unigene11621_All	2197	0.01	0.62	5.95419631	Up	gi|648155771|gb|KDR69563.1|/0/hypothetical protein GALMADRAFT_282566, partial [Galerina marginata CBS 339.88]	NA	NA	scm:SCHCODRAFT_255991/4.13e-17/hypothetical protein; K14859 ribosome biogenesis protein SSF1/2	NA	PTHR24095/5.4E-22/--	NA
CL925.Contig5_All	2054	0.01	0.62	5.95419631	Up	gi|763731410|gb|KJA28813.1|/0/hypothetical protein HYPSUDRAFT_33195 [Hypholoma sublateritium FD-334 SS-4]	NA	sp|O59738|YN22_SCHPO/2.01e-26/Uncharacterized transporter C530.02 OS=Schizosaccharomyces pombe (strain 972 / ATCC 24843) GN=SPBC530.02 PE=3 SV=1	pic:PICST_53101/8.45e-25/MDR17; multidrug resistance protein 7; K08158 MFS transporter, DHA1 family, multidrug resistance protein	SPBC530.02/4.85e-26/[R] KOG0255 Synaptic vesicle transporter SVOP and related transporters (major facilitator superfamily)	PS50850/26.988/Major facilitator superfamily (MFS) profile.	NA
CL679.Contig19_All	5040	0.01	0.62	5.95419631	Up	gi|170092495|ref|XP_001877469.1|/0/RNA ligase [Laccaria bicolor S238N-H82] &gt;gi|164647328|gb|EDR11572.1| RNA ligase [Laccaria bicolor S238N-H82]	gi|628297228|ref|XM_007760276.1|/0.0/Cladophialophora yegresii CBS 114405 hypothetical protein partial mRNA	sp|Q10313|TRNL_SCHPO/8.25e-104/tRNA ligase 1 OS=Schizosaccharomyces pombe (strain 972 / ATCC 24843) GN=trl1 PE=3 SV=2	lbc:LACBIDRAFT_232121/0.0/RNA ligase; K14679 tRNA ligase [EC:6.5.1.3]	NA	PTHR32004/6.0E-168/--	molecular_function:GO:0097159//organic cyclic compound binding;GO:0016874//ligase activity;
CL1491.Contig6_All	2292	0.01	0.61	5.930737338	Up	gi|751184984|gb|KIL70920.1|/1.0864e-156/hypothetical protein M378DRAFT_20375 [Amanita muscaria Koide BX008]	NA	sp|Q6BIK6|REXO4_DEBHA/2.11e-32/RNA exonuclease 4 OS=Debaryomyces hansenii (strain ATCC 36239 / CBS 767 / JCM 1990 / NBRC 0083 / IGC 2968) GN=REX4 PE=3 SV=2	mrr:Moror_944/1.43e-136/mitochondrial carrier protein; K15109 solute carrier family 25 (mitochondrial carnitine/acylcarnitine transporter), member 20/29	Hs9966857_2/2.43e-32/[L] KOG2249 3'-5' exonuclease	PF00153/1.6E-9/Mitochondrial carrier protein	biological_process:GO:0006810//transport;cellular_component:GO:0016021//integral to membrane;
Unigene9584_All	2325	0.01	0.61	5.930737338	Up	gi|914266314|gb|KNZ81034.1|/0/tRNA-dihydrouridine synthase 3 [Termitomyces sp. J132]	gi|568438120|ref|XM_006455116.1|/0.0/Agaricus bisporus var. bisporus H97 hypothetical protein (AGABI2DRAFT_226540), mRNA	sp|P59668|FAD12_MORIS/8.91e-97/Delta(12) fatty acid desaturase OS=Mortierella isabellina PE=2 SV=1	mrr:Moror_15925/0.0/delta-12 fatty acid desaturase; K10256 omega-6 fatty acid desaturase / acyl-lipid omega-6 desaturase (Delta-12 desaturase) [EC:1.14.19.6 1.14.19.22]	At3g12120/8.00e-79/[I] TWOG0155 Oleate desaturase/linoleate desaturase	PTHR32100/7.1E-164/--	NA
CL149.Contig1_All	9081	0.01	0.61	5.930737338	Up	gi|750949522|gb|KIK07397.1|/0/glycosyltransferase family 1 protein [Laccaria amethystina LaAM-08-1]	NA	sp|A7KAN4|ATG26_PENCW/0.0/Sterol 3-beta-glucosyltransferase OS=Penicillium chrysogenum (strain ATCC 28089 / DSM 1075 / Wisconsin 54-1255) GN=atg26 PE=3 SV=1	cci:CC1G_01691/0.0/UDP-glucose:sterol glycosyltransferase; K05841 sterol 3beta-glucosyltransferase [EC:2.4.1.173]	YLR189c/3.91e-178/[GC] KOG1192 UDP-glucuronosyl and UDP-glucosyl transferase	PTHR11926:SF417/1.0E-250/--	NA
CL583.Contig19_All	3254	0.01	0.6	5.906890596	Up	gi|1000865052|gb|KXN90821.1|/2.64973e-147/putative 3-hydroxyisobutyrate dehydrogenase, mitochondrial [Leucoagaricus sp. SymC.cos]	NA	NA	mrr:Moror_17718/5.46e-130/3-hydroxyisobutyrate dehydrogenase; K00020 3-hydroxyisobutyrate dehydrogenase [EC:1.1.1.31]	CE18481/1.40e-47/[R] KOG0409 Predicted dehydrogenase	PTHR22981/4.1E-85/--	NA
CL3025.Contig13_All	2172	0.01	0.6	5.906890596	Up	gi|914266339|gb|KNZ81059.1|/4.47044e-128/hypothetical protein J132_03049 [Termitomyces sp. J132]	NA	NA	NA	NA	NA	NA
CL62.Contig20_All	1736	0.01	0.6	5.906890596	Up	gi|751698687|gb|KIM48619.1|/3.45077e-95/hypothetical protein M413DRAFT_20978 [Hebeloma cylindrosporum h7]	NA	NA	ssl:SS1G_10951/2.88e-33/hypothetical protein; K01501 nitrilase [EC:3.5.5.1]	NA	PF08031/4.5E-10/Berberine and berberine like	NA
CL970.Contig19_All	3107	0.01	0.6	5.906890596	Up	gi|961973709|gb|KTB43364.1|/4.17369e-150/hypothetical protein WG66_4060 [Moniliophthora roreri]	NA	NA	cput:CONPUDRAFT_122316/4.09e-76/Metallo-dependent phosphatase; K01081 5'-nucleotidase [EC:3.1.3.5]	7303718/5.45e-18/[F] KOG4419 5' nucleotidase	PTHR11575:SF24/2.4E-40/--	NA
CL27.Contig2_All	6370	0.01	0.6	5.906890596	Up	gi|170095755|ref|XP_001879098.1|/6.08499e-168/predicted protein [Laccaria bicolor S238N-H82] &gt;gi|164646402|gb|EDR10648.1| predicted protein [Laccaria bicolor S238N-H82]	NA	sp|Q08777|MCH5_YEAST/7.40e-36/Riboflavin transporter MCH5 OS=Saccharomyces cerevisiae (strain ATCC 204508 / S288c) GN=MCH5 PE=1 SV=2	mbe:MBM_09972/1.22e-30/hsp90-like protein; K11231 osomolarity two-component system, sensor histidine kinase SLN1 [EC:2.7.13.3]	YOR306c/1.13e-35/[G] KOG2504 Monocarboxylate transporter	PTHR11360/2.1E-103/--	biological_process:GO:0055085//transmembrane transport;cellular_component:GO:0016021//integral to membrane;
CL1313.Contig5_All	6148	0.09	5.37	5.898853277	Up	gi|750950470|gb|KIK08340.1|/0/hypothetical protein K443DRAFT_672367 [Laccaria amethystina LaAM-08-1]	NA	sp|Q9USQ7|DPH6_SCHPO/8.64e-106/Diphthine--ammonia ligase OS=Schizosaccharomyces pombe (strain 972 / ATCC 24843) GN=mug71 PE=1 SV=1	dsq:DICSQDRAFT_86577/0.0/MFS general substrate transporter; K15378 solute carrier family 45, member 1/2/4	SPAC2F3.08/3.13e-64/[G] KOG0637 Sucrose transporter and related proteins	PTHR12196/2.3E-184/--	NA
CL2426.Contig7_All	3508	0.01	0.59	5.882643049	Up	gi|242213399|ref|XP_002472528.1|/1.981e-54/predicted protein [Postia placenta Mad-698-R] &gt;gi|220728419|gb|EED82314.1| predicted protein [Postia placenta Mad-698-R]	NA	NA	NA	NA	NA	NA
Unigene1310_All	2712	0.01	0.59	5.882643049	Up	gi|648166489|gb|KDR80162.1|/0/hypothetical protein GALMADRAFT_61865 [Galerina marginata CBS 339.88]	NA	sp|O14031|PGT1_SCHPO/1.12e-37/Glutathione transporter 1 OS=Schizosaccharomyces pombe (strain 972 / ATCC 24843) GN=pgt1 PE=1 SV=1	NA	At1g09930/6.01e-41/[T] KOG2262 Sexual differentiation process protein ISP4	PTHR22601/7.1E-206/--	biological_process:GO:0055085//transmembrane transport;
CL1668.Contig10_All	2154	0.01	0.59	5.882643049	Up	gi|648154645|gb|KDR68458.1|/2.70986e-35/hypothetical protein GALMADRAFT_78772, partial [Galerina marginata CBS 339.88]	NA	NA	NA	NA	NA	NA
CL83.Contig33_All	1870	0.01	0.59	5.882643049	Up	gi|750940256|gb|KIJ98256.1|/9.92187e-167/hypothetical protein K443DRAFT_104257 [Laccaria amethystina LaAM-08-1]	NA	sp|P40965|MSH4_YEAST/1.37e-43/MutS protein homolog 4 OS=Saccharomyces cerevisiae (strain ATCC 204508 / S288c) GN=MSH4 PE=1 SV=2	mrr:Moror_13284/1.15e-161/hypothetical protein; K08740 DNA mismatch repair protein MSH4	Hs20535615/7.59e-60/[L] KOG0220 Mismatch repair ATPase MSH4 (MutS family)	PTHR11361/2.5E-19/--	NA
CL2261.Contig9_All	3139	0.01	0.59	5.882643049	Up	gi|648158515|gb|KDR72255.1|/0/hypothetical protein GALMADRAFT_229077 [Galerina marginata CBS 339.88]	NA	sp|A2QQ94|ABFC_ASPNC/4.27e-96/Probable alpha-L-arabinofuranosidase C OS=Aspergillus niger (strain CBS 513.88 / FGSC A1513) GN=abfC PE=3 SV=1	scm:SCHCODRAFT_60918/1.07e-122/glycoside hydrolase family 51 protein; K01209 alpha-N-arabinofuranosidase [EC:3.2.1.55]	NA	PF13449/5.6E-23/Esterase-like activity of phytase	NA
CL651.Contig9_All	2644	0.01	0.59	5.882643049	Up	gi|763721636|gb|KJA19100.1|/7.00122e-116/hypothetical protein HYPSUDRAFT_44559 [Hypholoma sublateritium FD-334 SS-4]	NA	sp|Q00791|STCU_EMENI/1.13e-15/Versicolorin reductase OS=Emericella nidulans (strain FGSC A4 / ATCC 38163 / CBS 112.46 / NRRL 194 / M139) GN=stcU PE=3 SV=2	cim:CIMG_03188/1.76e-21/2-deoxy-D-gluconate 3-dehydrogenase; K00065 2-deoxy-D-gluconate 3-dehydrogenase [EC:1.1.1.125]	7293522/1.76e-21/[Q] KOG1207 Diacetyl reductase/L-xylulose reductase	NA	biological_process:GO:0055114//oxidation-reduction process;molecular_function:GO:0000166//nucleotide binding;GO:0016491//oxidoreductase activity;
CL897.Contig7_All	8554	0.01	0.58	5.857980995	Up	gi|751017820|gb|KIK59541.1|/0/hypothetical protein GYMLUDRAFT_44501 [Gymnopus luxurians FD-317 M1]	gi|599372365|ref|XM_007395339.1|/0.0/Phanerochaete carnosa HHB-10118-sp hypothetical protein (PHACADRAFT_255387), mRNA	sp|A8NEP3|TRP_COPC7/0.0/Tryptophan synthase OS=Coprinopsis cinerea (strain Okayama-7 / 130 / ATCC MYA-4618 / FGSC 9003) GN=TRP-1 PE=3 SV=2	lbc:LACBIDRAFT_187542/0.0/TRP1; bifunctional tryptophan synthase TRP1; K01694 tryptophan synthase [EC:4.2.1.20]	Hs11345460/0.0/[J] KOG0462 Elongation factor-type GTP-binding protein	PTHR10314:SF3/6.7E-247/--	biological_process:GO:0000162//tryptophan biosynthetic process;molecular_function:GO:0004834//tryptophan synthase activity;
CL3644.Contig3_All	6296	0.01	0.58	5.857980995	Up	gi|646384411|gb|KDQ49725.1|/0/hypothetical protein JAAARDRAFT_142971 [Jaapia argillacea MUCL 33604]	NA	NA	NA	Hs14150112/7.62e-28/[E] KOG2352 Predicted spermine/spermidine synthase	NA	NA
CL4268.Contig2_All	4705	0.01	0.57	5.832890014	Up	gi|648166433|gb|KDR80106.1|/0/hypothetical protein GALMADRAFT_242343 [Galerina marginata CBS 339.88]	gi|299742373|ref|XM_001832368.2|/0.0/Coprinopsis cinerea okayama7#130 coatomer subunit alpha-2, mRNA	sp|P53622|COPA_YEAST/0.0/Coatomer subunit alpha OS=Saccharomyces cerevisiae (strain ATCC 204508 / S288c) GN=COP1 PE=1 SV=2	cci:CC1G_07680/0.0/coatomer subunit alpha-2; K05236 coatomer subunit alpha	Hs4758030/0.0/[U] KOG0292 Vesicle coat complex COPI, alpha subunit	PS00678/-/Trp-Asp (WD) repeats signature.	biological_process:GO:0006886//intracellular protein transport;GO:0016192//vesicle-mediated transport;cellular_component:GO:0030126//COPI vesicle coat;molecular_function:GO:0005198//structural molecule activity;
CL416.Contig7_All	2313	0.01	0.57	5.832890014	Up	gi|1000842517|gb|KXN83991.1|/0/hypothetical protein AN958_00638 [Leucoagaricus sp. SymC.cos]	NA	NA	abe:ARB_03514/2.65e-06/class III chitinase ChiA2; K01183 chitinase [EC:3.2.1.14]	NA	PS01095/-/Chitinases family 18 active site.	NA
CL779.Contig13_All	4604	0.01	0.57	5.832890014	Up	gi|750938452|gb|KIJ96498.1|/0/hypothetical protein K443DRAFT_682289 [Laccaria amethystina LaAM-08-1]	NA	sp|P0CS22|UREA_CRYNJ/0.0/Urease OS=Cryptococcus neoformans var. neoformans serotype D (strain JEC21 / ATCC MYA-565) GN=URE1 PE=3 SV=1	lbc:LACBIDRAFT_291133/0.0/urease; K01427 urease [EC:3.5.1.5]	NA	PS01120/-/Urease nickel ligands signature.	biological_process:GO:0043419//urea catabolic process;molecular_function:GO:0009039//urease activity;GO:0016151//nickel cation binding;
Unigene1994_All	2993	0.01	0.57	5.832890014	Up	gi|750952046|gb|KIK09911.1|/0/hypothetical protein K443DRAFT_127293 [Laccaria amethystina LaAM-08-1]	NA	sp|O59741|YN25_SCHPO/7.66e-20/Uncharacterized transcriptional regulatory protein C530.05 OS=Schizosaccharomyces pombe (strain 972 / ATCC 24843) GN=SPBC530.05 PE=4 SV=2	val:VDBG_05433/5.45e-13/lactose regulatory protein LAC9; K09241 transcriptional regulatory protein GAL4	NA	PTHR31001/6.2E-63/--	biological_process:GO:0006351//transcription, DNA-dependent;
Unigene10987_All	4553	0.06	3.37	5.81164228	Up	gi|568459427|ref|XP_006462258.1|/2.46227e-145/hypothetical protein AGABI2DRAFT_193494 [Agaricus bisporus var. bisporus H97] &gt;gi|426197013|gb|EKV46941.1| hypothetical protein AGABI2DRAFT_193494 [Agaricus bisporus var. bisporus H97]	NA	sp|Q10216|YAY8_SCHPO/7.52e-24/Uncharacterized oxidoreductase C4H3.08 OS=Schizosaccharomyces pombe (strain 972 / ATCC 24843) GN=SPAC4H3.08 PE=3 SV=1	smp:SMAC_05650/8.20e-23/tih; trihydroxynaphtalene reductase; K17739 tetrahydroxynaphthalene reductase [EC:1.1.1.252]	7296705/4.40e-31/[R] KOG0725 Reductases with broad range of substrate specificities	PS00061/-/Short-chain dehydrogenases/reductases family signature.	biological_process:GO:0055114//oxidation-reduction process;molecular_function:GO:0000166//nucleotide binding;GO:0016491//oxidoreductase activity;
CL170.Contig6_All	4542	0.01	0.56	5.807354922	Up	gi|749900364|gb|KIJ67902.1|/2.66352e-169/hypothetical protein HYDPIDRAFT_147977 [Hydnomerulius pinastri MD-312]	NA	sp|P0CP11|NAR1_CRYNB/2.44e-92/Cytosolic Fe-S cluster assembly factor NAR1 OS=Cryptococcus neoformans var. neoformans serotype D (strain B-3501A) GN=NAR1 PE=3 SV=1	lbc:LACBIDRAFT_293070/1.62e-95/syntaxin-like t-SNARE protein TLG2; K08489 syntaxin 16	Hs11968051/2.56e-71/[Y] KOG2439 Nuclear architecture related protein	PTHR19957/1.0E-59/--	NA
[truncated: 5,263 more rows]
