# Supplementary material for: Chemical Constituents and Molecular Mechanism of the Yellow Phenotype of Yellow Mushroom (Floccularia luteovirens)
Source: J Fungi (Basel). 2022 Mar 18;8(3):314. doi: 10.3390/jof8030314 (PMC8949800; doi:10.3390/jof8030314)
Supplement: Supplementary file 1 [file jof-08-00314-s001.zip › Table S9.xlsx]

## Sheet: Sheet1
Table S9 The KEGG pathways of differently expression unigenes and differently accumulation chemical compounds
#Kegg_pathway	ko_id	P-value_gene	P-value_meta	gene ID	gene Count	gene Annotation	meta ID	meta Count	meta Annotation
Pentose phosphate pathway	ko00030	0.379279	0.681934	CL1610.Contig1_All;CL1610.Contig2_All;CL1610.Contig3_All;CL1610.Contig4_All;CL1610.Contig6_All;CL1610.Contig7_All;CL1869.Contig1_All;CL1869.Contig2_All;CL1869.Contig3_All;CL1869.Contig4_All;CL2513.Contig4_All;CL2714.Contig3_All;CL3058.Contig1_All;CL3058.Contig2_All;CL3058.Contig3_All;CL3058.Contig4_All;CL3058.Contig5_All;CL3531.Contig1_All;CL3531.Contig3_All;CL3625.Contig2_All;CL4258.Contig2_All;…	121	K00948: ribose-phosphate pyrophosphokinase [EC:2.7.6.1]+ K00948: ribose-phosphate pyrophosphokinase [EC:2.7.6.1]+ K00948: ribose-phosphate pyrophosphokinase [EC:2.7.6.1]+ K00948: ribose-phosphate pyrophosphokinase [EC:2.7.6.1]+ K00948: ribose-phosphate pyrophosphokinase [EC:2.7.6.1]+ K00948: ribose-phosphate pyrophosphokinase [EC:2.7.6.1]+ K01621: xylulose-5-phosphate/fructose-6-phosphate phospho…	pmb2507;pme0534	2	2-Deoxyribose 1-phosphate+ Gluconic acid
Pentose and glucuronate interconversions	ko00040	1	0.929794	CL1063.Contig17_All;CL1106.Contig1_All;CL1106.Contig10_All;CL1106.Contig2_All;CL1106.Contig3_All;CL1106.Contig6_All;CL1106.Contig7_All;CL1156.Contig1_All;CL1156.Contig3_All;CL1545.Contig1_All;CL1545.Contig4_All;CL1545.Contig6_All;CL1739.Contig1_All;CL1739.Contig2_All;CL1739.Contig3_All;CL1919.Contig1_All;CL1919.Contig2_All;CL1919.Contig4_All;CL1919.Contig5_All;CL2050.Contig1_All;CL2050.Contig3_Al…	123	K00012: UDPglucose 6-dehydrogenase [EC:1.1.1.22]!K15428+ K05351: D-xylulose reductase [EC:1.1.1.9]+ K05351: D-xylulose reductase [EC:1.1.1.9]+ K05351: D-xylulose reductase [EC:1.1.1.9]+ K05351: D-xylulose reductase [EC:1.1.1.9]+ K05351: D-xylulose reductase [EC:1.1.1.9]+ K05351: D-xylulose reductase [EC:1.1.1.9]+ K00854: xylulokinase [EC:2.7.1.17]+ K00854: xylulokinase [EC:2.7.1.17]+ K05351: D-xy…	pmb2922	1	Uridine 5'-diphospho-D-glucose
Fructose and mannose metabolism	ko00051	0.99195	0.190448	CL1010.Contig3_All;CL1010.Contig4_All;CL1015.Contig1_All;CL1015.Contig2_All;CL1076.Contig2_All;CL1076.Contig3_All;CL1201.Contig1_All;CL1201.Contig2_All;CL1201.Contig3_All;CL1448.Contig2_All;CL1448.Contig3_All;CL1579.Contig1_All;CL1579.Contig10_All;CL1579.Contig2_All;CL1579.Contig3_All;CL1579.Contig5_All;CL1676.Contig4_All;CL1676.Contig5_All;CL1712.Contig6_All;CL1883.Contig1_All;CL1883.Contig13_Al…	187	K06123: 1-acylglycerone phosphate reductase [EC:1.1.1.101]!K00079+ K06123: 1-acylglycerone phosphate reductase [EC:1.1.1.101]!K00079+ K19355: mannan endo-1,4-beta-mannosidase [EC:3.2.1.78]+ K19355: mannan endo-1,4-beta-mannosidase [EC:3.2.1.78]+ K17742: sorbose reductase [EC:1.1.1.289]+ K17742: sorbose reductase [EC:1.1.1.289]+ K07117: uncharacterized protein!K01809+ K07117: uncharacterized prote…	pme2435;pme0499;pme1944	3	L-Fucose+ D-Sorbitol+ D-Mannitol
Galactose metabolism	ko00052	0.994394	0.645279	CL1139.Contig1_All;CL1139.Contig10_All;CL1139.Contig12_All;CL1139.Contig2_All;CL1139.Contig3_All;CL1139.Contig4_All;CL1139.Contig5_All;CL1139.Contig6_All;CL1139.Contig7_All;CL1139.Contig8_All;CL1139.Contig9_All;CL1214.Contig1_All;CL1214.Contig2_All;CL1214.Contig3_All;CL1214.Contig4_All;CL1214.Contig5_All;CL122.Contig3_All;CL1485.Contig1_All;CL1485.Contig2_All;CL1572.Contig1_All;CL1572.Contig11_Al…	149	K07407: alpha-galactosidase [EC:3.2.1.22]+ K07407: alpha-galactosidase [EC:3.2.1.22]+ K07407: alpha-galactosidase [EC:3.2.1.22]+ K07407: alpha-galactosidase [EC:3.2.1.22]+ K07407: alpha-galactosidase [EC:3.2.1.22]+ K07407: alpha-galactosidase [EC:3.2.1.22]+ K07407: alpha-galactosidase [EC:3.2.1.22]+ K07407: alpha-galactosidase [EC:3.2.1.22]+ K07407: alpha-galactosidase [EC:3.2.1.22]+ K07407: alph…	pmb2922;pme2237;pme0499;pmf0282	4	Uridine 5'-diphospho-D-glucose+ Dulcitol+ D-Sorbitol+ Melibiose
Ascorbate and aldarate metabolism	ko00053	0.758876	0.975988	CL3420.Contig1_All;CL3420.Contig3_All;CL3420.Contig4_All;CL3420.Contig5_All;CL6650.Contig1_All;CL6650.Contig3_All;CL748.Contig3_All;CL748.Contig4_All;CL748.Contig6_All;CL934.Contig1_All;CL934.Contig3_All;CL1063.Contig17_All;CL1081.Contig10_All;CL1081.Contig2_All;CL1081.Contig3_All;CL1081.Contig4_All;CL1081.Contig6_All;CL1081.Contig7_All;CL1081.Contig8_All;CL1081.Contig9_All;CL1977.Contig3_All;CL3…	70	K00103: L-gulonolactone oxidase [EC:1.1.3.8]!K04555+ K00103: L-gulonolactone oxidase [EC:1.1.3.8]!K04555+ K00103: L-gulonolactone oxidase [EC:1.1.3.8]!K04555+ K00103: L-gulonolactone oxidase [EC:1.1.3.8]!K04555+ K00469: inositol oxygenase [EC:1.13.99.1]+ K00469: inositol oxygenase [EC:1.13.99.1]+ K00469: inositol oxygenase [EC:1.13.99.1]+ K00469: inositol oxygenase [EC:1.13.99.1]+ K00469: inosito…	pmb2922	1	Uridine 5'-diphospho-D-glucose
Ubiquinone and other terpenoid-quinone biosynthesis	ko00130	0.403183	0.750391	CL1256.Contig3_All;CL1256.Contig8_All;CL1256.Contig9_All;CL1517.Contig1_All;CL1907.Contig1_All;CL1907.Contig2_All;CL1907.Contig3_All;CL2792.Contig1_All;CL2792.Contig2_All;CL2955.Contig1_All;CL2955.Contig2_All;CL2955.Contig3_All;CL2955.Contig4_All;CL329.Contig7_All;CL329.Contig8_All;CL3543.Contig1_All;CL4060.Contig1_All;CL4060.Contig2_All;CL4060.Contig3_All;CL4067.Contig1_All;CL4067.Contig2_All;CL…	86	K14818: ribosome assembly protein SQT1!K01904+ K14818: ribosome assembly protein SQT1!K00799+ K14818: ribosome assembly protein SQT1!K01904+ K00838: aromatic amino acid aminotransferase I [EC:2.6.1.57 2.6.1.27 2.6.1.5]+ K06125: 4-hydroxybenzoate polyprenyltransferase [EC:2.5.1.39]+ K06125: 4-hydroxybenzoate polyprenyltransferase [EC:2.5.1.39]+ K06125: 4-hydroxybenzoate polyprenyltransferase [EC:2…	pme2427;pme1436;pmf0249;pme0299;pme1008	5	N-Acetyl-L-tyrosine+ p-Coumaric acid+ δ-Tocotrienol+ trans-Cinnamate+ 3-Chloro-L-tyrosine
Oxidative phosphorylation	ko00190	0.953357	0.929794	CL100.Contig1_All;CL100.Contig2_All;CL1177.Contig2_All;CL1245.Contig1_All;CL1245.Contig2_All;CL1245.Contig3_All;CL1322.Contig2_All;CL1322.Contig3_All;CL1370.Contig1_All;CL1370.Contig2_All;CL1375.Contig11_All;CL1375.Contig18_All;CL1375.Contig19_All;CL1375.Contig24_All;CL1375.Contig25_All;CL1375.Contig8_All;CL1597.Contig1_All;CL1597.Contig2_All;CL1942.Contig1_All;CL1955.Contig4_All;CL2085.Contig2_A…	226	K03941: NADH dehydrogenase (ubiquinone) Fe-S protein 8 [EC:1.6.5.3 1.6.99.3]+ K03941: NADH dehydrogenase (ubiquinone) Fe-S protein 8 [EC:1.6.5.3 1.6.99.3]+ K03885: NADH dehydrogenase [EC:1.6.99.3]+ K03948: NADH dehydrogenase (ubiquinone) 1 alpha subcomplex subunit 4+ K03948: NADH dehydrogenase (ubiquinone) 1 alpha subcomplex subunit 4+ K03948: NADH dehydrogenase (ubiquinone) 1 alpha subcomplex su…	pme3336	1	N6-Succinyl Adenosine
Arginine biosynthesis	ko00220	0.279655	0.544131	CL1003.Contig4_All;CL1041.Contig1_All;CL1041.Contig2_All;CL1041.Contig3_All;CL1041.Contig4_All;CL1041.Contig5_All;CL1041.Contig6_All;CL1041.Contig7_All;CL1041.Contig8_All;CL1041.Contig9_All;CL1054.Contig1_All;CL1054.Contig3_All;CL1054.Contig4_All;CL1054.Contig5_All;CL1054.Contig7_All;CL1072.Contig3_All;CL1151.Contig1_All;CL1151.Contig2_All;CL2511.Contig1_All;CL2511.Contig2_All;CL2617.Contig1_All;…	98	K01915: glutamine synthetase [EC:6.3.1.2]+ K14541: urea carboxylase / allophanate hydrolase [EC:6.3.4.6 3.5.1.54]+ K14541: urea carboxylase / allophanate hydrolase [EC:6.3.4.6 3.5.1.54]+ K14541: urea carboxylase / allophanate hydrolase [EC:6.3.4.6 3.5.1.54]+ K14541: urea carboxylase / allophanate hydrolase [EC:6.3.4.6 3.5.1.54]+ K14541: urea carboxylase / allophanate hydrolase [EC:6.3.4.6 3.5.1.5…	pme0013;pme0007;pme0043;pme0075	4	L-Glutamic acid+ L-Citrulline+ L-(+)-Arginine+ N-Acetyl-L-glutamic acid
Purine metabolism	ko00230	0.0824763	0.00942998	CL1084.Contig1_All;CL112.Contig1_All;CL112.Contig2_All;CL112.Contig3_All;CL112.Contig4_All;CL112.Contig5_All;CL1134.Contig1_All;CL1134.Contig2_All;CL1134.Contig3_All;CL1134.Contig4_All;CL1189.Contig2_All;CL1242.Contig1_All;CL1242.Contig2_All;CL1242.Contig3_All;CL1301.Contig1_All;CL1301.Contig2_All;CL1309.Contig1_All;CL1309.Contig2_All;CL1309.Contig3_All;CL1309.Contig4_All;CL1389.Contig2_All;CL139…	608	K01487: guanine deaminase [EC:3.5.4.3]!K08139+ K02321: DNA polymerase alpha subunit B+ K02321: DNA polymerase alpha subunit B+ K02321: DNA polymerase alpha subunit B+ K02321: DNA polymerase alpha subunit B+ K02321: DNA polymerase alpha subunit B+ K01477: allantoicase [EC:3.5.3.4]+ K01477: allantoicase [EC:3.5.3.4]+ K01477: allantoicase [EC:3.5.3.4]+ K01477: allantoicase [EC:3.5.3.4]+ K14538: nucl…	pmc0304;pme1178;pme3349;pmb2855;pme1107;pmf0096;pme2776;pme0032;pme0183;pme2857;pme1692;pme0256;pme0230;pme3336;pme3197;pme1296;pme3184;pmb0514;pme2555;pmb4344;pme3960	21	Succinyladenosine+ Guanosine+ 8-Hydroxy-2-deoxyguanosine+ L-Glutamine O-hexside+ Guanine+ Oxalic acid+ 2'-Deoxyinosine+ Hypoxanthine+ 2-Hydroxy-6-aminopurine+ Hexanoyl glycine+ Inosine 5'-monophosphate+ Xanthine+ Adenosine+ N6-Succinyl Adenosine+ Cyclic AMP+ Xanthosine+ 2'-Deoxyadenosine-5'-monophosphate+ Adenosine 3'-monophosphate+ Adenosine 5'-monophosphate+ Guanosine 5'-monophosphate+ Deoxyade…
Caffeine metabolism	ko00232	0.982692	0.309084	CL3675.Contig3_All;CL6990.Contig2_All;Unigene4129_All	3	K00365: urate oxidase [EC:1.7.3.3]+ K00365: urate oxidase [EC:1.7.3.3]+ K00365: urate oxidase [EC:1.7.3.3]	pme0130;pme0166;pme0256;pme1296	4	3-Methylxanthine+ 1-Methylxanthine+ Xanthine+ Xanthosine
Pyrimidine metabolism	ko00240	0.0789456	0.412973	CL107.Contig2_All;CL107.Contig5_All;CL1335.Contig1_All;CL1335.Contig4_All;CL1335.Contig5_All;CL1335.Contig6_All;CL1335.Contig7_All;CL1576.Contig2_All;CL1576.Contig3_All;CL1576.Contig4_All;CL1609.Contig2_All;CL2178.Contig1_All;CL2178.Contig2_All;CL2178.Contig3_All;CL2224.Contig1_All;CL2224.Contig2_All;CL2224.Contig3_All;CL2391.Contig1_All;CL2391.Contig2_All;CL2391.Contig4_All;CL2391.Contig5_All;CL…	388	K00761: uracil phosphoribosyltransferase [EC:2.4.2.9]!K14850+ K14850: ribosomal RNA-processing protein 8 [EC:2.1.1.287]!K00761+ K00943: dTMP kinase [EC:2.7.4.9]+ K00943: dTMP kinase [EC:2.7.4.9]+ K00943: dTMP kinase [EC:2.7.4.9]+ K00943: dTMP kinase [EC:2.7.4.9]+ K00943: dTMP kinase [EC:2.7.4.9]+ K01956: carbamoyl-phosphate synthase small subunit [EC:6.3.5.5]!K00122+ K01956: carbamoyl-phosphate s…	pme2165;pme1194;pme3511;pmb2507;pme0038;pmb2922;pme3188;pme3970;pmb2855;pme3007	10	Orotic acid+ Deoxycytidine+ Orotidine+ 2-Deoxyribose 1-phosphate+ Cytosine+ Uridine 5'-diphospho-D-glucose+ Uridine 5'-monophosphate+ β-Pseudouridine+ L-Glutamine O-hexside+ Uridine 5’-diphosphate
Alanine, aspartate and glutamate metabolism	ko00250	0.1777	0.857874	CL1042.Contig1_All;CL1042.Contig2_All;CL1042.Contig3_All;CL1042.Contig4_All;CL1042.Contig5_All;CL1042.Contig6_All;CL1042.Contig7_All;CL1259.Contig1_All;CL1259.Contig2_All;CL1342.Contig10_All;CL1342.Contig11_All;CL1342.Contig8_All;CL1531.Contig1_All;CL1531.Contig2_All;CL1531.Contig3_All;CL1656.Contig2_All;CL1656.Contig7_All;CL1764.Contig1_All;CL1764.Contig2_All;CL1764.Contig5_All;CL1855.Contig1_Al…	240	K10590: E3 ubiquitin-protein ligase TRIP12 [EC:2.3.2.26]!K00823+ K10590: E3 ubiquitin-protein ligase TRIP12 [EC:2.3.2.26]!K00823+ K10590: E3 ubiquitin-protein ligase TRIP12 [EC:2.3.2.26]!K00823+ K10590: E3 ubiquitin-protein ligase TRIP12 [EC:2.3.2.26]!K00823+ K10590: E3 ubiquitin-protein ligase TRIP12 [EC:2.3.2.26]!K00823+ K10590: E3 ubiquitin-protein ligase TRIP12 [EC:2.3.2.26]!K00823+ K10590: E…	pme0133;pmb2855;pme3011;pmb2857;pme0013	5	Asp-phe+ L-Glutamine O-hexside+ γ-aminobutyric acid+ L-Glutamic acid O-glucoside+ L-Glutamic acid
Glycine, serine and threonine metabolism	ko00260	0.999991	0.507766	CL1168.Contig4_All;CL1168.Contig5_All;CL1278.Contig38_All;CL1278.Contig39_All;CL1278.Contig40_All;CL1278.Contig41_All;CL1278.Contig42_All;CL1376.Contig1_All;CL1376.Contig4_All;CL1376.Contig5_All;CL1376.Contig6_All;CL1400.Contig5_All;CL1400.Contig6_All;CL1594.Contig1_All;CL1678.Contig4_All;CL1762.Contig1_All;CL1806.Contig11_All;CL1806.Contig12_All;CL2039.Contig10_All;CL2039.Contig11_All;CL204.Cont…	324	K20154: pyranose dehydrogenase [EC:1.1.99.29]!K00108+ K20154: pyranose dehydrogenase [EC:1.1.99.29]!K00108+ K02835: peptide chain release factor 1!K00276+ K02835: peptide chain release factor 1!K00276+ K00276: primary-amine oxidase [EC:1.4.3.21]!K02835+ K00276: primary-amine oxidase [EC:1.4.3.21]!K02835+ K02835: peptide chain release factor 1!K00276+ K20154: pyranose dehydrogenase [EC:1.1.99.29]!…	pme3033;pme2054;pme0161;pme2857;pme3384;pme0133;pme0022	7	N,N-Dimethylglycine+ L-Tryptophan+ L-Homoserine+ Hexanoyl glycine+ N-Acetylthreonine+ Asp-phe+ L-Threonine
Monobactam biosynthesis	ko00261	0.250257	0.110025	CL2723.Contig1_All;CL2723.Contig4_All;CL2723.Contig5_All;CL3353.Contig1_All;CL3353.Contig5_All;CL3353.Contig6_All;CL3353.Contig7_All;CL3353.Contig8_All;CL5178.Contig1_All;CL5422.Contig1_All;CL5422.Contig2_All;CL596.Contig2_All;CL596.Contig3_All;CL596.Contig4_All;CL596.Contig6_All	15	K00928: aspartate kinase [EC:2.7.2.4]+ K00928: aspartate kinase [EC:2.7.2.4]+ K00928: aspartate kinase [EC:2.7.2.4]+ K00133: aspartate-semialdehyde dehydrogenase [EC:1.2.1.11]+ K00133: aspartate-semialdehyde dehydrogenase [EC:1.2.1.11]+ K00133: aspartate-semialdehyde dehydrogenase [EC:1.2.1.11]+ K00133: aspartate-semialdehyde dehydrogenase [EC:1.2.1.11]+ K00133: aspartate-semialdehyde dehydrogena…	pme0022;pme0043;pme0133;pme3384;pme2427;pme0170;pme1008	7	L-Threonine+ L-(+)-Arginine+ Asp-phe+ N-Acetylthreonine+ N-Acetyl-L-tyrosine+ Nα-Acetyl-L-arginine+ 3-Chloro-L-tyrosine
Cysteine and methionine metabolism	ko00270	0.00859516	0.895227	CL1124.Contig1_All;CL1124.Contig2_All;CL1143.Contig1_All;CL1143.Contig2_All;CL1143.Contig3_All;CL1369.Contig7_All;CL1369.Contig8_All;CL1407.Contig1_All;CL1407.Contig2_All;CL1565.Contig1_All;CL1565.Contig2_All;CL1736.Contig1_All;CL1736.Contig2_All;CL1745.Contig2_All;CL1745.Contig3_All;CL1745.Contig4_All;CL1745.Contig5_All;CL1745.Contig6_All;CL1745.Contig7_All;CL2134.Contig1_All;CL2659.Contig1_All;…	153	K01738: cysteine synthase A [EC:2.5.1.47]!K01183+ K01738: cysteine synthase A [EC:2.5.1.47]+ K01251: adenosylhomocysteinase [EC:3.3.1.1]+ K01251: adenosylhomocysteinase [EC:3.3.1.1]+ K18757: la-related protein 1!K01251+ K00558: DNA (cytosine-5)-methyltransferase 1 [EC:2.1.1.37]+ K00558: DNA (cytosine-5)-methyltransferase 1 [EC:2.1.1.37]+ K00641: homoserine O-acetyltransferase [EC:2.3.1.31]+ K0064…	pme0133;pme2888;pme1090;pme1283;pme0161	5	Asp-phe+ L-Homocystine+ Glutathione reduced form+ S-(5'-Adenosy)-L-homocysteine+ L-Homoserine
Valine, leucine and isoleucine biosynthesis	ko00290	0.0513629	0.784209	CL1369.Contig1_All;CL1369.Contig10_All;CL1369.Contig2_All;CL1369.Contig3_All;CL1369.Contig4_All;CL1369.Contig5_All;CL1369.Contig6_All;CL1456.Contig10_All;CL1456.Contig11_All;CL1456.Contig12_All;CL1456.Contig13_All;CL1456.Contig15_All;CL1456.Contig17_All;CL1456.Contig18_All;CL1456.Contig19_All;CL1456.Contig20_All;CL1456.Contig21_All;CL1456.Contig5_All;CL1456.Contig6_All;CL1456.Contig8_All;CL2046.C…	60	K01649: 2-isopropylmalate synthase [EC:2.3.3.13]+ K01649: 2-isopropylmalate synthase [EC:2.3.3.13]+ K01649: 2-isopropylmalate synthase [EC:2.3.3.13]+ K01649: 2-isopropylmalate synthase [EC:2.3.3.13]+ K01649: 2-isopropylmalate synthase [EC:2.3.3.13]+ K01649: 2-isopropylmalate synthase [EC:2.3.3.13]+ K01649: 2-isopropylmalate synthase [EC:2.3.3.13]+ K01652: acetolactate synthase I/II/III large subu…	pme0022;pme3384	2	L-Threonine+ N-Acetylthreonine
Lysine biosynthesis	ko00300	0.0974271	0.287074	CL1622.Contig1_All;CL1622.Contig3_All;CL1968.Contig2_All;CL1968.Contig3_All;CL1968.Contig4_All;CL1968.Contig5_All;CL2668.Contig2_All;CL2668.Contig3_All;CL2668.Contig5_All;CL3206.Contig5_All;CL3445.Contig4_All;CL3470.Contig1_All;CL3470.Contig3_All;CL3605.Contig2_All;CL3605.Contig3_All;CL3605.Contig5_All;CL3605.Contig6_All;CL3685.Contig2_All;CL3685.Contig3_All;CL3685.Contig6_All;CL3936.Contig1_All;…	84	K17450: homoaconitase [EC:4.2.1.-]+ K17450: homoaconitase [EC:4.2.1.-]+ K00143: L-aminoadipate-semialdehyde dehydrogenase [EC:1.2.1.31]+ K00143: L-aminoadipate-semialdehyde dehydrogenase [EC:1.2.1.31]+ K00143: L-aminoadipate-semialdehyde dehydrogenase [EC:1.2.1.31]+ K00143: L-aminoadipate-semialdehyde dehydrogenase [EC:1.2.1.31]+ K14859: ribosome biogenesis protein SSF1/2!K00143+ K14859: ribosome…	pme0161;pmb0962;pme1712;pme0279;pme0133	5	L-Homoserine+ Lysine butyrate+ L-Saccharopine+ 2,6-Diaminooimelic acid+ Asp-phe
Lysine degradation	ko00310	0.00540506	0.730441	CL1107.Contig1_All;CL1107.Contig2_All;CL1140.Contig2_All;CL1140.Contig3_All;CL1140.Contig4_All;CL1140.Contig5_All;CL1140.Contig6_All;CL1470.Contig1_All;CL2150.Contig2_All;CL2357.Contig1_All;CL2743.Contig1_All;CL3517.Contig1_All;CL3517.Contig2_All;CL4312.Contig1_All;CL4312.Contig2_All;CL4312.Contig3_All;CL4312.Contig4_All;CL4312.Contig6_All;CL4312.Contig7_All;CL578.Contig2_All;CL578.Contig3_All;CL…	174	K14157: alpha-aminoadipic semialdehyde synthase [EC:1.5.1.8 1.5.1.9]!K08869+ K14157: alpha-aminoadipic semialdehyde synthase [EC:1.5.1.8 1.5.1.9]!K08869+ K11419: histone-lysine N-methyltransferase SUV39H [EC:2.1.1.43]+ K11419: histone-lysine N-methyltransferase SUV39H [EC:2.1.1.43]+ K11419: histone-lysine N-methyltransferase SUV39H [EC:2.1.1.43]+ K11419: histone-lysine N-methyltransferase SUV39H …	pme2857;pmb0962;pme1712;pme0122	4	Hexanoyl glycine+ Lysine butyrate+ L-Saccharopine+ N6-Acetyl-L-lysine
Arginine and proline metabolism	ko00330	0.631261	0.32192	CL1125.Contig10_All;CL1125.Contig4_All;CL1125.Contig5_All;CL1125.Contig9_All;CL135.Contig1_All;CL135.Contig4_All;CL1749.Contig1_All;CL1749.Contig2_All;CL179.Contig2_All;CL179.Contig4_All;CL179.Contig5_All;CL1915.Contig1_All;CL1915.Contig2_All;CL1915.Contig4_All;CL1915.Contig5_All;CL1915.Contig6_All;CL1915.Contig7_All;CL1989.Contig1_All;CL1989.Contig2_All;CL1989.Contig3_All;CL1989.Contig4_All;CL19…	196	K00147: glutamate-5-semialdehyde dehydrogenase [EC:1.2.1.41]+ K00147: glutamate-5-semialdehyde dehydrogenase [EC:1.2.1.41]+ K00147: glutamate-5-semialdehyde dehydrogenase [EC:1.2.1.41]+ K00147: glutamate-5-semialdehyde dehydrogenase [EC:1.2.1.41]+ K01426: amidase [EC:3.5.1.4]+ K01426: amidase [EC:3.5.1.4]!K12837+ K01259: proline iminopeptidase [EC:3.4.11.5]+ K01259: proline iminopeptidase [EC:3.4…	pme0170;pme0123;pme0133;pma0634;pmd0017;pmb0508;pme0284;pmb0505;pme2702;pmb2855;pme0043;pme0013;pmb2857;pme3011	14	Nα-Acetyl-L-arginine+ Glycyl-L-proline+ Asp-phe+ N', N''-di-p-coumaroylspermine+ Spermine+ N-p-Coumaroyl agmatine+ 4-Guanidinobutyric acid+ N'-p-Coumaroyl putrescine+ 4-Acetamidobutyric acid+ L-Glutamine O-hexside+ L-(+)-Arginine+ L-Glutamic acid+ L-Glutamic acid O-glucoside+ γ-aminobutyric acid
Carbapenem biosynthesis	ko00332	0.942308	0.192476	CL1125.Contig10_All;CL1125.Contig4_All;CL1125.Contig5_All;CL1125.Contig9_All;CL3058.Contig4_All;CL3058.Contig5_All;CL5038.Contig1_All;CL5038.Contig2_All;CL5038.Contig3_All;Unigene2571_All	10	K00147: glutamate-5-semialdehyde dehydrogenase [EC:1.2.1.41]+ K00147: glutamate-5-semialdehyde dehydrogenase [EC:1.2.1.41]+ K00147: glutamate-5-semialdehyde dehydrogenase [EC:1.2.1.41]+ K00147: glutamate-5-semialdehyde dehydrogenase [EC:1.2.1.41]+ K00931: glutamate 5-kinase [EC:2.7.2.11]!K00948+ K00931: glutamate 5-kinase [EC:2.7.2.11]!K00948+ K00147: glutamate-5-semialdehyde dehydrogenase [EC:1.…	pmb2857;pme3478;pme0013;pme0123	4	L-Glutamic acid O-glucoside+ Pantetheine+ L-Glutamic acid+ Glycyl-L-proline
Histidine metabolism	ko00340	0.536301	0.181741	CL1360.Contig1_All;CL2051.Contig1_All;CL2051.Contig3_All;CL2051.Contig4_All;CL2051.Contig5_All;CL2181.Contig1_All;CL2181.Contig2_All;CL2182.Contig1_All;CL2182.Contig2_All;CL2182.Contig5_All;CL2182.Contig6_All;CL2716.Contig1_All;CL2716.Contig2_All;CL3110.Contig6_All;CL3110.Contig8_All;CL3868.Contig4_All;CL4058.Contig1_All;CL4290.Contig2_All;CL4316.Contig1_All;CL4316.Contig2_All;CL4398.Contig2_All;…	110	K01663: glutamine amidotransferase / cyclase [EC:2.4.2.- 4.1.3.-]+ K19787: carnosine N-methyltransferase [EC:2.1.1.22]+ K19787: carnosine N-methyltransferase [EC:2.1.1.22]+ K19787: carnosine N-methyltransferase [EC:2.1.1.22]+ K19787: carnosine N-methyltransferase [EC:2.1.1.22]+ K14152: phosphoribosyl-ATP pyrophosphohydrolase / phosphoribosyl-AMP cyclohydrolase / histidinol dehydrogenase [EC:3.6.1…	pme2046;pme0133;pme0013;pme2575;pmb2857;pme0180	6	3-N-Methyl-L-histidine+ Asp-phe+ L-Glutamic acid+ L-Carnosine+ L-Glutamic acid O-glucoside+ 1-Methylhistidine
Tyrosine metabolism	ko00350	0.999991	0.677875	CL1456.Contig22_All;CL1456.Contig23_All;CL1846.Contig1_All;CL1846.Contig2_All;CL1846.Contig4_All;CL20.Contig16_All;CL20.Contig17_All;CL20.Contig19_All;CL20.Contig5_All;CL20.Contig7_All;CL2072.Contig1_All;CL2072.Contig11_All;CL2072.Contig12_All;CL2072.Contig2_All;CL2072.Contig3_All;CL2072.Contig5_All;CL2072.Contig6_All;CL2072.Contig7_All;CL2072.Contig8_All;CL2072.Contig9_All;CL252.Contig13_All;CL2…	214	K15501: serine/threonine-protein phosphatase 6 regulatory subunit 3!K01557+ K15501: serine/threonine-protein phosphatase 6 regulatory subunit 3!K01557+ K00451: homogentisate 1,2-dioxygenase [EC:1.13.11.5]+ K00451: homogentisate 1,2-dioxygenase [EC:1.13.11.5]+ K00451: homogentisate 1,2-dioxygenase [EC:1.13.11.5]+ K00505: tyrosinase [EC:1.14.18.1]!K15437+ K00505: tyrosinase [EC:1.14.18.1]+ K00505: …	pme2427;pme1820;pme0388;pme1436;pme1008	5	N-Acetyl-L-tyrosine+ p–Hydroxyphenyl acetic acid+ Homovanillic acid+ p-Coumaric acid+ 3-Chloro-L-tyrosine
Phenylalanine metabolism	ko00360	0.999523	0.494451	CL1451.Contig1_All;CL1451.Contig3_All;CL1451.Contig4_All;CL6046.Contig2_All;Unigene5184_All;Unigene6159_All;Unigene7625_All;CL1081.Contig10_All;CL1256.Contig3_All;CL1256.Contig6_All;CL1256.Contig7_All;CL1256.Contig8_All;CL1256.Contig9_All;CL1278.Contig38_All;CL1278.Contig39_All;CL1278.Contig40_All;CL1278.Contig41_All;CL1278.Contig42_All;CL135.Contig1_All;CL135.Contig4_All;CL1400.Contig5_All;CL140…	205	K10775: phenylalanine ammonia-lyase [EC:4.3.1.24]+ K10775: phenylalanine ammonia-lyase [EC:4.3.1.24]+ K10775: phenylalanine ammonia-lyase [EC:4.3.1.24]+ K00074: 3-hydroxybutyryl-CoA dehydrogenase [EC:1.1.1.157]+ K00074: 3-hydroxybutyryl-CoA dehydrogenase [EC:1.1.1.157]+ K10775: phenylalanine ammonia-lyase [EC:4.3.1.24]+ K10775: phenylalanine ammonia-lyase [EC:4.3.1.24]+ K00128: aldehyde dehydroge…	pme1436;pme2427;pme1820;pme0133;pme1008;pmf0141;pme1422;pme3083;pme0240;pme0177;pme2277;pme0299	12	p-Coumaric acid+ N-Acetyl-L-tyrosine+ p–Hydroxyphenyl acetic acid+ Asp-phe+ 3-Chloro-L-tyrosine+ 2-Phenylethanol+ Hydrocinnamic acid+ 2-(Formylamino)benzoic acid+ Benzoic acid+ Phenylacetyl-L-glutamine+ 3-Aminosalicylic acid+ trans-Cinnamate
Tryptophan metabolism	ko00380	0.689111	0.0653792	CL1468.Contig2_All;CL1867.Contig5_All;CL1867.Contig8_All;CL1867.Contig9_All;CL2128.Contig4_All;CL2128.Contig5_All;CL2128.Contig8_All;CL2271.Contig1_All;CL2271.Contig2_All;CL2271.Contig3_All;CL2271.Contig4_All;CL2271.Contig5_All;CL2271.Contig6_All;CL2885.Contig2_All;CL2885.Contig3_All;CL3019.Contig1_All;CL3152.Contig1_All;CL3152.Contig2_All;CL3152.Contig3_All;CL3152.Contig4_All;CL343.Contig4_All;C…	301	K01501: nitrilase [EC:3.5.5.1]!K01166+ K00486: kynurenine 3-monooxygenase [EC:1.14.13.9]+ K00486: kynurenine 3-monooxygenase [EC:1.14.13.9]!K01556+ K00486: kynurenine 3-monooxygenase [EC:1.14.13.9]!K01556+ K03781: catalase [EC:1.11.1.6]+ K03781: catalase [EC:1.11.1.6]+ K03781: catalase [EC:1.11.1.6]+ K01501: nitrilase [EC:3.5.5.1]+ K01501: nitrilase [EC:3.5.5.1]+ K01501: nitrilase [EC:3.5.5.1]+ K…	pme2054;pmb0818;pme1416;pme1313;pmb1096;pme1228;pmb0774;pme2024;pme1218;pmb0819;pmb0130	11	L-Tryptophan+ Methoxyindoleacetic acid+ L-Tryptamine+ N'-Formylkynurenine+ Indole+ 5-Hydroxy-L-tryptophan+ N-hydroxy tryptamine+ serotonin+ 2-Picolinic acid+ 3-Indoleacetonitrile+ N-Acetyl tryptamine
Phenylalanine, tyrosine and tryptophan biosynthesis	ko00400	0.929146	0.361322	CL1040.Contig1_All;CL1040.Contig2_All;CL1040.Contig3_All;CL1253.Contig1_All;CL1253.Contig3_All;CL1980.Contig1_All;CL1980.Contig11_All;CL1980.Contig3_All;CL1980.Contig4_All;CL1980.Contig5_All;CL1980.Contig7_All;CL1980.Contig8_All;CL1980.Contig9_All;CL2161.Contig1_All;CL2161.Contig2_All;CL2402.Contig1_All;CL2402.Contig10_All;CL2402.Contig13_All;CL2402.Contig14_All;CL2402.Contig16_All;CL2402.Contig1…	101	K01626: 3-deoxy-7-phosphoheptulonate synthase [EC:2.5.1.54]+ K01626: 3-deoxy-7-phosphoheptulonate synthase [EC:2.5.1.54]+ K01626: 3-deoxy-7-phosphoheptulonate synthase [EC:2.5.1.54]+ K13830: pentafunctional AROM polypeptide [EC:4.2.3.4 4.2.1.10 1.1.1.25 2.7.1.71 2.5.1.19]+ K13830: pentafunctional AROM polypeptide [EC:4.2.3.4 4.2.1.10 1.1.1.25 2.7.1.71 2.5.1.19]+ K00211: prephenate dehydrogenase (…	pme2054;pme2036;pme1008;pme2427;pmb1096;pme0133	6	L-Tryptophan+ Quinic acid+ 3-Chloro-L-tyrosine+ N-Acetyl-L-tyrosine+ Indole+ Asp-phe
Staurosporine biosynthesis	ko00404	0.952564	0.652897	CL1263.Contig1_All;CL1263.Contig2_All;CL2236.Contig1_All;CL2236.Contig2_All;CL818.Contig12_All;CL818.Contig20_All;CL818.Contig7_All;CL818.Contig9_All;Unigene4346_All;Unigene618_All;CL1414.Contig3_All;CL1414.Contig4_All;CL4042.Contig2_All;CL627.Contig3_All;CL627.Contig6_All;CL627.Contig8_All;Unigene8246_All	17	K17475: tryprostatin B 6-hydroxylase [EC:1.14.13.176]+ K17475: tryprostatin B 6-hydroxylase [EC:1.14.13.176]+ K18280: 6-hydroxytryprostatin B O-methyltransferase [EC:2.1.1.293]+ K18280: 6-hydroxytryprostatin B O-methyltransferase [EC:2.1.1.293]+ K17475: tryprostatin B 6-hydroxylase [EC:1.14.13.176]!K07824+ K17475: tryprostatin B 6-hydroxylase [EC:1.14.13.176]!K07824+ K17475: tryprostatin B 6-hydr…	pme2054	1	L-Tryptophan
beta-Alanine metabolism	ko00410	0.99873	0.361322	CL1302.Contig2_All;CL5858.Contig2_All;CL1042.Contig1_All;CL1042.Contig2_All;CL1042.Contig3_All;CL1042.Contig4_All;CL1042.Contig5_All;CL1042.Contig6_All;CL1042.Contig7_All;CL1081.Contig10_All;CL1081.Contig2_All;CL1081.Contig3_All;CL1081.Contig4_All;CL1081.Contig6_All;CL1081.Contig7_All;CL1081.Contig8_All;CL1081.Contig9_All;CL1278.Contig38_All;CL1278.Contig39_All;CL1278.Contig40_All;CL1278.Contig41…	183	K01918: pantoate--beta-alanine ligase [EC:6.3.2.1]+ K01918: pantoate--beta-alanine ligase [EC:6.3.2.1]!K07252+ K10590: E3 ubiquitin-protein ligase TRIP12 [EC:2.3.2.26]!K00823+ K10590: E3 ubiquitin-protein ligase TRIP12 [EC:2.3.2.26]!K00823+ K10590: E3 ubiquitin-protein ligase TRIP12 [EC:2.3.2.26]!K00823+ K10590: E3 ubiquitin-protein ligase TRIP12 [EC:2.3.2.26]!K00823+ K10590: E3 ubiquitin-protein…	pma0634;pmd0017;pme2575;pme3011;pme2046;pme0133	6	N', N''-di-p-coumaroylspermine+ Spermine+ L-Carnosine+ γ-aminobutyric acid+ 3-N-Methyl-L-histidine+ Asp-phe
Taurine and hypotaurine metabolism	ko00430	0.728606	0.856449	CL1440.Contig3_All;CL1440.Contig5_All;CL1440.Contig6_All;CL1869.Contig6_All;CL1869.Contig7_All;CL1869.Contig9_All;CL420.Contig4_All;CL4432.Contig2_All;CL4432.Contig3_All;CL4432.Contig4_All;CL4432.Contig5_All;CL4432.Contig6_All;Unigene616_All;CL3283.Contig4_All;CL3463.Contig1_All;CL3463.Contig2_All;CL3463.Contig3_All;CL3725.Contig1_All;CL420.Contig2_All;CL420.Contig3_All;CL420.Contig9_All;CL4762.C…	36	K00681: gamma-glutamyltranspeptidase / glutathione hydrolase [EC:2.3.2.2 3.4.19.13]+ K00681: gamma-glutamyltranspeptidase / glutathione hydrolase [EC:2.3.2.2 3.4.19.13]+ K00681: gamma-glutamyltranspeptidase / glutathione hydrolase [EC:2.3.2.2 3.4.19.13]+ K00925: acetate kinase [EC:2.7.2.1]+ K00925: acetate kinase [EC:2.7.2.1]+ K00925: acetate kinase [EC:2.7.2.1]+ K18592: gamma-glutamyltranspeptid…	pme0013;pmb2857	2	L-Glutamic acid+ L-Glutamic acid O-glucoside
Cyanoamino acid metabolism	ko00460	0.993567	0.925225	CL1365.Contig2_All;CL1365.Contig4_All;CL1365.Contig7_All;CL1401.Contig3_All;CL1415.Contig1_All;CL1415.Contig2_All;CL1415.Contig3_All;CL1415.Contig4_All;CL2172.Contig3_All;CL2172.Contig4_All;CL2172.Contig5_All;CL2582.Contig1_All;CL2582.Contig3_All;CL2582.Contig5_All;CL2801.Contig1_All;CL2801.Contig10_All;CL2801.Contig11_All;CL2801.Contig12_All;CL2801.Contig13_All;CL2801.Contig14_All;CL2801.Contig1…	107	K05349: beta-glucosidase [EC:3.2.1.21]+ K05349: beta-glucosidase [EC:3.2.1.21]+ K05349: beta-glucosidase [EC:3.2.1.21]+ K01188: beta-glucosidase [EC:3.2.1.21]+ K05349: beta-glucosidase [EC:3.2.1.21]+ K05349: beta-glucosidase [EC:3.2.1.21]+ K05349: beta-glucosidase [EC:3.2.1.21]+ K05349: beta-glucosidase [EC:3.2.1.21]+ K01455: formamidase [EC:3.5.1.49]+ K01455: formamidase [EC:3.5.1.49]+ K01455: f…	pme2857;pme1008;pme0133;pme2427	4	Hexanoyl glycine+ 3-Chloro-L-tyrosine+ Asp-phe+ N-Acetyl-L-tyrosine
D-Arginine and D-ornithine metabolism	ko00472	0.644775	0.366791	CL1656.Contig2_All;CL1656.Contig7_All;CL1764.Contig1_All;CL1764.Contig2_All;CL1764.Contig5_All;CL1855.Contig1_All;CL3143.Contig1_All;CL3143.Contig2_All;CL3143.Contig3_All;CL51.Contig1_All;CL51.Contig3_All;CL5394.Contig1_All;CL5394.Contig2_All;CL5812.Contig1_All;CL7162.Contig1_All;CL7162.Contig11_All;CL7162.Contig12_All;CL7162.Contig2_All;CL7162.Contig4_All;CL7162.Contig5_All;CL7162.Contig8_All;Un…	31	K00272: D-aspartate oxidase [EC:1.4.3.1]!K00273+ K00272: D-aspartate oxidase [EC:1.4.3.1]!K00273+ K00272: D-aspartate oxidase [EC:1.4.3.1]!K00273+ K00272: D-aspartate oxidase [EC:1.4.3.1]!K00273+ K00273: D-amino-acid oxidase [EC:1.4.3.3]!K00272+ K00273: D-amino-acid oxidase [EC:1.4.3.3]!K00272+ K00273: D-amino-acid oxidase [EC:1.4.3.3]!K00272+ K00273: D-amino-acid oxidase [EC:1.4.3.3]!K00272+ K00…	pme0043;pme0170	2	L-(+)-Arginine+ Nα-Acetyl-L-arginine
Glutathione metabolism	ko00480	0.999827	0.365156	CL104.Contig1_All;CL104.Contig3_All;CL1063.Contig10_All;CL1063.Contig11_All;CL1063.Contig18_All;CL1063.Contig8_All;CL1256.Contig5_All;CL1790.Contig6_All;CL2291.Contig1_All;CL2291.Contig2_All;CL2291.Contig4_All;CL2824.Contig4_All;CL2824.Contig5_All;CL2825.Contig1_All;CL2825.Contig2_All;CL3844.Contig1_All;CL3844.Contig2_All;CL3844.Contig4_All;CL4392.Contig1_All;CL4392.Contig2_All;CL4392.Contig3_All…	139	K00799: glutathione S-transferase [EC:2.5.1.18]+ K00799: glutathione S-transferase [EC:2.5.1.18]+ K15428: Cys-Gly metallodipeptidase DUG1 [EC:3.4.13.-]+ K15428: Cys-Gly metallodipeptidase DUG1 [EC:3.4.13.-]+ K15428: Cys-Gly metallodipeptidase DUG1 [EC:3.4.13.-]+ K15428: Cys-Gly metallodipeptidase DUG1 [EC:3.4.13.-]+ K14818: ribosome assembly protein SQT1!K00799+ K00799: glutathione S-transferase …	pme0013;pmb2857;pmb0505;pme2857;pma0634;pme1090;pme3179;pmd0017;pme0113	9	L-Glutamic acid+ L-Glutamic acid O-glucoside+ N'-p-Coumaroyl putrescine+ Hexanoyl glycine+ N', N''-di-p-coumaroylspermine+ Glutathione reduced form+ CYS-GLY+ Spermine+ γ-Glu-Cys
Starch and sucrose metabolism	ko00500	0.560832	0.784209	CL1099.Contig1_All;CL1176.Contig1_All;CL1176.Contig2_All;CL1176.Contig3_All;CL1176.Contig4_All;CL1176.Contig5_All;CL1176.Contig6_All;CL1176.Contig7_All;CL1351.Contig1_All;CL1351.Contig2_All;CL1351.Contig3_All;CL1351.Contig4_All;CL1396.Contig1_All;CL1396.Contig2_All;CL1396.Contig3_All;CL1396.Contig4_All;CL1403.Contig1_All;CL1403.Contig2_All;CL1403.Contig3_All;CL1403.Contig4_All;CL1634.Contig2_All;…	296	K11771: SWI/SNF chromatin-remodeling complex subunit SWI1!K01179+ K00688: glycogen phosphorylase [EC:2.4.1.1]+ K00688: glycogen phosphorylase [EC:2.4.1.1]+ K00688: glycogen phosphorylase [EC:2.4.1.1]+ K00688: glycogen phosphorylase [EC:2.4.1.1]+ K00688: glycogen phosphorylase [EC:2.4.1.1]+ K00688: glycogen phosphorylase [EC:2.4.1.1]+ K00688: glycogen phosphorylase [EC:2.4.1.1]+ K00693: glycogen s…	pmb3088;pmb2922	2	Trehalose 6-phosphate+ Uridine 5'-diphospho-D-glucose
Amino sugar and nucleotide sugar metabolism	ko00520	0.154728	0.707846	CL1464.Contig1_All;CL1464.Contig4_All;CL1575.Contig3_All;CL1797.Contig1_All;CL1797.Contig2_All;CL1797.Contig3_All;CL1797.Contig4_All;CL1797.Contig6_All;CL1797.Contig7_All;CL2261.Contig1_All;CL2261.Contig11_All;CL2261.Contig15_All;CL2261.Contig17_All;CL2261.Contig4_All;CL2261.Contig5_All;CL2261.Contig6_All;CL235.Contig1_All;CL235.Contig2_All;CL235.Contig3_All;CL235.Contig4_All;CL235.Contig5_All;CL…	269	K01183: chitinase [EC:3.2.1.14]+ K01183: chitinase [EC:3.2.1.14]+ K01183: chitinase [EC:3.2.1.14]!K19704+ K01836: phosphoacetylglucosamine mutase [EC:5.4.2.3]+ K01836: phosphoacetylglucosamine mutase [EC:5.4.2.3]+ K01836: phosphoacetylglucosamine mutase [EC:5.4.2.3]+ K01836: phosphoacetylglucosamine mutase [EC:5.4.2.3]+ K01836: phosphoacetylglucosamine mutase [EC:5.4.2.3]+ K01836: phosphoacetylgl…	pme2435;pmb2922;pmb0786	3	L-Fucose+ Uridine 5'-diphospho-D-glucose+ Glucosamine
Glycerolipid metabolism	ko00561	0.998882	0.477385	CL1019.Contig2_All;CL1019.Contig8_All;CL1068.Contig2_All;CL1068.Contig3_All;CL1185.Contig1_All;CL1185.Contig3_All;CL1185.Contig4_All;CL1185.Contig5_All;CL1185.Contig6_All;CL1185.Contig7_All;CL1185.Contig8_All;CL1185.Contig9_All;CL1314.Contig1_All;CL1314.Contig2_All;CL1314.Contig5_All;CL1314.Contig6_All;CL1314.Contig8_All;CL1319.Contig1_All;CL1319.Contig2_All;CL1449.Contig1_All;CL1449.Contig2_All;…	286	K18097: glycerol 2-dehydrogenase (NADP+) [EC:1.1.1.156]+ K18097: glycerol 2-dehydrogenase (NADP+) [EC:1.1.1.156]+ K18097: glycerol 2-dehydrogenase (NADP+) [EC:1.1.1.156]+ K18097: glycerol 2-dehydrogenase (NADP+) [EC:1.1.1.156]+ K13507: glycerol-3-phosphate O-acyltransferase / dihydroxyacetone phosphate acyltransferase [EC:2.3.1.15 2.3.1.42]+ K13507: glycerol-3-phosphate O-acyltransferase / dihydr…	pmb1605;pmb2325;pmb2922	3	MAG (18:3) isomer3+ MAG (18:3) isomer2+ Uridine 5'-diphospho-D-glucose
Glycosylphosphatidylinositol (GPI)-anchor biosynthesis	ko00563	0.999806	0.880222	CL1188.Contig1_All;CL163.Contig1_All;CL163.Contig11_All;CL163.Contig14_All;CL163.Contig15_All;CL163.Contig21_All;CL163.Contig22_All;CL163.Contig3_All;CL163.Contig6_All;CL163.Contig7_All;CL163.Contig9_All;CL1963.Contig1_All;CL1963.Contig2_All;CL2295.Contig1_All;CL2295.Contig2_All;CL2295.Contig3_All;CL2596.Contig2_All;CL2596.Contig3_All;CL2596.Contig4_All;CL2596.Contig6_All;CL2596.Contig8_All;CL261…	129	K05288: phosphatidylinositol glycan, class O+ K03857: phosphatidylinositol glycan, class A [EC:2.4.1.198]+ K03857: phosphatidylinositol glycan, class A [EC:2.4.1.198]+ K03857: phosphatidylinositol glycan, class A [EC:2.4.1.198]+ K03857: phosphatidylinositol glycan, class A [EC:2.4.1.198]+ K03857: phosphatidylinositol glycan, class A [EC:2.4.1.198]+ K03857: phosphatidylinositol glycan, class A [EC…	pmb0883	1	LysoPE 18:0
Glycerophospholipid metabolism	ko00564	0.432262	0.0366356	CL1010.Contig5_All;CL1385.Contig1_All;CL1385.Contig2_All;CL1481.Contig1_All;CL1481.Contig2_All;CL1568.Contig19_All;CL1568.Contig2_All;CL1568.Contig20_All;CL1568.Contig21_All;CL1568.Contig31_All;CL1568.Contig32_All;CL1568.Contig34_All;CL1568.Contig37_All;CL1568.Contig5_All;CL1568.Contig6_All;CL1568.Contig8_All;CL1568.Contig9_All;CL1734.Contig1_All;CL1734.Contig2_All;CL1734.Contig4_All;CL1734.Conti…	207	K06123: 1-acylglycerone phosphate reductase [EC:1.1.1.101]!K00079+ K13511: monolysocardiolipin acyltransferase [EC:2.3.1.-]+ K13511: monolysocardiolipin acyltransferase [EC:2.3.1.-]+ K13333: lysophospholipase [EC:3.1.1.5]+ K13333: lysophospholipase [EC:3.1.1.5]+ K01050: cholinesterase [EC:3.1.1.8]!K01049+ K01050: cholinesterase [EC:3.1.1.8]!K01049+ K01845: glutamate-1-semialdehyde 2,1-aminomutase…	pmd0132;pmb0876;pmb1754;pmb0865;pmb0852;pmb0863;pmd0145;pmb2406;pmb0862;pmb0848;pmd0136;pmd0144;pmb2228;pmb0854;pma1303;pme2433;pmb0883;pmb0873	18	LysoPC 16:0 (2n isomer)+ LysoPE 16:0+ O-Phosphocholine+ LysoPC 18:3 (2n isomer)+ LysoPC 18:2+ LysoPC 16:2 (2n isomer)+ LysoPC 20:1+ LysoPC 17:0+ LysoPC 12:1+ LysoPC 16:1 (2n isomer)+ LysoPC 18:0+ LysoPC 20:1 (2n isomer)+ LysoPC 19:0+ LysoPC 18:3+ LysoPC 16:2+ Diethanolamine+ LysoPE 18:0+ LysoPC 18:2 (2n isomer)
Ether lipid metabolism	ko00565	0.0397829	0.192476	CL2543.Contig2_All;CL2543.Contig3_All;CL6414.Contig1_All;CL6956.Contig1_All;CL6956.Contig2_All;CL1010.Contig3_All;CL1010.Contig4_All;CL1010.Contig5_All;CL1357.Contig1_All;CL2102.Contig1_All;CL2102.Contig2_All;CL2102.Contig3_All;CL2102.Contig5_All;CL2102.Contig6_All;CL3074.Contig3_All;CL3074.Contig4_All;CL3782.Contig3_All;CL4382.Contig1_All;CL5097.Contig1_All;CL5097.Contig2_All;CL5193.Contig1_All;…	44	K01062: platelet-activating factor acetylhydrolase [EC:3.1.1.47]+ K01062: platelet-activating factor acetylhydrolase [EC:3.1.1.47]+ K16794: platelet-activating factor acetylhydrolase IB subunit alpha+ K01062: platelet-activating factor acetylhydrolase [EC:3.1.1.47]+ K01062: platelet-activating factor acetylhydrolase [EC:3.1.1.47]+ K06123: 1-acylglycerone phosphate reductase [EC:1.1.1.101]!K00079+…	pmd0132;pmd0145;pmd0144;pmd0136	4	LysoPC 16:0 (2n isomer)+ LysoPC 20:1+ LysoPC 20:1 (2n isomer)+ LysoPC 18:0
Arachidonic acid metabolism	ko00590	0.019821	0.392407	CL1722.Contig2_All;CL1722.Contig3_All;CL1832.Contig1_All;CL1832.Contig2_All;CL1832.Contig3_All;CL1832.Contig4_All;CL2113.Contig1_All;CL2113.Contig2_All;CL2113.Contig3_All;CL2113.Contig4_All;CL2233.Contig1_All;CL2233.Contig2_All;CL2233.Contig3_All;CL2233.Contig4_All;CL2233.Contig5_All;CL2233.Contig6_All;CL2347.Contig1_All;CL2347.Contig4_All;CL2347.Contig5_All;CL2461.Contig1_All;CL259.Contig2_All;C…	52	K14544: U3 small nucleolar RNA-associated protein 22!K08726+ K14544: U3 small nucleolar RNA-associated protein 22!K08726+ K12880: THO complex subunit 3!K08726+ K12880: THO complex subunit 3!K08726+ K12880: THO complex subunit 3!K08726+ K12880: THO complex subunit 3!K08726+ K08726: soluble epoxide hydrolase / lipid-phosphate phosphatase [EC:3.3.2.10 3.1.3.76]+ K08726: soluble epoxide hydrolase / l…	pmb0848;pmb0873;pmb0865;pmb0876;pmb0852	5	LysoPC 16:1 (2n isomer)+ LysoPC 18:2 (2n isomer)+ LysoPC 18:3 (2n isomer)+ LysoPE 16:0+ LysoPC 18:2
Linoleic acid metabolism	ko00591	0.0609236	0.334704	CL3180.Contig1_All;CL3180.Contig2_All;Unigene1203_All;Unigene587_All;CL2102.Contig1_All;CL2102.Contig2_All;CL2102.Contig3_All;CL2102.Contig5_All;CL2102.Contig6_All;CL5193.Contig1_All;CL5193.Contig2_All;CL5193.Contig3_All;CL5193.Contig4_All;CL5193.Contig5_All	14	K17862: linoleate 10R-lipoxygenase [EC:1.13.11.62]+ K17862: linoleate 10R-lipoxygenase [EC:1.13.11.62]+ K17862: linoleate 10R-lipoxygenase [EC:1.13.11.62]+ K17862: linoleate 10R-lipoxygenase [EC:1.13.11.62]+ K14674: TAG lipase / steryl ester hydrolase / phospholipase A2 / LPA acyltransferase [EC:3.1.1.3 3.1.1.13 3.1.1.4 2.3.1.51]+ K14674: TAG lipase / steryl ester hydrolase / phospholipase A2 / L…	pmb0852;pmb0876;pma0461;pmb1574;pmb0848;pmb0873;pmb0865	7	LysoPC 18:2+ LysoPE 16:0+ 14,15-Dehydrocrepenynic acid+ Octadecadien-6-ynoic acid+ LysoPC 16:1 (2n isomer)+ LysoPC 18:2 (2n isomer)+ LysoPC 18:3 (2n isomer)
alpha-Linolenic acid metabolism	ko00592	0.229348	0.496246	CL1754.Contig1_All;CL1754.Contig2_All;CL2888.Contig1_All;CL2888.Contig2_All;CL3235.Contig1_All;CL3235.Contig2_All;CL3235.Contig3_All;CL3235.Contig4_All;CL4261.Contig1_All;Unigene626_All;Unigene7407_All;CL1082.Contig1_All;CL1082.Contig2_All;CL1082.Contig3_All;CL1322.Contig1_All;CL1515.Contig1_All;CL1515.Contig2_All;CL1515.Contig3_All;CL2102.Contig1_All;CL2102.Contig2_All;CL2102.Contig3_All;CL2102.…	41	K09580: protein disulfide-isomerase A1 [EC:5.3.4.1]!K05894+ K09580: protein disulfide-isomerase A1 [EC:5.3.4.1]!K05894+ K09580: protein disulfide-isomerase A1 [EC:5.3.4.1]!K05894+ K09580: protein disulfide-isomerase A1 [EC:5.3.4.1]!K05894+ K09580: protein disulfide-isomerase A1 [EC:5.3.4.1]!K05894+ K09580: protein disulfide-isomerase A1 [EC:5.3.4.1]!K05894+ K09580: protein disulfide-isomerase A1 …	pmb0848;pmb0873;pmb0865;pmb0876;pmb0852	5	LysoPC 16:1 (2n isomer)+ LysoPC 18:2 (2n isomer)+ LysoPC 18:3 (2n isomer)+ LysoPE 16:0+ LysoPC 18:2
Glyoxylate and dicarboxylate metabolism	ko00630	0.486927	0.677875	CL226.Contig2_All;CL226.Contig3_All;CL226.Contig5_All;CL226.Contig8_All;CL392.Contig1_All;CL392.Contig2_All;CL392.Contig4_All;CL392.Contig5_All;CL392.Contig7_All;CL392.Contig8_All;CL392.Contig9_All;CL442.Contig12_All;CL442.Contig5_All;CL442.Contig6_All;CL442.Contig7_All;CL442.Contig8_All;CL442.Contig9_All;Unigene1985_All;Unigene8704_All;CL1003.Contig4_All;CL1054.Contig1_All;CL1054.Contig3_All;CL1…	151	K06062: histone acetyltransferase [EC:2.3.1.48]!K00122+ K06062: histone acetyltransferase [EC:2.3.1.48]!K00122+ K06062: histone acetyltransferase [EC:2.3.1.48]!K00122+ K06062: histone acetyltransferase [EC:2.3.1.48]!K00122+ K01637: isocitrate lyase [EC:4.1.3.1]+ K01637: isocitrate lyase [EC:4.1.3.1]+ K01637: isocitrate lyase [EC:4.1.3.1]+ K01637: isocitrate lyase [EC:4.1.3.1]+ K01637: isocitrate …	pmf0096;pmb2857;pme2857;pme0013;pmb2855	5	Oxalic acid+ L-Glutamic acid O-glucoside+ Hexanoyl glycine+ L-Glutamic acid+ L-Glutamine O-hexside
Propanoate metabolism	ko00640	0.00372712	0.975988	CL1730.Contig3_All;CL1730.Contig4_All;CL1730.Contig5_All;CL1730.Contig6_All;CL3379.Contig2_All;CL3379.Contig3_All;CL4094.Contig2_All;CL4094.Contig4_All;CL4094.Contig5_All;CL4094.Contig6_All;CL4094.Contig7_All;CL4094.Contig8_All;CL5011.Contig1_All;CL5011.Contig2_All;CL5011.Contig3_All;CL5011.Contig4_All;CL5431.Contig1_All;CL5431.Contig2_All;CL980.Contig1_All;CL980.Contig2_All;Unigene2490_All;Unige…	136	K18369: alcohol dehydrogenase [EC:1.1.1.-]+ K18369: alcohol dehydrogenase [EC:1.1.1.-]+ K18369: alcohol dehydrogenase [EC:1.1.1.-]+ K18369: alcohol dehydrogenase [EC:1.1.1.-]+ K03417: methylisocitrate lyase [EC:4.1.3.30]+ K03417: methylisocitrate lyase [EC:4.1.3.30]+ K18369: alcohol dehydrogenase [EC:1.1.1.-]+ K18369: alcohol dehydrogenase [EC:1.1.1.-]+ K18369: alcohol dehydrogenase [EC:1.1.1.-]+…	pme2131	1	3-(3-hydroxyphenyl)propionate acid
Butanoate metabolism	ko00650	0.333493	0.645279	CL1616.Contig1_All;CL1616.Contig2_All;CL1616.Contig3_All;CL1616.Contig4_All;CL1616.Contig5_All;CL1616.Contig6_All;CL1616.Contig7_All;Unigene4277_All;CL1042.Contig1_All;CL1042.Contig2_All;CL1042.Contig3_All;CL1042.Contig4_All;CL1042.Contig5_All;CL1042.Contig6_All;CL1042.Contig7_All;CL1081.Contig8_All;CL1087.Contig1_All;CL1087.Contig2_All;CL1337.Contig1_All;CL1337.Contig2_All;CL1337.Contig3_All;CL1…	135	K20403: TELO2-interacting protein 1!K00004+ K20403: TELO2-interacting protein 1!K00004+ K20403: TELO2-interacting protein 1!K00004+ K00004: (R,R)-butanediol dehydrogenase / meso-butanediol dehydrogenase / diacetyl reductase [EC:1.1.1.4 1.1.1.- 1.1.1.303]+ K00004: (R,R)-butanediol dehydrogenase / meso-butanediol dehydrogenase / diacetyl reductase [EC:1.1.1.4 1.1.1.- 1.1.1.303]+ K20403: TELO2-inter…	pme0013;pme3011;pme0207;pmb2857	4	L-Glutamic acid+ γ-aminobutyric acid+ 3-Hydroxybutyrate+ L-Glutamic acid O-glucoside
C5-Branched dibasic acid metabolism	ko00660	0.223643	0.543133	CL1456.Contig10_All;CL1456.Contig11_All;CL1456.Contig12_All;CL1456.Contig13_All;CL1456.Contig15_All;CL1456.Contig17_All;CL1456.Contig18_All;CL1456.Contig19_All;CL1456.Contig20_All;CL1456.Contig21_All;CL1456.Contig5_All;CL1456.Contig6_All;CL1456.Contig8_All;CL5129.Contig1_All;CL5129.Contig2_All;CL6711.Contig1_All;CL6711.Contig2_All;Unigene7121_All;Unigene9211_All	19	K01652: acetolactate synthase I/II/III large subunit [EC:2.2.1.6]+ K01652: acetolactate synthase I/II/III large subunit [EC:2.2.1.6]+ K01652: acetolactate synthase I/II/III large subunit [EC:2.2.1.6]+ K01652: acetolactate synthase I/II/III large subunit [EC:2.2.1.6]+ K01652: acetolactate synthase I/II/III large subunit [EC:2.2.1.6]+ K01652: acetolactate synthase I/II/III large subunit [EC:2.2.1.6…	pmb2857;pme0013	2	L-Glutamic acid O-glucoside+ L-Glutamic acid
One carbon pool by folate	ko00670	0.217402	0.410417	CL2246.Contig2_All;CL2246.Contig3_All;CL2255.Contig1_All;CL2255.Contig2_All;CL2536.Contig10_All;CL2536.Contig4_All;CL2536.Contig7_All;CL2536.Contig8_All;CL2788.Contig2_All;CL2788.Contig3_All;CL2788.Contig4_All;CL380.Contig1_All;CL380.Contig2_All;CL4178.Contig1_All;CL4178.Contig10_All;CL4178.Contig2_All;CL4178.Contig3_All;CL4178.Contig4_All;CL4178.Contig5_All;CL4178.Contig6_All;CL4178.Contig7_All;…	72	K00295: methylenetetrahydrofolate dehydrogenase (NAD+) [EC:1.5.1.15]+ K00295: methylenetetrahydrofolate dehydrogenase (NAD+) [EC:1.5.1.15]+ K00288: methylenetetrahydrofolate dehydrogenase (NADP+) / methenyltetrahydrofolate cyclohydrolase / formyltetrahydrofolate synthetase [EC:1.5.1.5 3.5.4.9 6.3.4.3]+ K00288: methylenetetrahydrofolate dehydrogenase (NADP+) / methenyltetrahydrofolate cyclohydrola…	pmb1912	1	10-Formyl-THF
Methane metabolism	ko00680	0.999986	0.975988	CL1318.Contig1_All;CL1318.Contig2_All;CL1318.Contig3_All;CL2499.Contig1_All;CL2499.Contig2_All;CL4057.Contig2_All;CL4144.Contig2_All;CL534.Contig1_All;CL658.Contig1_All;CL658.Contig13_All;CL658.Contig6_All;CL658.Contig8_All;CL658.Contig9_All;CL746.Contig2_All;CL746.Contig3_All;CL746.Contig4_All;CL881.Contig1_All;CL881.Contig10_All;CL881.Contig12_All;CL881.Contig13_All;CL881.Contig17_All;CL881.Con…	134	K17066: alcohol oxidase [EC:1.1.3.13]+ K17066: alcohol oxidase [EC:1.1.3.13]+ K17066: alcohol oxidase [EC:1.1.3.13]+ K17066: alcohol oxidase [EC:1.1.3.13]+ K17066: alcohol oxidase [EC:1.1.3.13]+ K17066: alcohol oxidase [EC:1.1.3.13]+ K17066: alcohol oxidase [EC:1.1.3.13]+ K17066: alcohol oxidase [EC:1.1.3.13]+ K17066: alcohol oxidase [EC:1.1.3.13]+ K17066: alcohol oxidase [EC:1.1.3.13]+ K17066: a…	pme2857	1	Hexanoyl glycine
Thiamine metabolism	ko00730	0.149291	0.429883	CL1085.Contig2_All;CL1085.Contig3_All;CL1090.Contig1_All;CL1090.Contig4_All;CL1090.Contig6_All;CL1090.Contig7_All;CL1090.Contig8_All;CL1104.Contig13_All;CL1104.Contig14_All;CL1104.Contig17_All;CL1104.Contig19_All;CL1104.Contig2_All;CL1104.Contig20_All;CL1104.Contig21_All;CL1104.Contig23_All;CL1104.Contig24_All;CL1104.Contig26_All;CL1104.Contig3_All;CL1104.Contig5_All;CL1104.Contig8_All;CL1104.Con…	110	K01078: acid phosphatase [EC:3.1.3.2]+ K01078: acid phosphatase [EC:3.1.3.2]+ K04487: cysteine desulfurase [EC:2.8.1.7]+ K04487: cysteine desulfurase [EC:2.8.1.7]+ K04487: cysteine desulfurase [EC:2.8.1.7]+ K04487: cysteine desulfurase [EC:2.8.1.7]+ K04487: cysteine desulfurase [EC:2.8.1.7]+ K00877: hydroxymethylpyrimidine/phosphomethylpyrimidine kinase / thiaminase [EC:2.7.1.49 2.7.4.7 3.5.99.2]…	pme2857;pme1008;pme2427;pmb2648	4	Hexanoyl glycine+ 3-Chloro-L-tyrosine+ N-Acetyl-L-tyrosine+ Thiamine
Riboflavin metabolism	ko00740	0.00491997	0.366791	CL1238.Contig1_All;CL1238.Contig2_All;CL1238.Contig3_All;CL4336.Contig1_All;CL4336.Contig2_All;CL4336.Contig4_All;CL4336.Contig5_All;CL4336.Contig6_All;CL4336.Contig7_All;CL4481.Contig1_All;CL4481.Contig2_All;CL4481.Contig3_All;CL4481.Contig4_All;CL4581.Contig1_All;CL4581.Contig2_All;CL5254.Contig1_All;CL5254.Contig2_All;CL5612.Contig1_All;CL5612.Contig2_All;CL6925.Contig1_All;CL6925.Contig2_All;…	60	K00861: riboflavin kinase [EC:2.7.1.26]+ K00861: riboflavin kinase [EC:2.7.1.26]+ K00861: riboflavin kinase [EC:2.7.1.26]+ K11982: E3 ubiquitin-protein ligase RNF115/126 [EC:2.3.2.27]!K00793+ K11982: E3 ubiquitin-protein ligase RNF115/126 [EC:2.3.2.27]!K00793+ K11982: E3 ubiquitin-protein ligase RNF115/126 [EC:2.3.2.27]!K00793+ K11982: E3 ubiquitin-protein ligase RNF115/126 [EC:2.3.2.27]!K00793+ …	pme2746;pme1949	2	Flavin adenine dinucleotide (FAD)+ Riboflavin
Nicotinate and nicotinamide metabolism	ko00760	0.983887	0.250615	CL1071.Contig1_All;CL1071.Contig3_All;CL1071.Contig4_All;CL1121.Contig1_All;CL1121.Contig2_All;CL1121.Contig3_All;CL1141.Contig11_All;CL1141.Contig12_All;CL1141.Contig15_All;CL1141.Contig21_All;CL1141.Contig22_All;CL1141.Contig27_All;CL1141.Contig28_All;CL1141.Contig3_All;CL1141.Contig6_All;CL1141.Contig7_All;CL1141.Contig9_All;CL1518.Contig1_All;CL1518.Contig11_All;CL1518.Contig13_All;CL1518.Con…	137	K03426: NAD+ diphosphatase [EC:3.6.1.22]+ K03426: NAD+ diphosphatase [EC:3.6.1.22]+ K03426: NAD+ diphosphatase [EC:3.6.1.22]+ K11121: NAD-dependent histone deacetylase SIR2 [EC:3.5.1.-]+ K11121: NAD-dependent histone deacetylase SIR2 [EC:3.5.1.-]+ K11121: NAD-dependent histone deacetylase SIR2 [EC:3.5.1.-]+ K00767: nicotinate-nucleotide pyrophosphorylase (carboxylating) [EC:2.4.2.19]!K20522+ K007…	pme2268;pme1137;pme0133;pme0163;pme3011;pme2131;pme0490	7	Trigonelline+ 6-hydroxynicotinic acid+ Asp-phe+ β-Nicotinamide mononucleotide+ γ-aminobutyric acid+ 3-(3-hydroxyphenyl)propionate acid+ Nicotinic acid
Pantothenate and CoA biosynthesis	ko00770	0.0174304	0.789703	CL1006.Contig1_All;CL1006.Contig2_All;CL1006.Contig3_All;CL1006.Contig4_All;CL1006.Contig5_All;CL1006.Contig6_All;CL1006.Contig7_All;CL169.Contig1_All;CL190.Contig2_All;CL1996.Contig1_All;CL1996.Contig2_All;CL2709.Contig1_All;CL2709.Contig2_All;CL2709.Contig4_All;CL2709.Contig5_All;CL2715.Contig1_All;CL2715.Contig2_All;CL3066.Contig1_All;CL3066.Contig2_All;CL3211.Contig1_All;CL3211.Contig3_All;CL…	82	K06133: 4'-phosphopantetheinyl transferase [EC:2.7.8.-]+ K06133: 4'-phosphopantetheinyl transferase [EC:2.7.8.-]+ K06133: 4'-phosphopantetheinyl transferase [EC:2.7.8.-]+ K06133: 4'-phosphopantetheinyl transferase [EC:2.7.8.-]+ K06133: 4'-phosphopantetheinyl transferase [EC:2.7.8.-]+ K06133: 4'-phosphopantetheinyl transferase [EC:2.7.8.-]+ K06133: 4'-phosphopantetheinyl transferase [EC:2.7.8.-]+ …	pme0133;pmf0287;pme3478	3	Asp-phe+ 3'-dephospho-CoA+ Pantetheine
Biotin metabolism	ko00780	0.999839	0.652897	CL2140.Contig1_All;CL2140.Contig2_All;CL2383.Contig1_All;CL2383.Contig2_All;CL2383.Contig3_All;CL3088.Contig6_All;CL4138.Contig1_All;CL414.Contig2_All;CL414.Contig4_All;CL414.Contig5_All;CL414.Contig6_All;CL4450.Contig1_All;CL4450.Contig3_All;Unigene4443_All;Unigene4559_All;Unigene4658_All;CL1042.Contig5_All;CL1042.Contig7_All;CL1579.Contig1_All;CL1579.Contig10_All;CL1579.Contig2_All;CL1579.Conti…	69	K01012: biotin synthase [EC:2.8.1.6]+ K01012: biotin synthase [EC:2.8.1.6]+ K01942: biotin--protein ligase [EC:6.3.4.9 6.3.4.10 6.3.4.11 6.3.4.15]+ K01942: biotin--protein ligase [EC:6.3.4.9 6.3.4.10 6.3.4.11 6.3.4.15]+ K01942: biotin--protein ligase [EC:6.3.4.9 6.3.4.10 6.3.4.11 6.3.4.15]+ K19562: bifunctional dethiobiotin synthetase / adenosylmethionine---8-amino-7-oxononanoate aminotransferase…	pmb0962	1	Lysine butyrate
Porphyrin and chlorophyll metabolism	ko00860	0.975368	0.10502	CL1128.Contig1_All;CL1391.Contig2_All;CL1391.Contig3_All;CL1391.Contig4_All;CL1592.Contig4_All;CL1836.Contig1_All;CL1836.Contig10_All;CL1836.Contig2_All;CL1836.Contig4_All;CL1836.Contig7_All;CL1836.Contig8_All;CL2352.Contig2_All;CL2768.Contig6_All;CL2878.Contig2_All;CL2878.Contig4_All;CL2878.Contig5_All;CL2878.Contig6_All;CL296.Contig1_All;CL3025.Contig17_All;CL3025.Contig18_All;CL3025.Contig19_A…	108	K01772: protoporphyrin/coproporphyrin ferrochelatase [EC:4.99.1.1 4.99.1.9]+ K01772: protoporphyrin/coproporphyrin ferrochelatase [EC:4.99.1.1 4.99.1.9]!K20840+ K01772: protoporphyrin/coproporphyrin ferrochelatase [EC:4.99.1.1 4.99.1.9]!K20840+ K01772: protoporphyrin/coproporphyrin ferrochelatase [EC:4.99.1.1 4.99.1.9]!K20840+ K01772: protoporphyrin/coproporphyrin ferrochelatase [EC:4.99.1.1 4.99…	pmb2857;pme0013;pme2857;pme3384;pme0022	5	L-Glutamic acid O-glucoside+ L-Glutamic acid+ Hexanoyl glycine+ N-Acetylthreonine+ L-Threonine
Nitrogen metabolism	ko00910	0.931094	0.33493	CL1554.Contig6_All;CL1554.Contig7_All;CL2334.Contig1_All;CL240.Contig2_All;CL240.Contig3_All;CL2652.Contig2_All;CL3651.Contig1_All;CL3651.Contig2_All;CL5930.Contig1_All;CL6803.Contig3_All;CL96.Contig13_All;CL96.Contig2_All;CL96.Contig21_All;CL96.Contig9_All;Unigene2887_All;Unigene4487_All;Unigene7253_All;Unigene8662_All;Unigene9010_All;CL1003.Contig4_All;CL1054.Contig1_All;CL1054.Contig3_All;CL10…	84	K00459: nitronate monooxygenase [EC:1.13.12.16]+ K00459: nitronate monooxygenase [EC:1.13.12.16]+ K00459: nitronate monooxygenase [EC:1.13.12.16]+ K00459: nitronate monooxygenase [EC:1.13.12.16]+ K00459: nitronate monooxygenase [EC:1.13.12.16]+ K00459: nitronate monooxygenase [EC:1.13.12.16]+ K01725: cyanate lyase [EC:4.2.1.104]+ K01725: cyanate lyase [EC:4.2.1.104]+ K00459: nitronate monooxygena…	pme0013;pmb2857;pmb2855	3	L-Glutamic acid+ L-Glutamic acid O-glucoside+ L-Glutamine O-hexside
Sulfur metabolism	ko00920	0.168484	0.975988	CL1535.Contig10_All;CL1535.Contig11_All;CL1535.Contig12_All;CL1535.Contig16_All;CL1535.Contig3_All;CL1535.Contig8_All;CL1535.Contig9_All;CL2438.Contig2_All;CL3194.Contig4_All;CL3390.Contig1_All;CL3390.Contig3_All;CL3390.Contig4_All;CL374.Contig10_All;CL475.Contig1_All;CL475.Contig2_All;CL475.Contig3_All;CL475.Contig4_All;CL475.Contig5_All;CL4787.Contig1_All;CL4787.Contig2_All;CL4787.Contig3_All;C…	75	K00387: sulfite oxidase [EC:1.8.3.1]+ K00387: sulfite oxidase [EC:1.8.3.1]+ K00387: sulfite oxidase [EC:1.8.3.1]+ K00387: sulfite oxidase [EC:1.8.3.1]+ K00387: sulfite oxidase [EC:1.8.3.1]+ K00387: sulfite oxidase [EC:1.8.3.1]+ K00387: sulfite oxidase [EC:1.8.3.1]+ K08738: cytochrome c+ K17218: sulfide:quinone oxidoreductase [EC:1.8.5.4]+ K00380: sulfite reductase (NADPH) flavoprotein alpha-compo…	pme0161	1	L-Homoserine
Aminoacyl-tRNA biosynthesis	ko00970	2.42147e-05	0.340102	CL1077.Contig2_All;CL1077.Contig3_All;CL1077.Contig5_All;CL1077.Contig6_All;CL1077.Contig7_All;CL120.Contig1_All;CL120.Contig10_All;CL120.Contig2_All;CL120.Contig4_All;CL120.Contig5_All;CL120.Contig6_All;CL120.Contig7_All;CL120.Contig8_All;CL120.Contig9_All;CL1254.Contig1_All;CL1276.Contig1_All;CL1276.Contig2_All;CL1276.Contig3_All;CL1443.Contig1_All;CL1443.Contig2_All;CL1443.Contig3_All;CL1443.C…	205	K01876: aspartyl-tRNA synthetase [EC:6.1.1.12]+ K01876: aspartyl-tRNA synthetase [EC:6.1.1.12]+ K01876: aspartyl-tRNA synthetase [EC:6.1.1.12]+ K01876: aspartyl-tRNA synthetase [EC:6.1.1.12]+ K01876: aspartyl-tRNA synthetase [EC:6.1.1.12]+ K01893: asparaginyl-tRNA synthetase [EC:6.1.1.22]+ K01893: asparaginyl-tRNA synthetase [EC:6.1.1.22]+ K01893: asparaginyl-tRNA synthetase [EC:6.1.1.22]+ K01893…	pmb0962;pme1008;pme0022;pmb2857;pme3384;pme0043;pme2054;pme2857;pme2046;pme0170;pmb1912;pme2427;pme0133;pme0123;pme0013;pmb2855	16	Lysine butyrate+ 3-Chloro-L-tyrosine+ L-Threonine+ L-Glutamic acid O-glucoside+ N-Acetylthreonine+ L-(+)-Arginine+ L-Tryptophan+ Hexanoyl glycine+ 3-N-Methyl-L-histidine+ Nα-Acetyl-L-arginine+ 10-Formyl-THF+ N-Acetyl-L-tyrosine+ Asp-phe+ Glycyl-L-proline+ L-Glutamic acid+ L-Glutamine O-hexside
Biosynthesis of secondary metabolites	ko01110	0.927625	0.908965	CL103.Contig2_All;CL103.Contig3_All;CL1040.Contig1_All;CL1040.Contig2_All;CL1040.Contig3_All;CL1071.Contig2_All;CL1081.Contig10_All;CL1081.Contig2_All;CL1081.Contig3_All;CL1081.Contig4_All;CL1081.Contig6_All;CL1081.Contig7_All;CL1081.Contig8_All;CL1081.Contig9_All;CL1082.Contig1_All;CL1082.Contig2_All;CL1082.Contig3_All;CL1083.Contig1_All;CL1083.Contig2_All;CL1083.Contig3_All;CL1089.Contig1_All;C…	1688	K13953: alcohol dehydrogenase, propanol-preferring [EC:1.1.1.1]+ K13953: alcohol dehydrogenase, propanol-preferring [EC:1.1.1.1]+ K01626: 3-deoxy-7-phosphoheptulonate synthase [EC:2.5.1.54]+ K01626: 3-deoxy-7-phosphoheptulonate synthase [EC:2.5.1.54]+ K01626: 3-deoxy-7-phosphoheptulonate synthase [EC:2.5.1.54]+ K00236: succinate dehydrogenase (ubiquinone) cytochrome b560 subunit+ K00128: aldehyde…	pme2046;pme0130;pme3140;pme0170;pme2427;pmb0865;pme2857;pmb0876;pme2296;pme1712;pme0075;pmb0848;pmb0130;pme0013;pmb0852;pmf0446;pme3451;pme0022;pmb1096;pme2746;pmb0962;pme1008;pme0490;pmb0505;pmf0458;pme1692;pmf0249;pmb0616;pmf0583;pmb0873;pme0161;pme3237;pmf0289;pme2898;pmb2857;pme1296;pme1436;pme0303;pme0007;pme0123;pme0133;pme0279;pme3553;pme2054;pme0166;pme0240;pme1458;pme0355;pme0299;pme2555…	63	3-N-Methyl-L-histidine+ 3-Methylxanthine+ 6-Hydroxy-4-methylcoumarin+ Nα-Acetyl-L-arginine+ N-Acetyl-L-tyrosine+ LysoPC 18:3 (2n isomer)+ Hexanoyl glycine+ LysoPE 16:0+ Curcumin+ L-Saccharopine+ N-Acetyl-L-glutamic acid+ LysoPC 16:1 (2n isomer)+ N-Acetyl tryptamine+ L-Glutamic acid+ LysoPC 18:2+ Gentiopicroside+ Rotenone+ L-Threonine+ Indole+ Flavin adenine dinucleotide (FAD)+ Lysine butyrate+ 3-…
Biosynthesis of antibiotics	ko01130	0.197408	0.383229	CL4021.Contig1_All;CL4021.Contig2_All;CL4021.Contig3_All;CL4021.Contig4_All;CL103.Contig2_All;CL103.Contig3_All;CL1040.Contig1_All;CL1040.Contig2_All;CL1040.Contig3_All;CL1071.Contig2_All;CL1081.Contig10_All;CL1081.Contig2_All;CL1081.Contig3_All;CL1081.Contig4_All;CL1081.Contig6_All;CL1081.Contig7_All;CL1081.Contig8_All;CL1081.Contig9_All;CL1089.Contig1_All;CL1089.Contig2_All;CL1089.Contig3_All;C…	1182	K15419: emericellamide biosynthesis, highly reducing iterative type I polyketide synthase!K15320+ K15419: emericellamide biosynthesis, highly reducing iterative type I polyketide synthase!K15320+ K15419: emericellamide biosynthesis, highly reducing iterative type I polyketide synthase!K15320+ K15419: emericellamide biosynthesis, highly reducing iterative type I polyketide synthase!K15320+ K13953:…	pme0161;pme3336;pme2277;pmb2857;pme3478;pmb2922;pme1692;pmb0505;pme3384;pme0534;pme0043;pmb0962;pme1008;pme0022;pmf0575;pme2555;pme0013;pme0075;pme2054;pme2857;pme1712;pme0007;pme0279;pme2427;pme0170;pme0123;pme0133	27	L-Homoserine+ N6-Succinyl Adenosine+ 3-Aminosalicylic acid+ L-Glutamic acid O-glucoside+ Pantetheine+ Uridine 5'-diphospho-D-glucose+ Inosine 5'-monophosphate+ N'-p-Coumaroyl putrescine+ N-Acetylthreonine+ Gluconic acid+ L-(+)-Arginine+ Lysine butyrate+ 3-Chloro-L-tyrosine+ L-Threonine+ Acarbose+ Adenosine 5'-monophosphate+ L-Glutamic acid+ N-Acetyl-L-glutamic acid+ L-Tryptophan+ Hexanoyl glycine…
Carbon metabolism	ko01200	0.999433	0.945299	CL1071.Contig2_All;CL1089.Contig1_All;CL1089.Contig2_All;CL1089.Contig3_All;CL1089.Contig4_All;CL1089.Contig5_All;CL1089.Contig6_All;CL1124.Contig1_All;CL1124.Contig2_All;CL1318.Contig1_All;CL1318.Contig2_All;CL1318.Contig3_All;CL1337.Contig1_All;CL1337.Contig2_All;CL1337.Contig3_All;CL1342.Contig10_All;CL1342.Contig11_All;CL1342.Contig8_All;CL1359.Contig1_All;CL1386.Contig1_All;CL141.Contig1_All…	499	K00236: succinate dehydrogenase (ubiquinone) cytochrome b560 subunit+ K00030: isocitrate dehydrogenase (NAD+) [EC:1.1.1.41]+ K00030: isocitrate dehydrogenase (NAD+) [EC:1.1.1.41]+ K00030: isocitrate dehydrogenase (NAD+) [EC:1.1.1.41]+ K00030: isocitrate dehydrogenase (NAD+) [EC:1.1.1.41]+ K00030: isocitrate dehydrogenase (NAD+) [EC:1.1.1.41]+ K00030: isocitrate dehydrogenase (NAD+) [EC:1.1.1.41]+…	pme2857;pme0013;pme0534;pmb1912;pme0133	5	Hexanoyl glycine+ L-Glutamic acid+ Gluconic acid+ 10-Formyl-THF+ Asp-phe
2-Oxocarboxylic acid metabolism	ko01210	0.506759	0.841432	CL1089.Contig1_All;CL1089.Contig2_All;CL1089.Contig3_All;CL1089.Contig4_All;CL1089.Contig5_All;CL1089.Contig6_All;CL1359.Contig1_All;CL1369.Contig1_All;CL1369.Contig10_All;CL1369.Contig2_All;CL1369.Contig3_All;CL1369.Contig4_All;CL1369.Contig5_All;CL1369.Contig6_All;CL1386.Contig1_All;CL1456.Contig10_All;CL1456.Contig11_All;CL1456.Contig12_All;CL1456.Contig13_All;CL1456.Contig15_All;CL1456.Contig…	169	K00030: isocitrate dehydrogenase (NAD+) [EC:1.1.1.41]+ K00030: isocitrate dehydrogenase (NAD+) [EC:1.1.1.41]+ K00030: isocitrate dehydrogenase (NAD+) [EC:1.1.1.41]+ K00030: isocitrate dehydrogenase (NAD+) [EC:1.1.1.41]+ K00030: isocitrate dehydrogenase (NAD+) [EC:1.1.1.41]+ K00030: isocitrate dehydrogenase (NAD+) [EC:1.1.1.41]+ K20121: formin-binding protein 1!K00031+ K01649: 2-isopropylmalate sy…	pme1008;pmb0962;pme2054;pme0133;pme2427;pmb2857;pme0013;pme0075	8	3-Chloro-L-tyrosine+ Lysine butyrate+ L-Tryptophan+ Asp-phe+ N-Acetyl-L-tyrosine+ L-Glutamic acid O-glucoside+ L-Glutamic acid+ N-Acetyl-L-glutamic acid
Biosynthesis of amino acids	ko01230	0.934733	0.596515	CL1003.Contig4_All;CL1040.Contig1_All;CL1040.Contig2_All;CL1040.Contig3_All;CL1054.Contig1_All;CL1054.Contig3_All;CL1054.Contig4_All;CL1054.Contig5_All;CL1054.Contig7_All;CL1089.Contig1_All;CL1089.Contig2_All;CL1089.Contig3_All;CL1089.Contig4_All;CL1089.Contig5_All;CL1089.Contig6_All;CL1124.Contig1_All;CL1124.Contig2_All;CL1125.Contig10_All;CL1125.Contig4_All;CL1125.Contig5_All;CL1125.Contig9_All…	517	K01915: glutamine synthetase [EC:6.3.1.2]+ K01626: 3-deoxy-7-phosphoheptulonate synthase [EC:2.5.1.54]+ K01626: 3-deoxy-7-phosphoheptulonate synthase [EC:2.5.1.54]+ K01626: 3-deoxy-7-phosphoheptulonate synthase [EC:2.5.1.54]+ K01915: glutamine synthetase [EC:6.3.1.2]+ K01915: glutamine synthetase [EC:6.3.1.2]+ K01915: glutamine synthetase [EC:6.3.1.2]+ K01915: glutamine synthetase [EC:6.3.1.2]+ K…	pme0022;pme1008;pmb0962;pme3384;pme0043;pme0161;pme1283;pmb2857;pme0007;pme2046;pme0279;pme2427;pme0170;pme0123;pme0133;pme2054;pme2857;pme1712;pme0075;pmb2855;pme0013	21	L-Threonine+ 3-Chloro-L-tyrosine+ Lysine butyrate+ N-Acetylthreonine+ L-(+)-Arginine+ L-Homoserine+ S-(5'-Adenosy)-L-homocysteine+ L-Glutamic acid O-glucoside+ L-Citrulline+ 3-N-Methyl-L-histidine+ 2,6-Diaminooimelic acid+ N-Acetyl-L-tyrosine+ Nα-Acetyl-L-arginine+ Glycyl-L-proline+ Asp-phe+ L-Tryptophan+ Hexanoyl glycine+ L-Saccharopine+ N-Acetyl-L-glutamic acid+ L-Glutamine O-hexside+ L-Glutami…
ABC transporters	ko02010	0.0114769	0.594457	CL1034.Contig1_All;CL1034.Contig2_All;CL1034.Contig3_All;CL1356.Contig1_All;CL1356.Contig2_All;CL1356.Contig3_All;CL1356.Contig5_All;CL1358.Contig1_All;CL1856.Contig2_All;CL1856.Contig3_All;CL2310.Contig10_All;CL2310.Contig12_All;CL2310.Contig14_All;CL2310.Contig15_All;CL2310.Contig2_All;CL2310.Contig3_All;CL2310.Contig4_All;CL2310.Contig5_All;CL2310.Contig6_All;CL2310.Contig8_All;CL2310.Contig9_…	120	K05658: ATP-binding cassette, subfamily B (MDR/TAP), member 1 [EC:3.6.3.44]+ K05658: ATP-binding cassette, subfamily B (MDR/TAP), member 1 [EC:3.6.3.44]+ K05658: ATP-binding cassette, subfamily B (MDR/TAP), member 1 [EC:3.6.3.44]+ K05665: ATP-binding cassette, subfamily C (CFTR/MRP), member 1!K05658+ K05665: ATP-binding cassette, subfamily C (CFTR/MRP), member 1!K05658+ K05665: ATP-binding casset…	pme0013;pmb2855;pme2857;pme1090;pme2046;pme0170;pme0133;pme0499;pme0123;pme0282;pmb2857;pmb0505;pme3384;pmb2648;pme0043;pmb0962;pme0022;pmf0282;pme1944	19	L-Glutamic acid+ L-Glutamine O-hexside+ Hexanoyl glycine+ Glutathione reduced form+ 3-N-Methyl-L-histidine+ Nα-Acetyl-L-arginine+ Asp-phe+ D-Sorbitol+ Glycyl-L-proline+ Phthalic acid+ L-Glutamic acid O-glucoside+ N'-p-Coumaroyl putrescine+ N-Acetylthreonine+ Thiamine+ L-(+)-Arginine+ Lysine butyrate+ L-Threonine+ Melibiose+ D-Mannitol
Cell cycle - yeast	ko04111	0.000380503	0.410417	CL111.Contig1_All;CL111.Contig2_All;CL1123.Contig1_All;CL1123.Contig2_All;CL1123.Contig4_All;CL1123.Contig5_All;CL1123.Contig6_All;CL1123.Contig7_All;CL1123.Contig8_All;CL1207.Contig10_All;CL1207.Contig11_All;CL1207.Contig12_All;CL1207.Contig3_All;CL1255.Contig8_All;CL1287.Contig1_All;CL1287.Contig2_All;CL1348.Contig1_All;CL1348.Contig10_All;CL1348.Contig2_All;CL1348.Contig4_All;CL1348.Contig5_Al…	542	K06672: cohesin loading factor subunit SCC2+ K06672: cohesin loading factor subunit SCC2+ K02309: regulatory subunit for Cdc7p protein kinase+ K02309: regulatory subunit for Cdc7p protein kinase+ K02309: regulatory subunit for Cdc7p protein kinase+ K02309: regulatory subunit for Cdc7p protein kinase+ K02309: regulatory subunit for Cdc7p protein kinase+ K02309: regulatory subunit for Cdc7p protein…	pme3197	1	Cyclic AMP
Meiosis - yeast	ko04113	0.295766	0.652897	CL1158.Contig2_All;CL130.Contig2_All;CL130.Contig28_All;CL130.Contig31_All;CL130.Contig32_All;CL130.Contig36_All;CL130.Contig38_All;CL130.Contig4_All;CL1909.Contig2_All;CL1909.Contig3_All;CL1909.Contig4_All;CL1909.Contig5_All;CL1909.Contig6_All;CL193.Contig10_All;CL193.Contig5_All;CL193.Contig6_All;CL193.Contig7_All;CL193.Contig8_All;CL193.Contig9_All;CL207.Contig1_All;CL207.Contig2_All;CL207.Con…	426	K08139: MFS transporter, SP family, sugar:H+ symporter+ K09243: transcriptional regulatory protein UME6+ K09243: transcriptional regulatory protein UME6+ K09243: transcriptional regulatory protein UME6+ K09243: transcriptional regulatory protein UME6+ K09243: transcriptional regulatory protein UME6+ K09243: transcriptional regulatory protein UME6+ K09243: transcriptional regulatory protein UME6+ …	pme3197	1	Cyclic AMP
Sulfur relay system	ko04122	0.235386	0.880222	CL2258.Contig1_All;CL2258.Contig3_All;CL2258.Contig4_All;CL2258.Contig6_All;CL2258.Contig7_All;CL2258.Contig8_All;CL323.Contig3_All;CL3323.Contig1_All;CL3323.Contig2_All;CL3323.Contig3_All;CL4107.Contig1_All;CL4107.Contig2_All;CL4107.Contig3_All;CL4107.Contig4_All;CL4399.Contig1_All;CL4399.Contig2_All;CL4399.Contig3_All;CL4399.Contig5_All;CL4399.Contig6_All;CL5132.Contig1_All;CL5132.Contig3_All;C…	74	K14168: cytoplasmic tRNA 2-thiolation protein 1 [EC:2.7.7.-]+ K14168: cytoplasmic tRNA 2-thiolation protein 1 [EC:2.7.7.-]+ K14168: cytoplasmic tRNA 2-thiolation protein 1 [EC:2.7.7.-]+ K14168: cytoplasmic tRNA 2-thiolation protein 1 [EC:2.7.7.-]+ K14168: cytoplasmic tRNA 2-thiolation protein 1 [EC:2.7.7.-]+ K14168: cytoplasmic tRNA 2-thiolation protein 1 [EC:2.7.7.-]+ K12161: ubiquitin related m…	pmb2648	1	Thiamine
Longevity regulating pathway - multiple species	ko04213	0.00504514	0.410417	CL1786.Contig1_All;CL1786.Contig2_All;CL1925.Contig1_All;CL1925.Contig2_All;CL1925.Contig3_All;CL4714.Contig2_All;CL4714.Contig3_All;CL5094.Contig2_All;CL5831.Contig2_All;CL5925.Contig2_All;CL6220.Contig1_All;CL6220.Contig2_All;Unigene1163_All;Unigene1559_All;Unigene1870_All;Unigene3590_All;CL1121.Contig1_All;CL1121.Contig2_All;CL1121.Contig3_All;CL118.Contig16_All;CL1198.Contig1_All;CL1198.Conti…	144	K03695: ATP-dependent Clp protease ATP-binding subunit ClpB+ K03695: ATP-dependent Clp protease ATP-binding subunit ClpB+ K03695: ATP-dependent Clp protease ATP-binding subunit ClpB+ K03695: ATP-dependent Clp protease ATP-binding subunit ClpB+ K03695: ATP-dependent Clp protease ATP-binding subunit ClpB+ K03695: ATP-dependent Clp protease ATP-binding subunit ClpB+ K03695: ATP-dependent Clp proteas…	pme3197	1	Cyclic AMP
